# Supplementary material for: Epigenetic Deregulation of the Histone Methyltransferase KMT5B Contributes to Malignant Transformation in Glioblastoma
Source: Front Cell Dev Biol. 2021 Aug 10;9:671838. doi: 10.3389/fcell.2021.671838 (PMC8383299; doi:10.3389/fcell.2021.671838)
Supplement: Supplementary file 5 [file Table_1.XLSX]

## Sheet: ST S1
Supplementary Table S1. Sequences of the primers used for this study
qRT-PCR
Primer ID	Forward (5' - 3')	Reverse (5' - 3')
KMT5B	TGTCTAATGACCATCAGCAGAATC	TTGGCGGACATTCCAGAGGATG
GAPDH	AGCCACATCGCTCAGACAC	CTCCATGGTGGTGAAGACG
Pyrosequencing
Primer ID	Forward (5' - 3')	Reverse (5' - 3')	Sequencing (5' - 3')
Pyro_KMT5B_promoter	[Btn]TAGGGTGTATTTGTTGTTAGTGATT	CACCTACCCCTACCAAAAAC	ACTCTAAAACCAACCT
Pyro_KMT5B_cg27086672	TTTTAGTTGTTTGTAAAGTGGGGATA	[Btn]ACAAAACAATACACAAAACCATTACA	TTGATATTTGAGATTTGGAG
hMeDIP-qPCR
Primer ID	Forward (5' - 3')	Reverse (5' - 3')
hMeDIP_KMT5B_promoter	CCCATTCCCACAACAAAAAC	CCTACCAGGGACGGCTCTA
qRT-PCR-ChIP
Primer ID	Forward (5' - 3')	Reverse (5' - 3')
ChIP_IL13RA2_set1	TGAGGCTTCGGTTTAGGTTC	AAGATCCCACCATTGCACTC
ChIP_IL13RA2_set2	GAGTGCAATGGTGGGATCTT	AATCCCAGCTATTCGGAAGG
ChIP_IL13RA2_set3	TCCGAAAGTGCTGGGATTAC	CGTCTCCCCTAGCAACACAT
ChIP_CDH11_set1	ATGAAGCCTATGCTCCAAGC	TGGGCATTACTATCTGTGCCTA
ChIP_CDH11_set2	TCCTCCCACCTTGCTCTAAA	CCAGGCAGAGGAGGAAGTTA
ChIP_CDH11_set3	TCAGCAGGGTCTGGCTATCT	TGGGCCTTTTCTTGTCTTTG
