# Supplementary material for: Epigenetic Deregulation of the Histone Methyltransferase KMT5B Contributes to Malignant Transformation in Glioblastoma
Source: Front Cell Dev Biol. 2021 Aug 10;9:671838. doi: 10.3389/fcell.2021.671838 (PMC8383299; doi:10.3389/fcell.2021.671838)
Supplement: Supplementary file 6 [file Table_2.XLSX]

## Sheet: ST S2
Supplementary Table S2. List of antibodies used in this study
Target	Reference	Supplier	Application
KMT5B	sc-169462	Santa Cruz	IHC
H4K20me1	ab9051	Abcam	IF
H4K20me2	ab9052	Abcam	IF, ChIP
IgG Alexa Fluor 488	A-21441	Invitrogen	IF
H3	ab1791	Abcam	ChIP
IgG	ab46540	Abcam	ChIP
			IHC: Immunohistochemistry
			IF: Immunofluorescence
			ChIP: Chromatin Immunoprecipitation
