# Supplementary material for: Epigenetic Deregulation of the Histone Methyltransferase KMT5B Contributes to Malignant Transformation in Glioblastoma
Source: Front Cell Dev Biol. 2021 Aug 10;9:671838. doi: 10.3389/fcell.2021.671838 (PMC8383299; doi:10.3389/fcell.2021.671838)
Supplement: Supplementary file 7 [file Table_3.XLS]

## Sheet: 5mC_estimates_KMT5B
X5mC.BC61	X5mC.BC62	X5mC.BC63	X5mC.BC63.1	X5mC.BC64	X5mC.N9	X5mC.T10	X5mC.T11	X5mC.T14	X5mC.T15	X5mC.T28	X5mC.T28.1	X5mC.T29	X5mC.T3	X5mC.T43	X5mC.T9	meanbrain	meanglioma	diff_brain_vs_glioma	pvalue	qvalue	chr	start	end	Name	Relation_to_Island	GeneName	GeneRegion	significance
0.692013390722143	0.724289715886354	0.832214765100671	0.833856694262061	0.787104622871046	0.760097323600973	0.901841254043294	0.87192474674385	0.73347022587269	0.88241037801646	0.939736029205279	0.886247877758913	0.874839474464092	0.930915106394912	0.952920742298199	0.892715231788079	0.773895837768455	0.866751185662933	-0.092855347894478	0.0149313101182032	0.0339814957400808	chr11	67924965	67924975	cg08668878	OpenSea	KMT5B	3'UTR	TRUE
0.681350669512905	0.578801081730769	0.812990668049178	0.695680434911068	0.650231853884735	0.723046581517656	0.940200617283951	0.774692905490098	0.639092228066999	0.827766799250742	0.859147485753259	0.860756709194897	0.833418717394498	0.919042735042735	0.869514632618359	0.936451034707512	0.683810941617731	0.822245115661536	-0.138434174043805	0.0078836614762018	0.0215095285024432	chr11	67926128	67926138	cg11634248	OpenSea	KMT5B	Body	TRUE
0.792722547108512	0.765864590705355	0.838935574229692	0.76917324470295	0.746495636075112	0.789211618257261	0.924443059666615	0.902699643074568	0.88961321164711	0.849591266848467	0.943637260814738	0.905907941774443	0.882616487455197	0.926529769889588	0.925826412636378	0.898113490604958	0.782638318564324	0.885069040102804	-0.10243072153848	0.000187107670882814	0.00146692903578908	chr11	67926212	67926222	cg24056954	OpenSea	KMT5B	Body	TRUE
0.7	0.64700483387383	0.771471074380165	0.742728594800945	0.60437064306415	0.741161178509532	0.923738092631118	0.881482238647077	0.537753070029871	0.870946087686176	0.764548572757398	0.819400868182404	0.787450940984028	0.894855387765549	0.890435122093311	0.904831052778553	0.693115029223818	0.80914313677407	-0.116028107550252	0.0361302702701142	0.0632447932684442	chr11	67926271	67926281	cg25321114	OpenSea	KMT5B	Body	FALSE
0.837982530290223	0.786929993577392	0.892072181966926	0.85486119913804	0.772802349054872	0.864842792976725	0.923552866767496	0.825495186455682	0.855373406193078	0.845869947275923	0.954644588045234	0.911378770074422	0.87835810718669	0.912873853233049	0.88664387110144	0.912071037521698	0.828929650805491	0.883336173136411	-0.05440652233092	0.0197297074800144	0.0414757108444254	chr11	67933289	67933299	cg10082963	OpenSea	KMT5B	Body	TRUE
0.392812887236679	0.48155634158666	0.582874311467201	0.624025974025974	0.592613318410744	0.484555984555985	0.790447504302926	0.735687732342007	0.556006082108464	0.826996717724289	0.839638433210579	0.756908009793634	0.700281096275474	0.790735873850197	0.869893712383148	0.732370905052748	0.534776566545452	0.718191551512075	-0.183414984966624	0.00525528222058393	0.0159819498961154	chr11	67949353	67949363	cg20252769	OpenSea	KMT5B	Body	TRUE
0.70782836554209	0.763171487603306	0.838301384436944	0.833544946673438	0.725047080979284	0.736080786026201	0.862876222494715	0.915018832391714	0.835624394966118	0.886987491313412	0.903770831733354	0.886452187465212	0.890978117290806	0.910711738696334	0.904006956987089	0.893444103305039	0.773578653047012	0.866627526309751	-0.0930488732627383	0.00369036296395664	0.0123563294948199	chr11	67953809	67953819	cg27086672	OpenSea	KMT5B	Body	TRUE
0.739325842696629	0.651585014409222	0.75526618153964	0.788929571397803	0.649346058677978	0.575878949710725	0.925776566757493	0.539348171701113	0.378327884166277	0.683562947733648	0.253863727993549	0.212841015992474	0.31006711409396	0.912998976458547	0.897178417367937	0.264067524115756	0.716890533744254	0.555900152486311	0.160990381257943	0.193993114977039	0.191369617067598	chr11	67960408	67960418	cg17186428	OpenSea	KMT5B	5'UTR	FALSE
0.600242277407632	0.695549242424242	0.866039215686275	0.796728971962617	0.823892316320808	0.815721649484536	0.901168969181722	0.886117647058824	0.899115044247788	0.935616639717772	0.942902458366376	0.914814213856888	0.907571053260091	0.909107635694572	0.930952163979457	0.864740239778666	0.756490404760315	0.888693176615584	-0.132202771855269	0.00106084631597272	0.00500642223981421	chr11	67968591	67968601	cg18158888	OpenSea	KMT5B	5'UTR	TRUE
0.129951553149045	0.0930715336043595	0.133945519736522	0.161342405720217	0.100943304483127	0.340188296104855	0.306042538043962	0.164790551762318	0.151805617476594	0.195278467375521	0.172358750661404	0.125713038181436	0.124204536946919	0.694974745312901	0.212617241173308	0.715062929274907	0.123850863338654	0.277240631304398	-0.153389767965744	0.112011841175389	0.135324595083951	chr11	67976948	67976958	cg04465784	N_Shelf	KMT5B	5'UTR	FALSE
0.597236981934113	0.573612228479485	0.75833685099198	0.648323301805675	0.538489469862019	0.609507640067912	0.904162895927602	0.598352214212152	0.523255813953488	0.779779411764706	0.752048601299802	0.702588220306595	0.521602513747054	0.909033877038896	0.850546605293441	0.775461584276355	0.623199766614654	0.712461595375221	-0.0892618287605672	0.179848596991797	0.182695970280465	chr11	67978391	67978401	cg14125003	N_Shore	KMT5B	5'UTR	FALSE
0.29741550695825	0.276675454419315	0.551865799383773	0.402554961378491	0.292141230068337	0.407722884724588	0.866852561868247	0.447197640117994	0.514664071028955	0.657714115189496	0.466882067851373	0.419768798387952	0.302234758082013	0.868291201700448	0.651277823577906	0.845449286540686	0.364130590441633	0.567682149959274	-0.203551559517641	0.0408736725976619	0.0688880209942361	chr11	67978649	67978659	cg23796243	N_Shore	KMT5B	5'UTR	FALSE
0.12997438087105	0.0887625248804047	0.133170548459805	0.0886296594261196	0.114061709661103	0.116854948034343	0.233380480905233	0.100401884700665	0.0993799982028933	0.0993943004666865	0.0882231499747672	0.0731043150397989	0.0690948044991966	0.190645562866797	0.0972460290252543	0.107535753575358	0.110919764659696	0.115515082662557	-0.004595318002861	0.83614039120975	0.441336586629846	chr11	67979155	67979165	cg18474180	N_Shore	KMT5B	5'UTR	FALSE
0.242403073698917	0.107291666666667	0.218370883882149	0.131594906003639	0.186267845003399	0.208813838550247	0.555680857062306	0.213944396177237	0.195249460165928	0.294939997525671	0.166588564067669	0.079192301624862	0.12613322822231	0.466319278729793	0.147502514247402	0.266530508041869	0.177185675050954	0.241506718288854	-0.0643210432378999	0.320555400995628	0.257810460157076	chr11	67979183	67979193	cg20100049	N_Shore	KMT5B	5'UTR	FALSE
0.19908466819222	0.250235360572397	0.330957230142566	0.334530380211881	0.284617973746213	0.230738074635933	0.410230309199644	0.292258256234971	0.290656815929363	0.469944370716645	0.178736375392573	0.151473731298772	0.235477289809943	0.597527152077555	0.245050268446259	0.171759292544396	0.279885122573055	0.296144754904926	-0.0162596323318704	0.791173843610208	0.427882911405388	chr11	67979339	67979349	cg17166288	N_Shore	KMT5B	5'UTR	FALSE
0.0477984647823271	0.0353230671535164	0.0432881000188051	0.0360067995673003	0.0369380630145252	0.0334250363257527	0.0420087937701965	0.0393287037037037	0.0409172881025491	0.037976763964838	0.0453848085023292	0.041077454212097	0.0446074813516591	0.0386405547530455	0.0365290241137112	0.0377953570135981	0.0398708989072948	0.0397968470600646	7.40518e+09	0.971715488307343	0.477689656365879	chr11	67980007	67980017	cg21219327	Island	KMT5B	5'UTR	FALSE
0.037150591995825	0.029454311661175	0.0444023967202775	0.0378094404202818	0.0324037603067066	0.0283717348812415	0.044108722731483	0.0272207457517919	0.0222034000846996	0.036939835195846	0.07385643020208	0.0268831911665962	0.0411780935301421	0.0343840455234802	0.0221195256730448	0.0290333223358628	0.0362441002208532	0.0352119289414268	0.00103217127942642	0.872975783062243	0.451616129281743	chr11	67980195	67980205	cg11287039	Island	KMT5B	5'UTR	FALSE
0.0577995501740765	0.0642608672561672	0.0443458251150559	0.0623361836877498	0.0680931385668606	0.0557114363949833	0.0615436816338401	0.0563698802244744	0.0580578444568465	0.0546455737551916	0.0486805394094397	0.0534313224142717	0.0619056498228603	0.0530363947837639	0.0552115041461111	0.0588122940773871	0.059367112959982	0.056397769506596	0.00296934345338601	0.325437767177017	0.260079671717555	chr11	67980251	67980261	cg12365681	Island	KMT5B	5'UTR	FALSE
0.113529680554979	0.0817189702887578	0.173532050732904	0.0703707593740153	0.0989068353497513	0.142403389712425	0.102651515151515	0.101768707482993	0.135108396421198	0.0884568571334583	0.188379983036472	0.0682494501229137	0.116444980441754	0.0911070650815751	0.0935352506999236	0.112734200131042	0.107611659260081	0.112370954556279	-0.00475929529619792	0.787951181240523	0.426927381367725	chr11	67980527	67980537	cg07246206	Island	KMT5B	5'UTR	FALSE
0.0708426889061999	0.0579992214869599	0.186401440452714	0.0497055359246172	0.109551104527597	0.0905483857494884	0.075819137436165	0.0802263883975946	0.0914556129418252	0.0738095238095238	0.152097755840462	0.0683792121499763	0.0749133814027531	0.0623383538719002	0.0892073212776227	0.118013663898398	0.0948999982596176	0.0893090612529439	0.00559093700667367	0.764689293839102	0.42001782879855	chr11	67980771	67980781	cg07448771	Island	KMT5B	5'UTR	FALSE
0.0225039951795866	0.0265039690560482	0.0507072324526288	0.0195829181983715	0.0212419024662584	0.0124587965808146	0.0320793241892228	0.0284486789139384	0.0250139722369318	0.0266063175763018	0.0644038825468531	0.0235620138891871	0.0214727195225916	0.0205325007588569	0.0321938795813602	0.0216492206233604	0.0281080034705787	0.0280441091574998	6.38943e+09	0.992319780372202	0.482778696037138	chr11	67980798	67980808	cg08572966	Island	KMT5B	TSS200	FALSE
0.0372850928674998	0.0521814130669158	0.125392184962262	0.0460220853110544	0.0459604491702276	0.0611021288062517	0.0697696081475501	0.0505800464037123	0.0614255239051324	0.05786009251131	0.177310924369748	0.050430504305043	0.0429703863865865	0.0490945674044266	0.050243684657385	0.0617629492569475	0.061368245075592	0.0661598884358071	-0.00479164336021509	0.797928571940989	0.429915370098556	chr11	67981022	67981032	cg02769172	Island	KMT5B	TSS1500	FALSE
0.0663632697736045	0.0559798352206463	0.0983030117719003	0.0638591066447081	0.0817721518987342	0.0701183853943803	0.0708504152212762	0.07286227154047	0.0740372213009029	0.0726546906187625	0.0990726227795193	0.0777735245772444	0.0776498560880991	0.076910542610396	0.0802214570826433	0.0847061506013795	0.0732554750619187	0.077509384406416	-0.00425390934449732	0.462171657909091	0.316771476652714	chr11	67981672	67981682	cg14834466	Island	KMT5B	TSS1500	FALSE
0.0493795376139231	0.060691412668075	0.0581031898950974	0.0604761412645574	0.0663608941779265	0.0509466105929596	0.0706309744064138	0.0451821720684075	0.0689805339023647	0.0648995516829257	0.0423199545792025	0.0504931647774082	0.0606405727036073	0.0624411672419203	0.0772213471653875	0.0498782935474228	0.0590022351239159	0.058553048149328	0.000449186974587894	0.930268767320232	0.467133585674238	chr11	67982006	67982016	cg14814999	Island	KMT5B	TSS1500	FALSE
0.14474811922674	0.140758475954007	0.264327924209736	0.14999629821574	0.175015584806426	0.166138029093295	0.190024418070764	0.10324356080517	0.28507787750792	0.223228305305894	0.0756916996047431	0.0781109357395136	0.0881989826777067	0.254971469926248	0.372130762106201	0.343502124389604	0.17496928048253	0.196273953809132	-0.0213046733266026	0.655484120056533	0.385154302152293	chr11	67982138	67982148	cg01225565	S_Shore	KMT5B	TSS1500	FALSE

## Sheet: 5hmC_estimates_KMT5B
X5hmC.BC61	X5hmC.BC62	X5hmC.BC63	X5hmC.BC63.1	X5hmC.BC64	X5hmC.N9	X5hmC.T10	X5hmC.T11	X5hmC.T14	X5hmC.T15	X5hmC.T28	X5hmC.T28.1	X5hmC.T29	X5hmC.T3	X5hmC.T43	X5hmC.T9	meanbrain	meanglioma	diff_brain_vs_glioma	pvalue	qvalue	chr	start	end	Name	Relation_to_Island	GeneName	GeneRegion	significance
0.152389594352484	0.132960849582356	0.110900862610322	0.0526204474974472	0.12677451222413	0.0871293008047319	0	0	0.159754214538683	0.011191173122658	0	0.0484572421373924	0	0	0	0.00956489850508013	0.115129253253348	0.0359355068634911	0.0791937463898568	0.00494179174542022	0.0036164327470973	chr11	67924965	67924975	cg08668878	OpenSea	KMT5B	3'UTR	TRUE
0.100322683589019	0.224507058524466	0.043135597802478	0.112731965515133	0.0935338747814737	0.0294279945177359	0	0.0302439913176231	0.0144152346195683	0.053394437173652	0	0.0262719559151435	0	0.000850313275997938	0	0	0.114846236042514	0.0224541802385196	0.0923920558039944	0.000281097204950293	0.000316227518019091	chr11	67926128	67926138	cg11634248	OpenSea	KMT5B	Body	TRUE
0.0506727870655107	0.109043919603257	0.0902610353151764	0.103997487004367	0.144842468584428	0.0606564143746696	0	0.0070128770303195	0.0426715764426968	0.0414130647723655	0	0.00881509029552829	0.0236215163835745	0	0.0114867723519975	0.035353131632074	0.0997635395145479	0.0275661652331478	0.0721973742814001	5.12755e+09	8.02852e+09	chr11	67926212	67926222	cg24056954	OpenSea	KMT5B	Body	TRUE
0.0712002990235014	0.117597367606954	0.0550542483091717	0.0760073391825505	0.125080568929331	0.0284758218795945	0.0056978943915923	0.02317200200584	0.0440509630718321	0.0273147818790417	0.0235263236809523	0.00856589906431993	0	0.000313591999256624	0.014552222052184	0.0095011947784498	0.0889879646103017	0.0228465549511137	0.066141409659188	1.0657e+09	2.41021e+09	chr11	67926271	67926281	cg25321114	OpenSea	KMT5B	Body	TRUE
0.0874790829264926	0.131484328673247	0.0678273973518421	0.092513230085704	0.129478441619228	0.00812734845858132	0	0.0902848672382623	0.0272557017881423	0.0435464168681712	0	0.00566754731358077	0.0128657604091286	0	0.0259393677631328	0	0.101756496131303	0.0262869588308585	0.0754695373004442	7.42072e+09	0.000107638901552804	chr11	67933289	67933299	cg10082963	OpenSea	KMT5B	Body	TRUE
0.262242115382493	0.0922649983637123	0.262041813147657	0.139181320154771	0.141412240694687	0.253923731867804	0	0.13249778433822	0.209312299950006	0	0	0.0410317683363183	0.0381331974152013	0.0151406530563728	0	0.0360183820087377	0.179428497548664	0.0754571928767771	0.103971304671887	0.0305030723234209	0.0179482236738604	chr11	67949353	67949363	cg20252769	OpenSea	KMT5B	Body	TRUE
0.202457612317689	0.165547378503754	0.0920352439360193	0.0915011537712954	0.185698341862913	0.126868745554337	0.0129109311576781	0.00716186666302354	0.0601028263128859	0.000846210707630801	0.0156134912408429	0.0103994197562763	0.00732104393938948	0.0156611576721333	0.0145301285774543	0.0354784981839343	0.147447946078334	0.0378618554869933	0.109586090591341	0.00011254792969176	0.000150114291220726	chr11	67953809	67953819	cg27086672	OpenSea	KMT5B	Body	TRUE
0.202526009155223	0.241402567767549	0.137614080028698	0.0941062724564995	0.228952358081977	0.254001625478161	0	0.141228459558371	0.317980840665937	0.0758453620335917	0.0816610430794725	0.00721186177852445	0.0471507888268219	0	0	0.0491500207767966	0.180920257497989	0.0962625216413055	0.0846577358566838	0.0999198372586338	0.0510633319679976	chr11	67960408	67960418	cg17186428	OpenSea	KMT5B	5'UTR	FALSE
0.338901525863372	0.205467971973254	0.0902157017016091	0.15790955378947	0.111874316816137	0.112936840650301	0.0389154190039324	0.0391027559638465	0.0222355837118582	0.00649506024146207	0.0335466995274158	0.0277492686098594	0.0442544544820644	0.0648035021951481	0	0.0712581032205056	0.180873814028768	0.0535142918029301	0.127359522225838	0.000672342458482366	0.00065392046416554	chr11	67968591	67968601	cg18158888	OpenSea	KMT5B	5'UTR	TRUE
0.0688792199089807	0.0951340783005131	0.0862973178300035	0.0145563176385781	0.0545576893202164	0	0.0232584131057287	0.0463991520083571	0.0271211235544583	0.0387158254466052	0.0080653004836958	0.0153008337075889	0.0298129956969019	0	0.0533183311364934	0	0.0638849245996584	0.0254897416449573	0.0383951829547011	0.00505616447469814	0.00368975478363818	chr11	67976948	67976958	cg04465784	N_Shelf	KMT5B	5'UTR	TRUE
0.186550829122362	0.198731122532104	0.0848417114079528	0.176390231796059	0.236238332622263	0.126228095667824	0	0.0875464382835773	0.229290769897443	0.015884980045812	0	0.00896956863812892	0	0.00754465283947536	0.0361691681381061	0.0110960905646986	0.176550445496148	0.0582733507976011	0.118277094698547	0.00359422378119037	0.00274338551620539	chr11	67978391	67978401	cg14125003	N_Shore	KMT5B	5'UTR	TRUE
0.263530373100258	0.223050693022903	0.171230833119888	0.168067077133456	0.265198509468899	0.16975096885546	0	0.0788931617687983	0.0799438526928924	0.0165652330906881	0.037092494946719	0.000329363162667684	0.0866880371575349	0	0.118244991622145	0	0.218215497169081	0.0671436333721655	0.151071863796915	6.96533e+09	0.000102315823723272	chr11	67978649	67978659	cg23796243	N_Shore	KMT5B	5'UTR	TRUE
0	0.0220842362313072	0.0543482636200589	0.0210497236907635	0.0134957016123838	0	0.033370467261644	0	0	0.0367678274623825	0	0.00203918817815203	0.0263884236642043	0.00334609748195194	0.0259075570220851	0.00534413065040223	0.0221955850309027	0.0129466063959771	0.0092489786349256	0.27934424402295	0.120797830129899	chr11	67979155	67979165	cg18474180	N_Shore	KMT5B	5'UTR	FALSE
0	0.102096146142608	0.113867595265855	0.153973159503014	0.0456825860310837	0.0564255570866371	0.0576011838366612	0.0261519635658035	0	0.0502173127766113	0	0.0426089065025406	0.00702922753260291	0	0.0457794240785893	0	0.0831238973885123	0.0307447893973299	0.0523791079911825	0.0158493036327072	0.0100583209887514	chr11	67979183	67979193	cg20100049	N_Shore	KMT5B	5'UTR	TRUE
0.136155482914094	0.0513268399259738	0.00921990351282836	0	0.0235093073929425	0.0294322490046541	0.0423618027046032	0.0115850365991479	0.0106738009930283	0.012872856102524	0.00492051334427768	0	0	0	0.0197333278933493	0.0575551282593868	0.0440423067491678	0.0194314184708449	0.0246108882783229	0.158843540439115	0.0759455838156518	chr11	67979339	67979349	cg17166288	N_Shore	KMT5B	5'UTR	FALSE
0.0102994261846447	0.0100673610580705	0.00185402687650801	0.0147525782918031	0.00831223261022841	0	0.00463451819137837	0	0	0.00858632228269678	0	0	0	0	0.0113838349227831	0.00709351246808397	0.00905712500425094	0.00339627607243277	0.00566084893181817	0.0209216738171939	0.0128562861552204	chr11	67980007	67980017	cg21219327	Island	KMT5B	5'UTR	TRUE
0	0.00390987362685007	0.0106879739526521	0	0.00342895892689696	0.0119307687591362	0	0	0.0108499217835973	0	0	0	0.00154505321721041	0	0.0167998681332368	0.020804164121342	0.00360536130127983	0.00546126144298355	-0.00185590014170372	0.605140509607753	0.219988821972701	chr11	67980195	67980205	cg11287039	Island	KMT5B	5'UTR	FALSE
0.0225134521613092	0	0.00192859429369188	0	0	0	0	0	0	0	0	0	0.0160147732283327	0	0.018570730810909	0	0.00488840929100021	0.00328949277752016	0.00159891651348005	0.690126048984636	0.242427244706226	chr11	67980251	67980261	cg12365681	Island	KMT5B	5'UTR	FALSE
0	0.0115950928003462	0	0.0337476217990993	0	0.00470350796655458	0.0059388180350099	0.0506757369614512	0	0	0	0.0209665944851086	0.00248548098244057	0	0	0	0.00906854291988909	0.00781989011253783	0.00124865280735126	0.871305916862715	0.286567806833705	chr11	67980527	67980537	cg07246206	Island	KMT5B	5'UTR	FALSE
0	0.0122941770460474	0	0.0755307589714131	0.0132842683654992	0	0.000878754835497722	0.0360524246682839	0	0	0	0	0.0518070665842021	0	0	0	0.0202218408765919	0.00908000724704797	0.011141833629544	0.339052208595935	0.140913085158833	chr11	67980771	67980781	cg07448771	Island	KMT5B	5'UTR	FALSE
0	0	0.0155864971958642	0.00328980907435575	0.00845453396137026	0.00774608469190412	0	0.00630295758971967	0	0	0	0	0.0182152762077517	0	0.000829362190862687	0.00633760910382681	0.00546616804631804	0.00374145481919859	0.00172471322711945	0.571296732846711	0.2106601014033	chr11	67980798	67980808	cg08572966	Island	KMT5B	TSS200	FALSE
0.0225473682821908	0	0	0.0123550598134372	0.0126268951509141	0.00552004624119445	0	0.0112045147938222	0.0149674668410775	0	0	0.0137895537714797	0.00829624520027362	0	0	0.00222103749070577	0.00950586464930841	0.00545872741565514	0.00404713723365327	0.275223067823384	0.119361193295076	chr11	67981022	67981032	cg02769172	Island	KMT5B	TSS1500	FALSE
0.0150630799264622	0.0026636268258147	0.0158370360899247	0.0144544206511987	0	0	0.0221592176868207	0.00158089143797736	0	0	0	0	0.00566604713995639	0	0	0	0.00960363269868004	0.00325081574695288	0.00635281695172717	0.0864152314238946	0.0449790135639225	chr11	67981672	67981682	cg14834466	Island	KMT5B	TSS1500	TRUE
0.0355231242851631	0.0176218403439732	0	0	0.00369742611631661	0	0	0.00637678978492818	0.00519654278223457	0	0	0	0	0.00235433470783938	0.00888062962714377	0.00412274493408645	0.0113684781490906	0.00319162666544358	0.00817685148364702	0.0760018010088991	0.0401894153452354	chr11	67982006	67982016	cg14814999	Island	KMT5B	TSS1500	TRUE
0.147522941039284	0.137992665068196	0.000434987829748823	0.11057591875333	0.0839962615703183	0.0858060274679545	0.0095599939744741	0.0219550094887141	0.0153787481112872	0	0.0151938806221014	0	0.0406867029577909	0	0.0288431492587496	0	0.0961045548521754	0.0261273388944373	0.0699772159577381	0.00238343588659667	0.00192306007306346	chr11	67982138	67982148	cg01225565	S_Shore	KMT5B	TSS1500	TRUE
