# Supplementary material for: Epigenetic Deregulation of the Histone Methyltransferase KMT5B Contributes to Malignant Transformation in Glioblastoma
Source: Front Cell Dev Biol. 2021 Aug 10;9:671838. doi: 10.3389/fcell.2021.671838 (PMC8383299; doi:10.3389/fcell.2021.671838)
Supplement: Supplementary file 8 [file Table_4.XLSX]

## Sheet: M8 control BS KMT5B
chr	start	end	cnt_met	cnt_tot	strand
chr11	67920009	67920010	31	37	-
chr11	67920164	67920165	40	45	+
chr11	67920165	67920166	54	62	-
chr11	67920211	67920212	23	32	+
chr11	67920212	67920213	39	45	-
chr11	67920262	67920263	30	37	+
chr11	67920263	67920264	42	46	-
chr11	67920267	67920268	27	32	+
chr11	67920268	67920269	40	46	-
chr11	67920290	67920291	27	34	+
chr11	67920291	67920292	36	39	-
chr11	67920299	67920300	34	39	+
chr11	67920300	67920301	24	30	-
chr11	67920350	67920351	29	51	+
chr11	67920351	67920352	35	55	-
chr11	67920486	67920487	32	41	+
chr11	67920487	67920488	26	38	-
chr11	67920508	67920509	45	51	+
chr11	67920509	67920510	34	42	-
chr11	67920573	67920574	48	53	+
chr11	67920574	67920575	40	43	-
chr11	67920603	67920604	42	49	+
chr11	67920604	67920605	36	41	-
chr11	67920716	67920717	35	58	+
chr11	67920717	67920718	33	51	-
chr11	67920718	67920719	36	56	+
chr11	67920719	67920720	42	52	-
chr11	67920771	67920772	6	57	+
chr11	67920772	67920773	6	40	-
chr11	67920779	67920780	6	59	+
chr11	67920780	67920781	8	40	-
chr11	67920845	67920846	13	54	+
chr11	67920846	67920847	13	39	-
chr11	67920893	67920894	26	54	+
chr11	67920894	67920895	16	36	-
chr11	67920983	67920984	30	47	+
chr11	67920984	67920985	16	34	-
chr11	67921130	67921131	17	47	+
chr11	67921131	67921132	19	36	-
chr11	67921134	67921135	40	42	+
chr11	67921135	67921136	36	39	-
chr11	67921176	67921177	29	32	+
chr11	67921177	67921178	34	39	-
chr11	67921256	67921257	35	41	+
chr11	67921257	67921258	43	50	-
chr11	67921371	67921372	18	21	+
chr11	67921372	67921373	46	52	-
chr11	67921382	67921383	17	22	+
chr11	67921383	67921384	43	50	-
chr11	67921443	67921444	29	32	+
chr11	67921444	67921445	30	38	-
chr11	67921466	67921467	29	32	+
chr11	67921467	67921468	36	36	-
chr11	67921471	67921472	25	26	+
chr11	67921472	67921473	30	40	-
chr11	67921512	67921513	29	32	+
chr11	67921513	67921514	32	42	-
chr11	67921531	67921532	34	36	+
chr11	67921532	67921533	41	48	-
chr11	67921620	67921621	42	45	+
chr11	67921621	67921622	49	50	-
chr11	67921709	67921710	33	40	+
chr11	67921710	67921711	25	33	-
chr11	67921778	67921779	35	39	+
chr11	67921779	67921780	28	31	-
chr11	67921788	67921789	30	37	+
chr11	67921789	67921790	30	33	-
chr11	67921804	67921805	32	37	+
chr11	67921805	67921806	28	32	-
chr11	67921972	67921973	31	37	+
chr11	67921973	67921974	21	30	-
chr11	67922041	67922042	34	43	+
chr11	67922042	67922043	49	55	-
chr11	67922321	67922322	13	18	+
chr11	67922322	67922323	27	30	-
chr11	67922342	67922343	15	18	+
chr11	67922343	67922344	20	30	-
chr11	67922418	67922419	25	33	+
chr11	67922419	67922420	24	37	-
chr11	67922673	67922674	21	23	+
chr11	67922674	67922675	32	38	-
chr11	67922699	67922700	20	23	+
chr11	67922700	67922701	30	35	-
chr11	67922721	67922722	27	28	+
chr11	67922722	67922723	33	35	-
chr11	67922732	67922733	31	33	+
chr11	67922733	67922734	36	37	-
chr11	67922753	67922754	28	34	+
chr11	67922754	67922755	30	38	-
chr11	67922810	67922811	31	33	+
chr11	67922811	67922812	23	28	-
chr11	67922977	67922978	38	42	+
chr11	67922978	67922979	37	43	-
chr11	67922998	67922999	47	50	+
chr11	67922999	67923000	31	33	-
chr11	67923083	67923084	38	45	+
chr11	67923084	67923085	43	45	-
chr11	67923178	67923179	28	32	+
chr11	67923179	67923180	37	40	-
chr11	67923197	67923198	30	34	+
chr11	67923198	67923199	37	40	-
chr11	67923206	67923207	30	34	+
chr11	67923207	67923208	32	35	-
chr11	67923267	67923268	26	29	+
chr11	67923268	67923269	28	33	-
chr11	67923276	67923277	25	26	+
chr11	67923277	67923278	25	30	-
chr11	67923324	67923325	23	28	+
chr11	67923325	67923326	26	33	-
chr11	67923337	67923338	29	31	+
chr11	67923338	67923339	27	33	-
chr11	67923486	67923487	31	40	+
chr11	67923487	67923488	36	37	-
chr11	67924358	67924359	27	31	+
chr11	67924359	67924360	27	32	-
chr11	67924481	67924482	34	35	+
chr11	67924482	67924483	28	33	-
chr11	67924489	67924490	19	36	+
chr11	67924490	67924491	20	31	-
chr11	67924517	67924518	24	35	+
chr11	67924518	67924519	22	28	-
chr11	67924550	67924551	27	34	+
chr11	67924551	67924552	24	26	-
chr11	67924608	67924609	26	28	+
chr11	67924609	67924610	8	15	-
chr11	67924858	67924859	35	41	+
chr11	67924859	67924860	19	32	-
chr11	67924945	67924946	43	48	+
chr11	67924946	67924947	28	35	-
chr11	67924969	67924970	38	46	+
chr11	67924970	67924971	38	43	-
chr11	67925242	67925243	31	34	+
chr11	67925243	67925244	26	33	-
chr11	67925270	67925271	29	38	+
chr11	67925271	67925272	17	27	-
chr11	67925309	67925310	31	38	+
chr11	67925310	67925311	18	18	-
chr11	67925377	67925378	24	30	+
chr11	67925378	67925379	32	38	-
chr11	67925464	67925465	28	44	+
chr11	67925465	67925466	31	39	-
chr11	67925552	67925553	42	51	+
chr11	67925553	67925554	40	48	-
chr11	67925644	67925645	33	43	+
chr11	67925645	67925646	26	33	-
chr11	67925650	67925651	44	51	+
chr11	67925651	67925652	28	35	-
chr11	67925716	67925717	30	45	+
chr11	67925717	67925718	34	43	-
chr11	67925792	67925793	18	34	+
chr11	67925793	67925794	17	35	-
chr11	67925795	67925796	18	38	+
chr11	67925796	67925797	19	35	-
chr11	67925831	67925832	43	45	+
chr11	67925832	67925833	34	36	-
chr11	67925889	67925890	41	47	+
chr11	67925890	67925891	32	38	-
chr11	67925891	67925892	35	43	+
chr11	67925892	67925893	32	37	-
chr11	67925894	67925895	33	44	+
chr11	67925895	67925896	34	40	-
chr11	67925912	67925913	33	43	+
chr11	67925913	67925914	21	29	-
chr11	67925968	67925969	26	41	+
chr11	67925969	67925970	21	36	-
chr11	67926092	67926093	27	36	+
chr11	67926093	67926094	31	38	-
chr11	67926105	67926106	30	35	+
chr11	67926106	67926107	31	35	-
chr11	67926132	67926133	31	40	+
chr11	67926133	67926134	25	31	-
chr11	67926193	67926194	28	33	+
chr11	67926194	67926195	37	39	-
chr11	67926196	67926197	18	34	+
chr11	67926197	67926198	25	38	-
chr11	67926216	67926217	29	33	+
chr11	67926217	67926218	34	37	-
chr11	67926231	67926232	34	42	+
chr11	67926232	67926233	30	36	-
chr11	67926270	67926271	26	36	+
chr11	67926271	67926272	31	36	-
chr11	67926273	67926274	23	33	+
chr11	67926274	67926275	28	37	-
chr11	67926275	67926276	17	39	+
chr11	67926276	67926277	24	35	-
chr11	67926293	67926294	29	45	+
chr11	67926294	67926295	25	31	-
chr11	67926305	67926306	32	42	+
chr11	67926306	67926307	28	36	-
chr11	67926401	67926402	45	60	+
chr11	67926402	67926403	26	41	-
chr11	67926433	67926434	53	60	+
chr11	67926434	67926435	31	39	-
chr11	67926579	67926580	24	39	+
chr11	67926580	67926581	21	34	-
chr11	67926585	67926586	20	43	+
chr11	67926586	67926587	16	33	-
chr11	67926611	67926612	26	36	+
chr11	67926612	67926613	22	28	-
chr11	67926628	67926629	19	34	+
chr11	67926629	67926630	16	24	-
chr11	67926727	67926728	13	28	+
chr11	67926728	67926729	18	42	-
chr11	67926744	67926745	31	33	+
chr11	67926745	67926746	38	49	-
chr11	67926755	67926756	27	36	+
chr11	67926756	67926757	31	50	-
chr11	67926780	67926781	32	38	+
chr11	67926781	67926782	42	53	-
chr11	67926866	67926867	16	35	+
chr11	67926867	67926868	15	32	-
chr11	67926924	67926925	22	27	+
chr11	67926925	67926926	22	32	-
chr11	67926941	67926942	15	23	+
chr11	67926942	67926943	23	32	-
chr11	67926945	67926946	21	25	+
chr11	67926946	67926947	28	35	-
chr11	67927147	67927148	17	28	+
chr11	67927148	67927149	37	53	-
chr11	67927219	67927220	9	33	+
chr11	67927220	67927221	20	45	-
chr11	67927260	67927261	27	45	+
chr11	67927261	67927262	25	42	-
chr11	67927340	67927341	21	39	+
chr11	67927341	67927342	27	50	-
chr11	67927377	67927378	14	38	+
chr11	67927378	67927379	18	48	-
chr11	67927516	67927517	17	44	+
chr11	67927517	67927518	27	52	-
chr11	67927622	67927623	27	35	+
chr11	67927623	67927624	30	39	-
chr11	67927645	67927646	31	39	+
chr11	67927646	67927647	27	35	-
chr11	67927653	67927654	30	39	+
chr11	67927654	67927655	29	36	-
chr11	67927916	67927917	17	34	+
chr11	67927917	67927918	17	37	-
chr11	67927927	67927928	7	30	+
chr11	67927928	67927929	18	41	-
chr11	67928038	67928039	16	31	+
chr11	67928039	67928040	36	48	-
chr11	67928083	67928084	27	32	+
chr11	67928084	67928085	29	38	-
chr11	67928210	67928211	27	37	+
chr11	67928211	67928212	44	50	-
chr11	67928269	67928270	12	19	+
chr11	67928270	67928271	32	45	-
chr11	67928275	67928276	18	20	+
chr11	67928276	67928277	33	46	-
chr11	67928283	67928284	16	21	+
chr11	67928284	67928285	29	45	-
chr11	67928367	67928368	37	44	+
chr11	67928368	67928369	24	36	-
chr11	67928371	67928372	30	42	+
chr11	67928372	67928373	27	39	-
chr11	67928443	67928444	25	36	+
chr11	67928444	67928445	34	49	-
chr11	67928559	67928560	30	37	+
chr11	67928560	67928561	27	40	-
chr11	67928615	67928616	35	43	+
chr11	67928616	67928617	27	48	-
chr11	67928713	67928714	28	39	+
chr11	67928714	67928715	31	36	-
chr11	67928760	67928761	26	37	+
chr11	67928761	67928762	24	34	-
chr11	67928842	67928843	36	51	+
chr11	67928843	67928844	23	33	-
chr11	67928945	67928946	29	39	+
chr11	67928946	67928947	26	38	-
chr11	67929006	67929007	40	48	+
chr11	67929007	67929008	36	39	-
chr11	67929069	67929070	29	39	+
chr11	67929070	67929071	35	46	-
chr11	67929182	67929183	15	16	+
chr11	67929183	67929184	36	43	-
chr11	67929227	67929228	22	26	+
chr11	67929228	67929229	25	34	-
chr11	67929294	67929295	16	18	+
chr11	67929295	67929296	33	35	-
chr11	67929298	67929299	13	14	+
chr11	67929299	67929300	35	35	-
chr11	67929329	67929330	20	24	+
chr11	67929330	67929331	30	33	-
chr11	67929346	67929347	21	22	+
chr11	67929347	67929348	36	42	-
chr11	67929427	67929428	25	27	+
chr11	67929428	67929429	46	52	-
chr11	67929430	67929431	26	26	+
chr11	67929431	67929432	43	51	-
chr11	67929440	67929441	28	35	+
chr11	67929441	67929442	46	52	-
chr11	67929558	67929559	36	38	+
chr11	67929559	67929560	48	50	-
chr11	67929610	67929611	35	36	+
chr11	67929611	67929612	46	55	-
chr11	67929675	67929676	37	42	+
chr11	67929676	67929677	56	63	-
chr11	67929816	67929817	33	40	+
chr11	67929817	67929818	36	45	-
chr11	67929961	67929962	30	42	+
chr11	67929962	67929963	40	44	-
chr11	67930042	67930043	31	35	+
chr11	67930043	67930044	50	52	-
chr11	67930078	67930079	22	25	+
chr11	67930079	67930080	48	52	-
chr11	67930173	67930174	26	32	+
chr11	67930174	67930175	52	53	-
chr11	67930594	67930595	27	29	+
chr11	67930595	67930596	47	52	-
chr11	67930734	67930735	39	41	+
chr11	67930735	67930736	21	26	-
chr11	67930737	67930738	42	43	+
chr11	67930738	67930739	32	38	-
chr11	67930752	67930753	38	42	+
chr11	67930753	67930754	36	40	-
chr11	67930783	67930784	44	47	+
chr11	67930784	67930785	40	45	-
chr11	67930862	67930863	39	40	+
chr11	67930863	67930864	36	36	-
chr11	67930918	67930919	30	33	+
chr11	67930919	67930920	27	32	-
chr11	67931022	67931023	37	40	+
chr11	67931023	67931024	45	49	-
chr11	67931052	67931053	40	44	+
chr11	67931053	67931054	46	49	-
chr11	67931074	67931075	37	41	+
chr11	67931075	67931076	49	50	-
chr11	67931160	67931161	35	43	+
chr11	67931161	67931162	34	36	-
chr11	67931237	67931238	33	38	+
chr11	67931238	67931239	33	35	-
chr11	67931263	67931264	36	42	+
chr11	67931264	67931265	33	37	-
chr11	67931331	67931332	40	42	+
chr11	67931332	67931333	44	48	-
chr11	67931392	67931393	30	39	+
chr11	67931393	67931394	33	40	-
chr11	67931437	67931438	22	25	+
chr11	67931438	67931439	32	36	-
chr11	67931443	67931444	20	25	+
chr11	67931444	67931445	34	36	-
chr11	67931458	67931459	14	33	+
chr11	67931459	67931460	15	32	-
chr11	67931462	67931463	23	30	+
chr11	67931463	67931464	33	35	-
chr11	67931464	67931465	24	28	+
chr11	67931465	67931466	32	38	-
chr11	67931529	67931530	33	34	+
chr11	67931530	67931531	41	45	-
chr11	67931609	67931610	30	41	+
chr11	67931610	67931611	26	36	-
chr11	67931677	67931678	35	42	+
chr11	67931678	67931679	37	44	-
chr11	67931780	67931781	17	38	+
chr11	67931781	67931782	19	42	-
chr11	67931824	67931825	43	47	+
chr11	67931825	67931826	40	41	-
chr11	67931977	67931978	22	43	+
chr11	67931978	67931979	32	56	-
chr11	67932243	67932244	31	32	+
chr11	67932244	67932245	34	38	-
chr11	67932649	67932650	38	43	+
chr11	67932650	67932651	33	43	-
chr11	67932690	67932691	28	34	+
chr11	67932691	67932692	29	36	-
chr11	67932744	67932745	27	29	+
chr11	67932745	67932746	26	28	-
chr11	67932798	67932799	20	24	+
chr11	67932799	67932800	24	26	-
chr11	67932832	67932833	17	21	+
chr11	67932833	67932834	31	39	-
chr11	67932840	67932841	22	25	+
chr11	67932841	67932842	30	33	-
chr11	67932884	67932885	21	25	+
chr11	67932885	67932886	33	35	-
chr11	67932955	67932956	16	20	+
chr11	67932956	67932957	15	22	-
chr11	67932963	67932964	14	20	+
chr11	67932964	67932965	25	29	-
chr11	67933187	67933188	31	51	+
chr11	67933188	67933189	24	40	-
chr11	67933267	67933268	29	48	+
chr11	67933268	67933269	23	36	-
chr11	67933293	67933294	45	50	+
chr11	67933294	67933295	28	31	-
chr11	67933311	67933312	27	48	+
chr11	67933312	67933313	18	35	-
chr11	67933556	67933557	28	33	+
chr11	67933557	67933558	42	45	-
chr11	67933562	67933563	32	35	+
chr11	67933563	67933564	41	46	-
chr11	67933705	67933706	38	42	+
chr11	67933706	67933707	36	42	-
chr11	67933774	67933775	3	17	+
chr11	67933775	67933776	21	29	-
chr11	67933899	67933900	20	25	+
chr11	67933900	67933901	29	37	-
chr11	67933971	67933972	22	34	+
chr11	67933972	67933973	21	33	-
chr11	67934134	67934135	41	44	+
chr11	67934135	67934136	38	43	-
chr11	67934252	67934253	31	38	+
chr11	67934253	67934254	34	41	-
chr11	67934301	67934302	24	39	+
chr11	67934302	67934303	30	45	-
chr11	67934552	67934553	24	38	+
chr11	67934553	67934554	15	27	-
chr11	67934602	67934603	28	32	+
chr11	67934603	67934604	31	35	-
chr11	67934642	67934643	20	31	+
chr11	67934643	67934644	20	35	-
chr11	67934775	67934776	31	37	+
chr11	67934776	67934777	31	35	-
chr11	67934959	67934960	19	22	+
chr11	67934960	67934961	20	23	-
chr11	67934983	67934984	27	31	+
chr11	67934984	67934985	29	31	-
chr11	67935027	67935028	35	39	+
chr11	67935028	67935029	34	37	-
chr11	67935065	67935066	39	41	+
chr11	67935066	67935067	31	31	-
chr11	67935203	67935204	28	29	+
chr11	67935204	67935205	33	40	-
chr11	67935322	67935323	37	38	+
chr11	67935323	67935324	26	31	-
chr11	67935392	67935393	34	40	+
chr11	67935393	67935394	28	30	-
chr11	67935419	67935420	28	30	+
chr11	67935420	67935421	24	30	-
chr11	67935499	67935500	36	38	+
chr11	67935500	67935501	36	38	-
chr11	67935502	67935503	34	35	+
chr11	67935503	67935504	31	34	-
chr11	67935514	67935515	38	42	+
chr11	67935515	67935516	33	35	-
chr11	67935534	67935535	39	44	+
chr11	67935535	67935536	30	33	-
chr11	67935558	67935559	48	51	+
chr11	67935559	67935560	32	37	-
chr11	67935596	67935597	41	43	+
chr11	67935597	67935598	28	32	-
chr11	67935620	67935621	46	51	+
chr11	67935621	67935622	26	32	-
chr11	67935864	67935865	20	22	+
chr11	67935865	67935866	21	23	-
chr11	67935904	67935905	25	27	+
chr11	67935905	67935906	24	29	-
chr11	67935946	67935947	24	26	+
chr11	67935947	67935948	23	25	-
chr11	67935948	67935949	21	24	+
chr11	67935949	67935950	23	26	-
chr11	67935990	67935991	26	29	+
chr11	67935991	67935992	23	31	-
chr11	67936021	67936022	36	40	+
chr11	67936022	67936023	32	33	-
chr11	67936081	67936082	35	40	+
chr11	67936082	67936083	40	42	-
chr11	67936092	67936093	29	38	+
chr11	67936093	67936094	44	46	-
chr11	67936096	67936097	34	39	+
chr11	67936097	67936098	43	44	-
chr11	67936217	67936218	28	34	+
chr11	67936218	67936219	31	37	-
chr11	67936219	67936220	24	30	+
chr11	67936220	67936221	29	38	-
chr11	67936239	67936240	27	33	+
chr11	67936240	67936241	31	38	-
chr11	67936247	67936248	29	31	+
chr11	67936248	67936249	38	43	-
chr11	67936267	67936268	17	34	+
chr11	67936268	67936269	24	45	-
chr11	67936601	67936602	37	52	+
chr11	67936602	67936603	30	46	-
chr11	67936751	67936752	47	51	+
chr11	67936752	67936753	47	49	-
chr11	67936798	67936799	37	43	+
chr11	67936799	67936800	36	37	-
chr11	67936906	67936907	26	28	+
chr11	67936907	67936908	28	32	-
chr11	67937458	67937459	15	42	+
chr11	67937459	67937460	8	37	-
chr11	67937483	67937484	23	37	+
chr11	67937484	67937485	18	26	-
chr11	67937711	67937712	42	46	+
chr11	67937712	67937713	50	52	-
chr11	67937899	67937900	22	23	+
chr11	67937900	67937901	40	46	-
chr11	67938116	67938117	33	37	+
chr11	67938117	67938118	46	50	-
chr11	67938155	67938156	34	36	+
chr11	67938156	67938157	40	45	-
chr11	67938177	67938178	32	37	+
chr11	67938178	67938179	44	47	-
chr11	67938355	67938356	24	28	+
chr11	67938356	67938357	31	34	-
chr11	67938485	67938486	40	44	+
chr11	67938486	67938487	31	34	-
chr11	67938500	67938501	36	42	+
chr11	67938501	67938502	39	41	-
chr11	67938601	67938602	32	37	+
chr11	67938602	67938603	31	32	-
chr11	67938771	67938772	31	33	+
chr11	67938772	67938773	38	44	-
chr11	67938982	67938983	32	34	+
chr11	67938983	67938984	47	51	-
chr11	67939022	67939023	34	36	+
chr11	67939023	67939024	37	47	-
chr11	67939084	67939085	28	38	+
chr11	67939085	67939086	28	33	-
chr11	67939132	67939133	30	34	+
chr11	67939133	67939134	29	38	-
chr11	67939170	67939171	30	35	+
chr11	67939171	67939172	32	38	-
chr11	67939491	67939492	34	35	+
chr11	67939492	67939493	33	38	-
chr11	67939564	67939565	29	33	+
chr11	67939565	67939566	53	55	-
chr11	67939721	67939722	39	42	+
chr11	67939722	67939723	16	21	-
chr11	67939729	67939730	40	44	+
chr11	67939730	67939731	24	25	-
chr11	67939759	67939760	38	43	+
chr11	67939760	67939761	22	26	-
chr11	67939902	67939903	17	29	+
chr11	67939903	67939904	17	21	-
chr11	67939922	67939923	21	27	+
chr11	67939923	67939924	19	22	-
chr11	67939933	67939934	23	27	+
chr11	67939934	67939935	19	24	-
chr11	67939943	67939944	21	23	+
chr11	67939944	67939945	30	30	-
chr11	67940030	67940031	22	27	+
chr11	67940031	67940032	35	45	-
chr11	67940109	67940110	27	29	+
chr11	67940110	67940111	42	46	-
chr11	67940167	67940168	22	25	+
chr11	67940168	67940169	38	44	-
chr11	67940171	67940172	18	23	+
chr11	67940172	67940173	39	42	-
chr11	67940567	67940568	26	29	+
chr11	67940568	67940569	26	27	-
chr11	67940569	67940570	28	31	+
chr11	67940570	67940571	29	30	-
chr11	67940631	67940632	35	44	+
chr11	67940632	67940633	32	35	-
chr11	67940663	67940664	36	38	+
chr11	67940664	67940665	38	39	-
chr11	67940758	67940759	19	21	+
chr11	67940759	67940760	20	22	-
chr11	67940786	67940787	22	25	+
chr11	67940787	67940788	22	27	-
chr11	67940990	67940991	26	28	+
chr11	67940991	67940992	26	31	-
chr11	67941101	67941102	43	50	+
chr11	67941102	67941103	53	55	-
chr11	67941141	67941142	41	47	+
chr11	67941142	67941143	52	63	-
chr11	67941144	67941145	34	40	+
chr11	67941145	67941146	52	59	-
chr11	67941363	67941364	32	38	+
chr11	67941364	67941365	24	31	-
chr11	67941462	67941463	34	37	+
chr11	67941463	67941464	27	32	-
chr11	67941505	67941506	30	35	+
chr11	67941506	67941507	30	32	-
chr11	67941521	67941522	29	34	+
chr11	67941522	67941523	24	32	-
chr11	67941569	67941570	30	40	+
chr11	67941570	67941571	22	36	-
chr11	67941861	67941862	37	43	+
chr11	67941862	67941863	35	46	-
chr11	67942047	67942048	25	27	+
chr11	67942048	67942049	45	47	-
chr11	67942127	67942128	47	53	+
chr11	67942128	67942129	35	41	-
chr11	67942228	67942229	36	42	+
chr11	67942229	67942230	38	42	-
chr11	67942536	67942537	30	35	+
chr11	67942537	67942538	23	28	-
chr11	67942546	67942547	24	35	+
chr11	67942547	67942548	28	30	-
chr11	67942599	67942600	17	34	+
chr11	67942600	67942601	14	38	-
chr11	67942696	67942697	26	33	+
chr11	67942697	67942698	36	40	-
chr11	67942840	67942841	45	50	+
chr11	67942841	67942842	52	54	-
chr11	67942974	67942975	16	23	+
chr11	67942975	67942976	24	29	-
chr11	67943014	67943015	23	32	+
chr11	67943015	67943016	32	42	-
chr11	67943236	67943237	36	42	+
chr11	67943237	67943238	41	47	-
chr11	67943306	67943307	36	48	+
chr11	67943307	67943308	27	43	-
chr11	67943473	67943474	18	22	+
chr11	67943474	67943475	22	24	-
chr11	67943525	67943526	27	29	+
chr11	67943526	67943527	19	25	-
chr11	67943529	67943530	25	30	+
chr11	67943530	67943531	24	28	-
chr11	67943662	67943663	29	33	+
chr11	67943663	67943664	29	33	-
chr11	67943829	67943830	37	40	+
chr11	67943830	67943831	30	32	-
chr11	67943962	67943963	29	34	+
chr11	67943963	67943964	30	34	-
chr11	67943974	67943975	32	35	+
chr11	67943975	67943976	35	37	-
chr11	67944017	67944018	27	28	+
chr11	67944018	67944019	27	29	-
chr11	67944022	67944023	23	25	+
chr11	67944023	67944024	24	28	-
chr11	67944033	67944034	18	23	+
chr11	67944034	67944035	27	28	-
chr11	67944047	67944048	19	20	+
chr11	67944048	67944049	24	27	-
chr11	67944078	67944079	11	27	+
chr11	67944079	67944080	15	27	-
chr11	67944111	67944112	28	31	+
chr11	67944112	67944113	24	25	-
chr11	67944123	67944124	31	35	+
chr11	67944124	67944125	19	22	-
chr11	67944175	67944176	30	36	+
chr11	67944176	67944177	21	25	-
chr11	67944204	67944205	35	37	+
chr11	67944205	67944206	22	25	-
chr11	67944206	67944207	33	37	+
chr11	67944207	67944208	23	26	-
chr11	67944266	67944267	19	34	+
chr11	67944267	67944268	15	26	-
chr11	67944290	67944291	32	36	+
chr11	67944291	67944292	30	40	-
chr11	67945233	67945234	10	41	+
chr11	67945234	67945235	20	42	-
chr11	67945249	67945250	17	32	+
chr11	67945250	67945251	25	39	-
chr11	67945478	67945479	35	44	+
chr11	67945479	67945480	38	42	-
chr11	67945525	67945526	33	39	+
chr11	67945526	67945527	39	40	-
chr11	67945591	67945592	33	41	+
chr11	67945592	67945593	28	34	-
chr11	67945613	67945614	28	38	+
chr11	67945614	67945615	27	41	-
chr11	67945641	67945642	34	40	+
chr11	67945642	67945643	37	41	-
chr11	67946583	67946584	24	27	+
chr11	67946584	67946585	39	40	-
chr11	67946664	67946665	12	14	+
chr11	67946665	67946666	30	33	-
chr11	67946687	67946688	7	8	+
chr11	67946688	67946689	25	30	-
chr11	67946762	67946763	29	32	+
chr11	67946763	67946764	19	21	-
chr11	67947253	67947254	40	41	+
chr11	67947254	67947255	47	53	-
chr11	67947268	67947269	40	45	+
chr11	67947269	67947270	42	46	-
chr11	67947308	67947309	27	34	+
chr11	67947309	67947310	30	41	-
chr11	67947654	67947655	25	36	+
chr11	67947655	67947656	34	41	-
chr11	67947665	67947666	33	38	+
chr11	67947666	67947667	42	45	-
chr11	67947752	67947753	30	37	+
chr11	67947753	67947754	30	38	-
chr11	67947814	67947815	28	29	+
chr11	67947815	67947816	31	37	-
chr11	67947816	67947817	25	25	+
chr11	67947817	67947818	29	33	-
chr11	67947905	67947906	27	29	+
chr11	67947906	67947907	28	35	-
chr11	67948168	67948169	26	27	+
chr11	67948169	67948170	30	35	-
chr11	67948174	67948175	24	25	+
chr11	67948175	67948176	35	40	-
chr11	67948176	67948177	23	25	+
chr11	67948177	67948178	29	33	-
chr11	67948241	67948242	21	24	+
chr11	67948242	67948243	36	49	-
chr11	67948263	67948264	26	30	+
chr11	67948264	67948265	36	40	-
chr11	67948402	67948403	33	40	+
chr11	67948403	67948404	24	26	-
chr11	67948648	67948649	23	28	+
chr11	67948649	67948650	27	30	-
chr11	67948681	67948682	22	23	+
chr11	67948682	67948683	17	19	-
chr11	67948687	67948688	20	22	+
chr11	67948688	67948689	18	20	-
chr11	67948729	67948730	13	16	+
chr11	67948730	67948731	17	18	-
chr11	67948760	67948761	16	20	+
chr11	67948761	67948762	16	17	-
chr11	67948774	67948775	13	17	+
chr11	67948775	67948776	17	17	-
chr11	67948785	67948786	18	20	+
chr11	67948786	67948787	15	16	-
chr11	67948790	67948791	18	21	+
chr11	67948791	67948792	14	14	-
chr11	67948818	67948819	14	28	+
chr11	67948819	67948820	4	13	-
chr11	67948830	67948831	30	31	+
chr11	67948831	67948832	10	12	-
chr11	67948834	67948835	27	30	+
chr11	67948835	67948836	12	14	-
chr11	67948968	67948969	34	37	+
chr11	67948969	67948970	28	29	-
chr11	67949322	67949323	25	33	+
chr11	67949323	67949324	31	43	-
chr11	67949328	67949329	23	34	+
chr11	67949329	67949330	35	43	-
chr11	67949357	67949358	33	39	+
chr11	67949358	67949359	32	38	-
chr11	67949377	67949378	34	45	+
chr11	67949378	67949379	29	43	-
chr11	67949435	67949436	19	48	+
chr11	67949436	67949437	31	59	-
chr11	67949674	67949675	22	40	+
chr11	67949675	67949676	27	40	-
chr11	67949721	67949722	22	43	+
chr11	67949722	67949723	17	34	-
chr11	67950009	67950010	26	41	+
chr11	67950010	67950011	23	37	-
chr11	67950141	67950142	36	40	+
chr11	67950142	67950143	24	28	-
chr11	67950146	67950147	38	42	+
chr11	67950147	67950148	21	25	-
chr11	67950232	67950233	21	25	+
chr11	67950233	67950234	10	11	-
chr11	67950263	67950264	13	15	+
chr11	67950264	67950265	10	11	-
chr11	67950271	67950272	17	17	+
chr11	67950272	67950273	12	14	-
chr11	67950305	67950306	25	28	+
chr11	67950306	67950307	15	17	-
chr11	67950319	67950320	22	27	+
chr11	67950320	67950321	13	16	-
chr11	67950359	67950360	33	35	+
chr11	67950360	67950361	17	20	-
chr11	67950391	67950392	27	31	+
chr11	67950392	67950393	19	24	-
chr11	67950429	67950430	22	28	+
chr11	67950430	67950431	18	20	-
chr11	67950444	67950445	24	30	+
chr11	67950445	67950446	22	24	-
chr11	67950481	67950482	29	33	+
chr11	67950482	67950483	23	28	-
chr11	67950491	67950492	32	33	+
chr11	67950492	67950493	24	26	-
chr11	67950521	67950522	25	27	+
chr11	67950522	67950523	34	37	-
chr11	67950846	67950847	24	32	+
chr11	67950847	67950848	20	31	-
chr11	67950854	67950855	27	28	+
chr11	67950855	67950856	25	27	-
chr11	67950884	67950885	21	25	+
chr11	67950885	67950886	22	24	-
chr11	67950886	67950887	26	28	+
chr11	67950887	67950888	25	27	-
chr11	67950922	67950923	26	32	+
chr11	67950923	67950924	29	32	-
chr11	67950948	67950949	33	41	+
chr11	67950949	67950950	28	29	-
chr11	67950968	67950969	43	48	+
chr11	67950969	67950970	28	33	-
chr11	67951013	67951014	22	51	+
chr11	67951014	67951015	11	30	-
chr11	67951044	67951045	44	47	+
chr11	67951045	67951046	22	25	-
chr11	67951076	67951077	44	48	+
chr11	67951077	67951078	20	23	-
chr11	67951218	67951219	23	29	+
chr11	67951219	67951220	12	17	-
chr11	67951226	67951227	29	30	+
chr11	67951227	67951228	13	17	-
chr11	67951345	67951346	37	45	+
chr11	67951346	67951347	24	27	-
chr11	67951417	67951418	36	42	+
chr11	67951418	67951419	32	36	-
chr11	67951574	67951575	39	45	+
chr11	67951575	67951576	38	47	-
chr11	67951710	67951711	26	29	+
chr11	67951711	67951712	27	33	-
chr11	67951816	67951817	23	24	+
chr11	67951817	67951818	20	23	-
chr11	67952115	67952116	35	41	+
chr11	67952116	67952117	43	54	-
chr11	67952469	67952470	32	39	+
chr11	67952470	67952471	15	18	-
chr11	67952540	67952541	27	36	+
chr11	67952541	67952542	25	33	-
chr11	67952656	67952657	25	30	+
chr11	67952657	67952658	35	40	-
chr11	67952701	67952702	20	25	+
chr11	67952702	67952703	24	25	-
chr11	67952734	67952735	18	24	+
chr11	67952735	67952736	17	22	-
chr11	67952740	67952741	16	24	+
chr11	67952741	67952742	21	27	-
chr11	67952757	67952758	19	25	+
chr11	67952758	67952759	21	22	-
chr11	67952764	67952765	21	28	+
chr11	67952765	67952766	20	21	-
chr11	67952953	67952954	29	34	+
chr11	67952954	67952955	47	65	-
chr11	67953021	67953022	16	34	+
chr11	67953022	67953023	29	48	-
chr11	67953335	67953336	28	34	+
chr11	67953336	67953337	41	49	-
chr11	67953361	67953362	24	27	+
chr11	67953362	67953363	38	51	-
chr11	67953381	67953382	17	29	+
chr11	67953382	67953383	33	47	-
chr11	67953464	67953465	35	43	+
chr11	67953465	67953466	47	54	-
chr11	67953594	67953595	40	46	+
chr11	67953595	67953596	39	47	-
chr11	67953642	67953643	27	45	+
chr11	67953643	67953644	23	42	-
chr11	67953707	67953708	21	42	+
chr11	67953708	67953709	8	38	-
chr11	67953712	67953713	16	36	+
chr11	67953713	67953714	15	35	-
chr11	67953769	67953770	23	40	+
chr11	67953770	67953771	17	31	-
chr11	67953813	67953814	31	37	+
chr11	67953814	67953815	28	33	-
chr11	67954034	67954035	36	50	+
chr11	67954035	67954036	27	37	-
chr11	67954454	67954455	23	30	+
chr11	67954455	67954456	19	24	-
chr11	67954539	67954540	33	38	+
chr11	67954540	67954541	23	24	-
chr11	67954547	67954548	32	40	+
chr11	67954548	67954549	22	25	-
chr11	67954660	67954661	35	36	+
chr11	67954661	67954662	38	43	-
chr11	67954743	67954744	39	42	+
chr11	67954744	67954745	40	44	-
chr11	67954755	67954756	40	43	+
chr11	67954756	67954757	42	42	-
chr11	67954776	67954777	31	36	+
chr11	67954777	67954778	44	44	-
chr11	67954814	67954815	43	46	+
chr11	67954815	67954816	40	42	-
chr11	67955059	67955060	31	35	+
chr11	67955060	67955061	28	31	-
chr11	67955112	67955113	35	37	+
chr11	67955113	67955114	20	24	-
chr11	67955195	67955196	35	39	+
chr11	67955196	67955197	25	27	-
chr11	67955521	67955522	7	8	+
chr11	67955522	67955523	3	5	-
chr11	67955529	67955530	12	15	+
chr11	67955530	67955531	5	5	-
chr11	67955551	67955552	15	16	+
chr11	67955552	67955553	8	9	-
chr11	67955559	67955560	17	19	+
chr11	67955560	67955561	10	11	-
chr11	67955583	67955584	26	27	+
chr11	67955584	67955585	14	14	-
chr11	67955602	67955603	25	29	+
chr11	67955603	67955604	14	14	-
chr11	67955615	67955616	32	34	+
chr11	67955616	67955617	14	18	-
chr11	67955647	67955648	39	42	+
chr11	67955648	67955649	16	18	-
chr11	67955680	67955681	35	36	+
chr11	67955681	67955682	17	18	-
chr11	67955691	67955692	40	42	+
chr11	67955692	67955693	15	15	-
chr11	67955711	67955712	34	38	+
chr11	67955712	67955713	16	16	-
chr11	67955769	67955770	31	31	+
chr11	67955770	67955771	21	22	-
chr11	67955781	67955782	34	35	+
chr11	67955782	67955783	20	23	-
chr11	67955785	67955786	25	32	+
chr11	67955786	67955787	21	23	-
chr11	67955790	67955791	37	42	+
chr11	67955791	67955792	26	28	-
chr11	67955879	67955880	20	22	+
chr11	67955880	67955881	23	28	-
chr11	67955994	67955995	32	34	+
chr11	67955995	67955996	30	35	-
chr11	67956071	67956072	29	32	+
chr11	67956072	67956073	27	31	-
chr11	67956092	67956093	31	35	+
chr11	67956093	67956094	26	29	-
chr11	67956116	67956117	31	36	+
chr11	67956117	67956118	29	31	-
chr11	67956124	67956125	34	37	+
chr11	67956125	67956126	30	30	-
chr11	67956296	67956297	15	38	+
chr11	67956297	67956298	21	39	-
chr11	67956503	67956504	35	40	+
chr11	67956504	67956505	31	38	-
chr11	67956644	67956645	18	43	+
chr11	67956645	67956646	24	57	-
chr11	67956686	67956687	35	43	+
chr11	67956687	67956688	38	50	-
chr11	67956764	67956765	40	40	+
chr11	67956765	67956766	39	47	-
chr11	67956978	67956979	26	30	+
chr11	67956979	67956980	28	33	-
chr11	67957390	67957391	33	42	+
chr11	67957391	67957392	35	39	-
chr11	67957401	67957402	36	42	+
chr11	67957402	67957403	35	43	-
chr11	67957438	67957439	23	35	+
chr11	67957439	67957440	22	32	-
chr11	67957773	67957774	27	35	+
chr11	67957774	67957775	31	43	-
chr11	67957823	67957824	25	36	+
chr11	67957824	67957825	32	40	-
chr11	67958001	67958002	36	46	+
chr11	67958002	67958003	29	33	-
chr11	67958052	67958053	34	47	+
chr11	67958053	67958054	29	38	-
chr11	67958224	67958225	33	35	+
chr11	67958225	67958226	37	40	-
chr11	67958680	67958681	25	30	+
chr11	67958681	67958682	19	34	-
chr11	67958838	67958839	36	45	+
chr11	67958839	67958840	28	29	-
chr11	67958843	67958844	41	45	+
chr11	67958844	67958845	30	34	-
chr11	67958944	67958945	29	34	+
chr11	67958945	67958946	33	38	-
chr11	67959019	67959020	29	37	+
chr11	67959020	67959021	46	47	-
chr11	67959058	67959059	33	35	+
chr11	67959059	67959060	38	43	-
chr11	67959079	67959080	30	36	+
chr11	67959080	67959081	40	45	-
chr11	67959252	67959253	31	32	+
chr11	67959253	67959254	39	46	-
chr11	67959267	67959268	22	31	+
chr11	67959268	67959269	41	45	-
chr11	67959310	67959311	29	36	+
chr11	67959311	67959312	36	41	-
chr11	67959644	67959645	38	42	+
chr11	67959645	67959646	46	55	-
chr11	67959682	67959683	42	46	+
chr11	67959683	67959684	39	46	-
chr11	67960371	67960372	26	37	+
chr11	67960372	67960373	37	44	-
chr11	67960412	67960413	19	30	+
chr11	67960413	67960414	28	39	-
chr11	67960535	67960536	33	41	+
chr11	67960536	67960537	35	40	-
chr11	67960575	67960576	28	38	+
chr11	67960576	67960577	37	49	-
chr11	67960704	67960705	11	31	+
chr11	67960705	67960706	18	57	-
chr11	67960752	67960753	32	37	+
chr11	67960753	67960754	47	51	-
chr11	67960808	67960809	32	36	+
chr11	67960809	67960810	46	49	-
chr11	67961066	67961067	31	40	+
chr11	67961067	67961068	20	26	-
chr11	67961089	67961090	36	42	+
chr11	67961090	67961091	23	26	-
chr11	67961634	67961635	30	40	+
chr11	67961635	67961636	14	20	-
chr11	67961687	67961688	17	22	+
chr11	67961688	67961689	12	15	-
chr11	67961720	67961721	24	26	+
chr11	67961721	67961722	19	21	-
chr11	67961818	67961819	35	41	+
chr11	67961819	67961820	37	38	-
chr11	67961896	67961897	31	32	+
chr11	67961897	67961898	25	27	-
chr11	67961910	67961911	28	31	+
chr11	67961911	67961912	26	32	-
chr11	67961928	67961929	25	32	+
chr11	67961929	67961930	34	39	-
chr11	67961954	67961955	27	31	+
chr11	67961955	67961956	33	34	-
chr11	67962020	67962021	29	35	+
chr11	67962021	67962022	28	37	-
chr11	67962121	67962122	36	42	+
chr11	67962122	67962123	33	36	-
chr11	67962438	67962439	25	29	+
chr11	67962439	67962440	33	37	-
chr11	67962458	67962459	18	25	+
chr11	67962459	67962460	29	37	-
chr11	67962577	67962578	33	38	+
chr11	67962578	67962579	35	40	-
chr11	67963432	67963433	42	46	+
chr11	67963433	67963434	27	32	-
chr11	67963451	67963452	36	38	+
chr11	67963452	67963453	35	41	-
chr11	67963495	67963496	45	48	+
chr11	67963496	67963497	31	32	-
chr11	67964460	67964461	18	20	+
chr11	67964461	67964462	24	26	-
chr11	67964468	67964469	19	24	+
chr11	67964469	67964470	27	31	-
chr11	67964505	67964506	30	33	+
chr11	67964506	67964507	24	28	-
chr11	67964539	67964540	34	39	+
chr11	67964540	67964541	25	29	-
chr11	67964561	67964562	36	38	+
chr11	67964562	67964563	26	29	-
chr11	67964583	67964584	33	38	+
chr11	67964584	67964585	31	32	-
chr11	67964629	67964630	21	26	+
chr11	67964630	67964631	27	29	-
chr11	67964660	67964661	21	22	+
chr11	67964661	67964662	27	30	-
chr11	67964690	67964691	9	21	+
chr11	67964691	67964692	14	30	-
chr11	67964718	67964719	27	28	+
chr11	67964719	67964720	29	31	-
chr11	67964730	67964731	27	29	+
chr11	67964731	67964732	24	24	-
chr11	67964734	67964735	32	34	+
chr11	67964735	67964736	28	30	-
chr11	67964865	67964866	25	29	+
chr11	67964866	67964867	29	32	-
chr11	67965506	67965507	28	42	+
chr11	67965507	67965508	20	37	-
chr11	67965526	67965527	33	38	+
chr11	67965527	67965528	28	36	-
chr11	67965555	67965556	33	37	+
chr11	67965556	67965557	28	31	-
chr11	67965620	67965621	30	31	+
chr11	67965621	67965622	24	28	-
chr11	67965647	67965648	30	35	+
chr11	67965648	67965649	22	28	-
chr11	67965710	67965711	35	45	+
chr11	67965711	67965712	26	35	-
chr11	67965832	67965833	32	40	+
chr11	67965833	67965834	7	10	-
chr11	67965968	67965969	25	32	+
chr11	67965969	67965970	25	44	-
chr11	67966065	67966066	21	44	+
chr11	67966066	67966067	32	59	-
chr11	67966087	67966088	21	50	+
chr11	67966088	67966089	25	53	-
chr11	67966218	67966219	33	38	+
chr11	67966219	67966220	22	36	-
chr11	67966226	67966227	34	38	+
chr11	67966227	67966228	23	35	-
chr11	67966258	67966259	26	34	+
chr11	67966259	67966260	18	36	-
chr11	67966281	67966282	29	33	+
chr11	67966282	67966283	23	29	-
chr11	67966288	67966289	20	33	+
chr11	67966289	67966290	12	29	-
chr11	67966344	67966345	30	36	+
chr11	67966345	67966346	27	34	-
chr11	67966356	67966357	23	35	+
chr11	67966357	67966358	25	32	-
chr11	67966396	67966397	26	35	+
chr11	67966397	67966398	20	32	-
chr11	67966441	67966442	31	33	+
chr11	67966442	67966443	33	35	-
chr11	67966474	67966475	36	36	+
chr11	67966475	67966476	28	31	-
chr11	67966486	67966487	34	39	+
chr11	67966487	67966488	27	29	-
chr11	67966490	67966491	36	38	+
chr11	67966491	67966492	24	30	-
chr11	67966553	67966554	25	26	+
chr11	67966554	67966555	28	32	-
chr11	67966742	67966743	43	48	+
chr11	67966743	67966744	38	42	-
chr11	67966753	67966754	45	49	+
chr11	67966754	67966755	39	40	-
chr11	67966928	67966929	35	46	+
chr11	67966929	67966930	23	35	-
chr11	67967061	67967062	27	41	+
chr11	67967062	67967063	31	47	-
chr11	67967174	67967175	14	44	+
chr11	67967175	67967176	17	39	-
chr11	67967271	67967272	39	49	+
chr11	67967272	67967273	27	33	-
chr11	67967292	67967293	34	40	+
chr11	67967293	67967294	25	31	-
chr11	67967302	67967303	24	37	+
chr11	67967303	67967304	19	33	-
chr11	67967420	67967421	47	53	+
chr11	67967421	67967422	40	44	-
chr11	67967431	67967432	50	51	+
chr11	67967432	67967433	38	44	-
chr11	67967692	67967693	39	47	+
chr11	67967693	67967694	20	28	-
chr11	67967872	67967873	15	42	+
chr11	67967873	67967874	16	57	-
chr11	67967957	67967958	28	46	+
chr11	67967958	67967959	12	25	-
chr11	67967974	67967975	23	40	+
chr11	67967975	67967976	13	29	-
chr11	67968020	67968021	16	43	+
chr11	67968021	67968022	5	22	-
chr11	67968041	67968042	19	44	+
chr11	67968042	67968043	13	31	-
chr11	67968132	67968133	40	41	+
chr11	67968133	67968134	27	30	-
chr11	67968225	67968226	15	46	+
chr11	67968226	67968227	10	51	-
chr11	67968276	67968277	12	50	+
chr11	67968277	67968278	12	53	-
chr11	67968595	67968596	14	14	+
chr11	67968596	67968597	33	37	-
chr11	67968616	67968617	10	16	+
chr11	67968617	67968618	25	39	-
chr11	67968637	67968638	19	20	+
chr11	67968638	67968639	37	40	-
chr11	67968639	67968640	21	22	+
chr11	67968640	67968641	35	38	-
chr11	67968693	67968694	11	26	+
chr11	67968694	67968695	16	33	-
chr11	67968739	67968740	6	32	+
chr11	67968740	67968741	11	34	-
chr11	67968843	67968844	19	35	+
chr11	67968844	67968845	24	41	-
chr11	67969107	67969108	26	32	+
chr11	67969108	67969109	30	40	-
chr11	67969127	67969128	24	33	+
chr11	67969128	67969129	18	40	-
chr11	67969283	67969284	26	30	+
chr11	67969284	67969285	26	30	-
chr11	67969311	67969312	21	24	+
chr11	67969312	67969313	20	21	-
chr11	67969411	67969412	14	15	+
chr11	67969412	67969413	31	42	-
chr11	67969425	67969426	16	16	+
chr11	67969426	67969427	39	43	-
chr11	67969843	67969844	38	51	+
chr11	67969844	67969845	32	38	-
chr11	67969923	67969924	22	41	+
chr11	67969924	67969925	15	31	-
chr11	67970107	67970108	24	26	+
chr11	67970108	67970109	15	16	-
chr11	67970117	67970118	23	25	+
chr11	67970118	67970119	16	17	-
chr11	67970159	67970160	17	18	+
chr11	67970160	67970161	19	20	-
chr11	67970161	67970162	14	17	+
chr11	67970162	67970163	18	20	-
chr11	67970175	67970176	23	25	+
chr11	67970176	67970177	22	25	-
chr11	67970203	67970204	23	27	+
chr11	67970204	67970205	18	31	-
chr11	67970248	67970249	22	28	+
chr11	67970249	67970250	26	31	-
chr11	67970264	67970265	26	32	+
chr11	67970265	67970266	32	36	-
chr11	67970292	67970293	22	25	+
chr11	67970293	67970294	35	36	-
chr11	67970331	67970332	29	35	+
chr11	67970332	67970333	28	33	-
chr11	67970350	67970351	32	37	+
chr11	67970351	67970352	29	33	-
chr11	67970381	67970382	35	40	+
chr11	67970382	67970383	24	26	-
chr11	67970398	67970399	32	39	+
chr11	67970399	67970400	29	34	-
chr11	67970422	67970423	44	51	+
chr11	67970423	67970424	33	37	-
chr11	67970504	67970505	40	43	+
chr11	67970505	67970506	34	37	-
chr11	67970527	67970528	36	43	+
chr11	67970528	67970529	38	38	-
chr11	67970630	67970631	26	31	+
chr11	67970631	67970632	27	34	-
chr11	67970661	67970662	21	25	+
chr11	67970662	67970663	22	27	-
chr11	67970675	67970676	17	20	+
chr11	67970676	67970677	21	22	-
chr11	67970691	67970692	18	21	+
chr11	67970692	67970693	25	32	-
chr11	67970719	67970720	19	21	+
chr11	67970720	67970721	31	33	-
chr11	67970729	67970730	18	21	+
chr11	67970730	67970731	25	29	-
chr11	67970735	67970736	19	23	+
chr11	67970736	67970737	25	28	-
chr11	67970845	67970846	18	26	+
chr11	67970846	67970847	36	45	-
chr11	67970908	67970909	24	25	+
chr11	67970909	67970910	26	30	-
chr11	67970936	67970937	14	22	+
chr11	67970937	67970938	32	38	-
chr11	67970971	67970972	16	23	+
chr11	67970972	67970973	30	39	-
chr11	67970996	67970997	26	33	+
chr11	67970997	67970998	35	42	-
chr11	67971123	67971124	31	44	+
chr11	67971124	67971125	30	42	-
chr11	67971131	67971132	26	42	+
chr11	67971132	67971133	36	46	-
chr11	67971216	67971217	30	42	+
chr11	67971217	67971218	23	38	-
chr11	67971326	67971327	33	38	+
chr11	67971327	67971328	30	40	-
chr11	67971382	67971383	33	40	+
chr11	67971383	67971384	31	42	-
chr11	67971552	67971553	15	30	+
chr11	67971553	67971554	18	47	-
chr11	67971621	67971622	33	38	+
chr11	67971622	67971623	45	58	-
chr11	67971710	67971711	35	45	+
chr11	67971711	67971712	43	50	-
chr11	67971726	67971727	35	48	+
chr11	67971727	67971728	44	52	-
chr11	67972005	67972006	36	48	+
chr11	67972006	67972007	31	40	-
chr11	67972050	67972051	18	41	+
chr11	67972051	67972052	11	25	-
chr11	67972057	67972058	14	40	+
chr11	67972058	67972059	11	23	-
chr11	67972075	67972076	14	31	+
chr11	67972076	67972077	3	12	-
chr11	67972144	67972145	21	26	+
chr11	67972145	67972146	18	22	-
chr11	67972239	67972240	23	27	+
chr11	67972240	67972241	31	33	-
chr11	67972279	67972280	24	26	+
chr11	67972280	67972281	28	33	-
chr11	67972302	67972303	23	25	+
chr11	67972303	67972304	26	31	-
chr11	67972325	67972326	22	24	+
chr11	67972326	67972327	28	31	-
chr11	67972372	67972373	28	29	+
chr11	67972373	67972374	29	31	-
chr11	67972402	67972403	24	24	+
chr11	67972403	67972404	27	28	-
chr11	67972472	67972473	12	15	+
chr11	67972473	67972474	33	38	-
chr11	67972654	67972655	38	39	+
chr11	67972655	67972656	34	40	-
chr11	67973082	67973083	44	58	+
chr11	67973083	67973084	15	23	-
chr11	67973109	67973110	8	27	+
chr11	67973110	67973111	5	23	-
chr11	67973179	67973180	25	38	+
chr11	67973180	67973181	23	31	-
chr11	67973235	67973236	31	40	+
chr11	67973236	67973237	31	34	-
chr11	67973287	67973288	14	34	+
chr11	67973288	67973289	15	35	-
chr11	67973321	67973322	17	37	+
chr11	67973322	67973323	22	35	-
chr11	67973337	67973338	24	29	+
chr11	67973338	67973339	34	36	-
chr11	67973365	67973366	23	26	+
chr11	67973366	67973367	34	39	-
chr11	67973375	67973376	24	27	+
chr11	67973376	67973377	27	31	-
chr11	67973377	67973378	21	24	+
chr11	67973378	67973379	28	30	-
chr11	67973381	67973382	16	21	+
chr11	67973382	67973383	29	35	-
chr11	67973389	67973390	13	26	+
chr11	67973390	67973391	19	34	-
chr11	67973393	67973394	21	25	+
chr11	67973394	67973395	28	34	-
chr11	67973506	67973507	15	45	+
chr11	67973507	67973508	8	38	-
chr11	67973514	67973515	15	39	+
chr11	67973515	67973516	13	35	-
chr11	67973517	67973518	13	40	+
chr11	67973518	67973519	12	37	-
chr11	67973758	67973759	0	40	+
chr11	67973759	67973760	0	46	-
chr11	67973916	67973917	0	31	+
chr11	67973917	67973918	0	42	-
chr11	67973967	67973968	4	31	+
chr11	67973968	67973969	8	50	-
chr11	67974050	67974051	11	29	+
chr11	67974051	67974052	25	58	-
chr11	67974068	67974069	3	31	+
chr11	67974069	67974070	15	58	-
chr11	67974402	67974403	20	49	+
chr11	67974403	67974404	20	55	-
chr11	67974446	67974447	8	31	+
chr11	67974447	67974448	11	44	-
chr11	67974479	67974480	12	18	+
chr11	67974480	67974481	28	37	-
chr11	67974483	67974484	15	20	+
chr11	67974484	67974485	29	35	-
chr11	67974490	67974491	9	19	+
chr11	67974491	67974492	15	36	-
chr11	67974504	67974505	14	21	+
chr11	67974505	67974506	19	31	-
chr11	67974524	67974525	13	20	+
chr11	67974525	67974526	15	31	-
chr11	67974535	67974536	17	25	+
chr11	67974536	67974537	20	34	-
chr11	67974564	67974565	12	26	+
chr11	67974565	67974566	13	44	-
chr11	67974576	67974577	14	27	+
chr11	67974577	67974578	23	44	-
chr11	67974611	67974612	14	18	+
chr11	67974612	67974613	27	31	-
chr11	67974636	67974637	13	17	+
chr11	67974637	67974638	22	31	-
chr11	67974655	67974656	6	14	+
chr11	67974656	67974657	8	32	-
chr11	67974658	67974659	4	12	+
chr11	67974659	67974660	10	27	-
chr11	67974666	67974667	8	12	+
chr11	67974667	67974668	14	28	-
chr11	67974674	67974675	5	9	+
chr11	67974675	67974676	14	28	-
chr11	67974986	67974987	16	31	+
chr11	67974987	67974988	31	40	-
chr11	67974996	67974997	28	30	+
chr11	67974997	67974998	30	36	-
chr11	67975024	67975025	24	27	+
chr11	67975025	67975026	31	32	-
chr11	67975033	67975034	27	31	+
chr11	67975034	67975035	33	34	-
chr11	67975040	67975041	29	32	+
chr11	67975041	67975042	29	33	-
chr11	67975054	67975055	28	33	+
chr11	67975055	67975056	29	36	-
chr11	67975068	67975069	31	39	+
chr11	67975069	67975070	24	30	-
chr11	67975133	67975134	26	40	+
chr11	67975134	67975135	22	28	-
chr11	67975149	67975150	28	38	+
chr11	67975150	67975151	14	28	-
chr11	67975171	67975172	22	30	+
chr11	67975172	67975173	22	29	-
chr11	67975211	67975212	15	17	+
chr11	67975212	67975213	19	25	-
chr11	67975328	67975329	39	42	+
chr11	67975329	67975330	32	41	-
chr11	67975336	67975337	43	48	+
chr11	67975337	67975338	37	41	-
chr11	67975368	67975369	42	54	+
chr11	67975369	67975370	30	37	-
chr11	67975429	67975430	32	49	+
chr11	67975430	67975431	22	36	-
chr11	67975461	67975462	33	49	+
chr11	67975462	67975463	36	44	-
chr11	67975496	67975497	28	33	+
chr11	67975497	67975498	33	45	-
chr11	67975538	67975539	30	34	+
chr11	67975539	67975540	32	39	-
chr11	67975554	67975555	29	38	+
chr11	67975555	67975556	30	36	-
chr11	67975582	67975583	28	29	+
chr11	67975583	67975584	23	27	-
chr11	67975594	67975595	26	27	+
chr11	67975595	67975596	28	29	-
chr11	67975627	67975628	29	34	+
chr11	67975628	67975629	26	28	-
chr11	67975642	67975643	27	33	+
chr11	67975643	67975644	23	27	-
chr11	67975652	67975653	32	36	+
chr11	67975653	67975654	21	25	-
chr11	67975680	67975681	32	41	+
chr11	67975681	67975682	25	29	-
chr11	67975685	67975686	34	39	+
chr11	67975686	67975687	22	28	-
chr11	67975696	67975697	41	44	+
chr11	67975697	67975698	22	28	-
chr11	67975741	67975742	22	38	+
chr11	67975742	67975743	18	30	-
chr11	67975773	67975774	25	32	+
chr11	67975774	67975775	22	27	-
chr11	67975805	67975806	12	34	+
chr11	67975806	67975807	12	25	-
chr11	67975836	67975837	18	29	+
chr11	67975837	67975838	20	30	-
chr11	67975873	67975874	19	24	+
chr11	67975874	67975875	27	28	-
chr11	67975875	67975876	20	23	+
chr11	67975876	67975877	28	31	-
chr11	67975988	67975989	18	46	+
chr11	67975989	67975990	23	54	-
chr11	67976062	67976063	35	38	+
chr11	67976063	67976064	46	54	-
chr11	67976222	67976223	31	31	+
chr11	67976223	67976224	44	49	-
chr11	67976422	67976423	15	44	+
chr11	67976423	67976424	18	36	-
chr11	67976610	67976611	2	31	+
chr11	67976611	67976612	9	52	-
chr11	67976662	67976663	0	37	+
chr11	67976663	67976664	0	50	-
chr11	67976697	67976698	0	43	+
chr11	67976698	67976699	0	55	-
chr11	67976702	67976703	0	38	+
chr11	67976703	67976704	0	54	-
chr11	67976766	67976767	0	51	+
chr11	67976767	67976768	1	49	-
chr11	67976809	67976810	0	49	+
chr11	67976810	67976811	0	34	-
chr11	67976842	67976843	0	48	+
chr11	67976843	67976844	0	33	-
chr11	67976952	67976953	3	50	+
chr11	67976953	67976954	3	57	-
chr11	67976973	67976974	2	50	+
chr11	67976974	67976975	0	57	-
chr11	67977056	67977057	14	45	+
chr11	67977057	67977058	19	43	-
chr11	67977089	67977090	9	37	+
chr11	67977090	67977091	8	42	-
chr11	67977096	67977097	18	38	+
chr11	67977097	67977098	19	43	-
chr11	67977267	67977268	7	33	+
chr11	67977268	67977269	8	32	-
chr11	67977306	67977307	1	31	+
chr11	67977307	67977308	1	22	-
chr11	67977355	67977356	10	22	+
chr11	67977356	67977357	3	9	-
chr11	67977371	67977372	23	26	+
chr11	67977372	67977373	10	11	-
chr11	67977425	67977426	21	44	+
chr11	67977426	67977427	14	25	-
chr11	67977456	67977457	25	43	+
chr11	67977457	67977458	20	30	-
chr11	67977502	67977503	9	31	+
chr11	67977503	67977504	13	32	-
chr11	67977513	67977514	10	29	+
chr11	67977514	67977515	16	33	-
chr11	67977546	67977547	20	32	+
chr11	67977547	67977548	22	25	-
chr11	67977557	67977558	27	29	+
chr11	67977558	67977559	21	21	-
chr11	67977562	67977563	26	29	+
chr11	67977563	67977564	22	25	-
chr11	67977590	67977591	27	28	+
chr11	67977591	67977592	28	31	-
chr11	67977600	67977601	26	27	+
chr11	67977601	67977602	23	27	-
chr11	67977606	67977607	23	27	+
chr11	67977607	67977608	24	26	-
chr11	67977610	67977611	19	23	+
chr11	67977611	67977612	22	27	-
chr11	67977947	67977948	38	48	+
chr11	67977948	67977949	28	38	-
chr11	67977958	67977959	36	40	+
chr11	67977959	67977960	29	37	-
chr11	67978092	67978093	18	32	+
chr11	67978093	67978094	30	40	-
chr11	67978132	67978133	19	28	+
chr11	67978133	67978134	26	37	-
chr11	67978139	67978140	21	28	+
chr11	67978140	67978141	30	37	-
chr11	67978232	67978233	22	32	+
chr11	67978233	67978234	26	38	-
chr11	67978257	67978258	10	36	+
chr11	67978258	67978259	8	36	-
chr11	67978293	67978294	13	33	+
chr11	67978294	67978295	29	35	-
chr11	67978313	67978314	12	29	+
chr11	67978314	67978315	13	33	-
chr11	67978330	67978331	12	30	+
chr11	67978331	67978332	22	40	-
chr11	67978395	67978396	17	40	+
chr11	67978396	67978397	21	40	-
chr11	67978411	67978412	22	41	+
chr11	67978412	67978413	27	43	-
chr11	67978414	67978415	25	40	+
chr11	67978415	67978416	29	47	-
chr11	67978523	67978524	14	26	+
chr11	67978524	67978525	21	41	-
chr11	67978653	67978654	9	33	+
chr11	67978654	67978655	15	53	-
chr11	67978662	67978663	15	37	+
chr11	67978663	67978664	26	53	-
chr11	67978680	67978681	22	40	+
chr11	67978681	67978682	32	49	-
chr11	67978682	67978683	22	37	+
chr11	67978683	67978684	33	54	-
chr11	67978702	67978703	28	42	+
chr11	67978703	67978704	48	55	-
chr11	67978756	67978757	16	43	+
chr11	67978757	67978758	20	49	-
chr11	67978820	67978821	24	47	+
chr11	67978821	67978822	28	57	-
chr11	67978822	67978823	17	48	+
chr11	67978823	67978824	13	55	-
chr11	67979064	67979065	22	48	+
chr11	67979065	67979066	11	32	-
chr11	67979070	67979071	40	50	+
chr11	67979071	67979072	17	37	-
chr11	67979074	67979075	26	51	+
chr11	67979075	67979076	19	41	-
chr11	67979101	67979102	4	62	+
chr11	67979102	67979103	2	35	-
chr11	67979117	67979118	2	59	+
chr11	67979118	67979119	0	40	-
chr11	67979159	67979160	2	52	+
chr11	67979160	67979161	1	37	-
chr11	67979187	67979188	4	40	+
chr11	67979188	67979189	3	37	-
chr11	67979216	67979217	14	48	+
chr11	67979217	67979218	11	47	-
chr11	67979227	67979228	13	44	+
chr11	67979228	67979229	11	49	-
chr11	67979231	67979232	9	44	+
chr11	67979232	67979233	10	50	-
chr11	67979291	67979292	3	43	+
chr11	67979292	67979293	8	54	-
chr11	67979343	67979344	7	57	+
chr11	67979344	67979345	16	58	-
chr11	67979354	67979355	8	57	+
chr11	67979355	67979356	13	56	-
chr11	67979385	67979386	44	53	+
chr11	67979386	67979387	43	52	-
chr11	67979466	67979467	22	38	+
chr11	67979467	67979468	27	47	-
chr11	67979579	67979580	10	36	+
chr11	67979580	67979581	17	39	-
chr11	67979710	67979711	1	36	+
chr11	67979711	67979712	4	57	-
chr11	67979863	67979864	0	46	+
chr11	67979864	67979865	3	39	-
chr11	67979887	67979888	0	48	+
chr11	67979888	67979889	0	38	-
chr11	67979909	67979910	0	53	+
chr11	67979910	67979911	0	39	-
chr11	67979983	67979984	0	50	+
chr11	67979984	67979985	0	42	-
chr11	67980011	67980012	0	39	+
chr11	67980012	67980013	0	44	-
chr11	67980023	67980024	0	37	+
chr11	67980024	67980025	0	49	-
chr11	67980037	67980038	0	38	+
chr11	67980038	67980039	1	47	-
chr11	67980039	67980040	0	36	+
chr11	67980040	67980041	0	48	-
chr11	67980045	67980046	0	35	+
chr11	67980046	67980047	0	50	-
chr11	67980073	67980074	0	30	+
chr11	67980074	67980075	0	46	-
chr11	67980084	67980085	0	32	+
chr11	67980085	67980086	0	49	-
chr11	67980104	67980105	0	35	+
chr11	67980105	67980106	0	49	-
chr11	67980109	67980110	0	33	+
chr11	67980110	67980111	0	45	-
chr11	67980113	67980114	1	36	+
chr11	67980114	67980115	0	43	-
chr11	67980115	67980116	0	34	+
chr11	67980116	67980117	0	43	-
chr11	67980121	67980122	0	37	+
chr11	67980122	67980123	0	39	-
chr11	67980124	67980125	0	39	+
chr11	67980125	67980126	0	38	-
chr11	67980131	67980132	0	42	+
chr11	67980132	67980133	0	37	-
chr11	67980141	67980142	0	41	+
chr11	67980142	67980143	0	39	-
chr11	67980144	67980145	0	44	+
chr11	67980145	67980146	0	37	-
chr11	67980147	67980148	1	45	+
chr11	67980148	67980149	0	37	-
chr11	67980171	67980172	0	46	+
chr11	67980172	67980173	0	34	-
chr11	67980177	67980178	0	48	+
chr11	67980178	67980179	0	34	-
chr11	67980188	67980189	0	51	+
chr11	67980189	67980190	0	33	-
chr11	67980195	67980196	0	44	+
chr11	67980196	67980197	0	31	-
chr11	67980199	67980200	0	44	+
chr11	67980200	67980201	0	33	-
chr11	67980227	67980228	0	55	+
chr11	67980228	67980229	0	40	-
chr11	67980229	67980230	0	56	+
chr11	67980230	67980231	0	44	-
chr11	67980250	67980251	0	53	+
chr11	67980251	67980252	0	37	-
chr11	67980255	67980256	0	54	+
chr11	67980256	67980257	0	33	-
chr11	67980262	67980263	0	51	+
chr11	67980263	67980264	0	36	-
chr11	67980303	67980304	0	51	+
chr11	67980304	67980305	0	51	-
chr11	67980305	67980306	0	53	+
chr11	67980306	67980307	0	54	-
chr11	67980309	67980310	0	50	+
chr11	67980310	67980311	0	55	-
chr11	67980312	67980313	0	47	+
chr11	67980313	67980314	0	53	-
chr11	67980327	67980328	0	48	+
chr11	67980328	67980329	0	52	-
chr11	67980331	67980332	0	48	+
chr11	67980332	67980333	0	51	-
chr11	67980335	67980336	0	46	+
chr11	67980336	67980337	0	46	-
chr11	67980337	67980338	0	45	+
chr11	67980338	67980339	0	48	-
chr11	67980343	67980344	0	47	+
chr11	67980344	67980345	0	46	-
chr11	67980349	67980350	0	46	+
chr11	67980350	67980351	0	50	-
chr11	67980352	67980353	0	48	+
chr11	67980353	67980354	0	48	-
chr11	67980359	67980360	0	46	+
chr11	67980360	67980361	0	50	-
chr11	67980362	67980363	0	44	+
chr11	67980363	67980364	0	52	-
chr11	67980366	67980367	0	45	+
chr11	67980367	67980368	0	46	-
chr11	67980372	67980373	1	47	+
chr11	67980373	67980374	0	43	-
chr11	67980382	67980383	0	45	+
chr11	67980383	67980384	0	40	-
chr11	67980386	67980387	0	44	+
chr11	67980387	67980388	0	39	-
chr11	67980388	67980389	0	45	+
chr11	67980389	67980390	0	38	-
chr11	67980407	67980408	0	41	+
chr11	67980408	67980409	1	38	-
chr11	67980409	67980410	0	41	+
chr11	67980410	67980411	0	38	-
chr11	67980412	67980413	0	45	+
chr11	67980413	67980414	0	37	-
chr11	67980418	67980419	0	47	+
chr11	67980419	67980420	0	36	-
chr11	67980423	67980424	0	47	+
chr11	67980424	67980425	0	35	-
chr11	67980428	67980429	0	45	+
chr11	67980429	67980430	0	27	-
chr11	67980432	67980433	0	44	+
chr11	67980433	67980434	0	28	-
chr11	67980440	67980441	0	44	+
chr11	67980441	67980442	0	24	-
chr11	67980447	67980448	0	43	+
chr11	67980448	67980449	0	23	-
chr11	67980449	67980450	0	46	+
chr11	67980450	67980451	1	23	-
chr11	67980453	67980454	1	46	+
chr11	67980454	67980455	0	24	-
chr11	67980457	67980458	0	45	+
chr11	67980458	67980459	0	24	-
chr11	67980463	67980464	0	47	+
chr11	67980464	67980465	0	19	-
chr11	67980467	67980468	0	45	+
chr11	67980468	67980469	0	18	-
chr11	67980473	67980474	0	44	+
chr11	67980474	67980475	0	13	-
chr11	67980483	67980484	0	45	+
chr11	67980484	67980485	0	15	-
chr11	67980494	67980495	0	47	+
chr11	67980495	67980496	0	18	-
chr11	67980504	67980505	0	48	+
chr11	67980505	67980506	0	19	-
chr11	67980508	67980509	0	49	+
chr11	67980509	67980510	0	20	-
chr11	67980519	67980520	0	49	+
chr11	67980520	67980521	0	24	-
chr11	67980521	67980522	0	51	+
chr11	67980522	67980523	0	24	-
chr11	67980531	67980532	0	51	+
chr11	67980532	67980533	0	21	-
chr11	67980541	67980542	0	54	+
chr11	67980542	67980543	0	23	-
chr11	67980546	67980547	0	52	+
chr11	67980547	67980548	0	22	-
chr11	67980552	67980553	0	49	+
chr11	67980553	67980554	0	20	-
chr11	67980558	67980559	0	50	+
chr11	67980559	67980560	0	14	-
chr11	67980565	67980566	0	43	+
chr11	67980566	67980567	0	17	-
chr11	67980575	67980576	0	45	+
chr11	67980576	67980577	0	19	-
chr11	67980578	67980579	0	46	+
chr11	67980579	67980580	0	20	-
chr11	67980581	67980582	0	45	+
chr11	67980582	67980583	0	20	-
chr11	67980585	67980586	0	47	+
chr11	67980586	67980587	0	19	-
chr11	67980596	67980597	0	42	+
chr11	67980597	67980598	0	20	-
chr11	67980604	67980605	0	45	+
chr11	67980605	67980606	0	24	-
chr11	67980610	67980611	0	45	+
chr11	67980611	67980612	0	24	-
chr11	67980613	67980614	0	46	+
chr11	67980614	67980615	0	20	-
chr11	67980618	67980619	0	45	+
chr11	67980619	67980620	0	23	-
chr11	67980628	67980629	0	34	+
chr11	67980629	67980630	0	29	-
chr11	67980633	67980634	0	33	+
chr11	67980634	67980635	0	29	-
chr11	67980635	67980636	0	37	+
chr11	67980636	67980637	0	30	-
chr11	67980647	67980648	0	38	+
chr11	67980648	67980649	0	28	-
chr11	67980654	67980655	0	36	+
chr11	67980655	67980656	0	28	-
chr11	67980658	67980659	0	36	+
chr11	67980659	67980660	0	29	-
chr11	67980663	67980664	0	33	+
chr11	67980664	67980665	0	34	-
chr11	67980668	67980669	0	36	+
chr11	67980669	67980670	0	36	-
chr11	67980674	67980675	0	36	+
chr11	67980675	67980676	0	32	-
chr11	67980676	67980677	0	37	+
chr11	67980677	67980678	0	30	-
chr11	67980679	67980680	0	41	+
chr11	67980680	67980681	0	29	-
chr11	67980682	67980683	0	41	+
chr11	67980683	67980684	0	27	-
chr11	67980689	67980690	1	43	+
chr11	67980690	67980691	0	28	-
chr11	67980691	67980692	0	41	+
chr11	67980692	67980693	0	25	-
chr11	67980765	67980766	1	45	+
chr11	67980766	67980767	0	42	-
chr11	67980768	67980769	0	43	+
chr11	67980769	67980770	0	39	-
chr11	67980770	67980771	0	45	+
chr11	67980771	67980772	0	38	-
chr11	67980775	67980776	0	44	+
chr11	67980776	67980777	0	36	-
chr11	67980783	67980784	0	41	+
chr11	67980784	67980785	0	37	-
chr11	67980787	67980788	0	41	+
chr11	67980788	67980789	0	35	-
chr11	67980796	67980797	0	38	+
chr11	67980797	67980798	0	37	-
chr11	67980802	67980803	0	38	+
chr11	67980803	67980804	0	35	-
chr11	67980819	67980820	0	36	+
chr11	67980820	67980821	0	31	-
chr11	67980824	67980825	0	37	+
chr11	67980825	67980826	0	30	-
chr11	67980828	67980829	0	39	+
chr11	67980829	67980830	0	23	-
chr11	67980837	67980838	0	37	+
chr11	67980838	67980839	0	21	-
chr11	67980847	67980848	0	38	+
chr11	67980848	67980849	0	22	-
chr11	67980851	67980852	0	42	+
chr11	67980852	67980853	0	22	-
chr11	67980854	67980855	0	43	+
chr11	67980855	67980856	0	23	-
chr11	67980857	67980858	0	43	+
chr11	67980858	67980859	0	21	-
chr11	67980860	67980861	0	46	+
chr11	67980861	67980862	0	25	-
chr11	67980863	67980864	0	47	+
chr11	67980864	67980865	0	24	-
chr11	67980866	67980867	0	49	+
chr11	67980867	67980868	0	18	-
chr11	67980868	67980869	0	47	+
chr11	67980869	67980870	0	18	-
chr11	67980875	67980876	0	46	+
chr11	67980876	67980877	0	17	-
chr11	67980877	67980878	0	44	+
chr11	67980878	67980879	0	14	-
chr11	67980883	67980884	0	47	+
chr11	67980884	67980885	0	16	-
chr11	67980889	67980890	0	44	+
chr11	67980890	67980891	0	15	-
chr11	67980894	67980895	0	47	+
chr11	67980895	67980896	0	15	-
chr11	67980899	67980900	0	48	+
chr11	67980900	67980901	0	11	-
chr11	67980905	67980906	0	42	+
chr11	67980906	67980907	0	13	-
chr11	67980908	67980909	0	39	+
chr11	67980909	67980910	0	13	-
chr11	67980912	67980913	2	42	+
chr11	67980913	67980914	0	15	-
chr11	67980918	67980919	0	44	+
chr11	67980919	67980920	0	17	-
chr11	67980920	67980921	0	43	+
chr11	67980921	67980922	0	14	-
chr11	67980925	67980926	0	41	+
chr11	67980926	67980927	0	17	-
chr11	67980932	67980933	0	44	+
chr11	67980933	67980934	0	20	-
chr11	67980945	67980946	0	44	+
chr11	67980946	67980947	0	26	-
chr11	67980950	67980951	0	41	+
chr11	67980951	67980952	0	26	-
chr11	67980952	67980953	0	38	+
chr11	67980953	67980954	0	24	-
chr11	67980956	67980957	0	35	+
chr11	67980957	67980958	0	22	-
chr11	67980960	67980961	0	39	+
chr11	67980961	67980962	0	24	-
chr11	67980964	67980965	0	40	+
chr11	67980965	67980966	1	28	-
chr11	67980968	67980969	0	41	+
chr11	67980969	67980970	0	30	-
chr11	67980975	67980976	0	44	+
chr11	67980976	67980977	0	32	-
chr11	67980979	67980980	0	45	+
chr11	67980980	67980981	0	31	-
chr11	67980982	67980983	0	49	+
chr11	67980983	67980984	0	33	-
chr11	67980996	67980997	0	50	+
chr11	67980997	67980998	1	37	-
chr11	67980998	67980999	1	51	+
chr11	67980999	67981000	0	36	-
chr11	67981009	67981010	0	49	+
chr11	67981010	67981011	0	34	-
chr11	67981013	67981014	0	47	+
chr11	67981014	67981015	1	34	-
chr11	67981016	67981017	0	49	+
chr11	67981017	67981018	0	32	-
chr11	67981018	67981019	0	50	+
chr11	67981019	67981020	0	32	-
chr11	67981020	67981021	0	51	+
chr11	67981021	67981022	0	33	-
chr11	67981026	67981027	0	49	+
chr11	67981027	67981028	0	33	-
chr11	67981032	67981033	0	47	+
chr11	67981033	67981034	0	34	-
chr11	67981039	67981040	1	48	+
chr11	67981040	67981041	0	35	-
chr11	67981043	67981044	0	48	+
chr11	67981044	67981045	0	34	-
chr11	67981057	67981058	0	44	+
chr11	67981058	67981059	0	30	-
chr11	67981062	67981063	1	45	+
chr11	67981063	67981064	0	27	-
chr11	67981073	67981074	0	45	+
chr11	67981074	67981075	0	27	-
chr11	67981077	67981078	0	43	+
chr11	67981078	67981079	0	26	-
chr11	67981082	67981083	0	41	+
chr11	67981083	67981084	0	22	-
chr11	67981085	67981086	0	43	+
chr11	67981086	67981087	0	24	-
chr11	67981088	67981089	0	40	+
chr11	67981089	67981090	0	25	-
chr11	67981090	67981091	0	41	+
chr11	67981091	67981092	0	26	-
chr11	67981093	67981094	0	42	+
chr11	67981094	67981095	0	24	-
chr11	67981096	67981097	0	41	+
chr11	67981097	67981098	0	23	-
chr11	67981102	67981103	0	45	+
chr11	67981103	67981104	0	22	-
chr11	67981110	67981111	0	45	+
chr11	67981111	67981112	0	27	-
chr11	67981121	67981122	0	48	+
chr11	67981122	67981123	0	25	-
chr11	67981125	67981126	0	51	+
chr11	67981126	67981127	0	27	-
chr11	67981131	67981132	0	52	+
chr11	67981132	67981133	0	33	-
chr11	67981144	67981145	0	49	+
chr11	67981145	67981146	0	38	-
chr11	67981156	67981157	0	51	+
chr11	67981157	67981158	0	41	-
chr11	67981158	67981159	0	51	+
chr11	67981159	67981160	0	43	-
chr11	67981164	67981165	0	54	+
chr11	67981165	67981166	0	46	-
chr11	67981167	67981168	0	51	+
chr11	67981168	67981169	0	47	-
chr11	67981170	67981171	0	51	+
chr11	67981171	67981172	0	50	-
chr11	67981181	67981182	0	53	+
chr11	67981182	67981183	0	55	-
chr11	67981185	67981186	0	52	+
chr11	67981186	67981187	0	53	-
chr11	67981188	67981189	0	54	+
chr11	67981189	67981190	0	55	-
chr11	67981206	67981207	0	52	+
chr11	67981207	67981208	1	56	-
chr11	67981208	67981209	0	49	+
chr11	67981209	67981210	0	52	-
chr11	67981210	67981211	0	48	+
chr11	67981211	67981212	0	48	-
chr11	67981217	67981218	0	46	+
chr11	67981218	67981219	0	49	-
chr11	67981230	67981231	0	49	+
chr11	67981231	67981232	0	50	-
chr11	67981233	67981234	0	52	+
chr11	67981234	67981235	0	52	-
chr11	67981235	67981236	0	51	+
chr11	67981236	67981237	0	49	-
chr11	67981238	67981239	0	51	+
chr11	67981239	67981240	0	50	-
chr11	67981246	67981247	0	50	+
chr11	67981247	67981248	0	48	-
chr11	67981258	67981259	0	49	+
chr11	67981259	67981260	0	49	-
chr11	67981263	67981264	0	49	+
chr11	67981264	67981265	0	47	-
chr11	67981265	67981266	0	48	+
chr11	67981266	67981267	0	48	-
chr11	67981271	67981272	0	46	+
chr11	67981272	67981273	0	41	-
chr11	67981273	67981274	0	48	+
chr11	67981274	67981275	0	40	-
chr11	67981275	67981276	0	51	+
chr11	67981276	67981277	0	41	-
chr11	67981282	67981283	0	51	+
chr11	67981283	67981284	0	43	-
chr11	67981294	67981295	0	54	+
chr11	67981295	67981296	0	43	-
chr11	67981298	67981299	0	53	+
chr11	67981299	67981300	0	40	-
chr11	67981304	67981305	0	51	+
chr11	67981305	67981306	0	45	-
chr11	67981307	67981308	0	49	+
chr11	67981308	67981309	0	44	-
chr11	67981310	67981311	0	52	+
chr11	67981311	67981312	0	44	-
chr11	67981325	67981326	0	52	+
chr11	67981326	67981327	0	48	-
chr11	67981335	67981336	0	51	+
chr11	67981336	67981337	1	51	-
chr11	67981340	67981341	0	51	+
chr11	67981341	67981342	0	50	-
chr11	67981343	67981344	0	53	+
chr11	67981344	67981345	1	47	-
chr11	67981353	67981354	0	50	+
chr11	67981354	67981355	0	46	-
chr11	67981358	67981359	0	52	+
chr11	67981359	67981360	0	45	-
chr11	67981368	67981369	0	52	+
chr11	67981369	67981370	0	48	-
chr11	67981370	67981371	0	52	+
chr11	67981371	67981372	0	47	-
chr11	67981374	67981375	0	53	+
chr11	67981375	67981376	1	48	-
chr11	67981378	67981379	0	54	+
chr11	67981379	67981380	0	45	-
chr11	67981385	67981386	0	48	+
chr11	67981386	67981387	0	47	-
chr11	67981400	67981401	0	50	+
chr11	67981401	67981402	0	42	-
chr11	67981406	67981407	0	50	+
chr11	67981407	67981408	0	41	-
chr11	67981421	67981422	0	46	+
chr11	67981422	67981423	0	44	-
chr11	67981423	67981424	0	43	+
chr11	67981424	67981425	1	46	-
chr11	67981432	67981433	0	45	+
chr11	67981433	67981434	0	46	-
chr11	67981435	67981436	0	44	+
chr11	67981436	67981437	0	46	-
chr11	67981438	67981439	0	43	+
chr11	67981439	67981440	0	42	-
chr11	67981442	67981443	0	42	+
chr11	67981443	67981444	0	41	-
chr11	67981444	67981445	1	43	+
chr11	67981445	67981446	0	41	-
chr11	67981449	67981450	0	49	+
chr11	67981450	67981451	0	44	-
chr11	67981451	67981452	0	48	+
chr11	67981452	67981453	0	47	-
chr11	67981455	67981456	0	44	+
chr11	67981456	67981457	0	45	-
chr11	67981460	67981461	1	50	+
chr11	67981461	67981462	0	45	-
chr11	67981475	67981476	0	55	+
chr11	67981476	67981477	0	43	-
chr11	67981484	67981485	0	55	+
chr11	67981485	67981486	0	42	-
chr11	67981486	67981487	0	55	+
chr11	67981487	67981488	0	43	-
chr11	67981490	67981491	1	56	+
chr11	67981491	67981492	0	44	-
chr11	67981497	67981498	0	57	+
chr11	67981498	67981499	0	46	-
chr11	67981503	67981504	0	59	+
chr11	67981504	67981505	0	47	-
chr11	67981510	67981511	0	55	+
chr11	67981511	67981512	0	49	-
chr11	67981512	67981513	0	56	+
chr11	67981513	67981514	0	45	-
chr11	67981518	67981519	0	57	+
chr11	67981519	67981520	0	51	-
chr11	67981520	67981521	0	56	+
chr11	67981521	67981522	0	49	-
chr11	67981532	67981533	0	60	+
chr11	67981533	67981534	0	41	-
chr11	67981570	67981571	0	54	+
chr11	67981571	67981572	0	30	-
chr11	67981590	67981591	0	53	+
chr11	67981591	67981592	0	25	-
chr11	67981628	67981629	0	47	+
chr11	67981629	67981630	0	19	-
chr11	67981631	67981632	0	47	+
chr11	67981632	67981633	0	20	-
chr11	67981633	67981634	0	48	+
chr11	67981634	67981635	0	22	-
chr11	67981635	67981636	1	51	+
chr11	67981636	67981637	0	25	-
chr11	67981649	67981650	0	49	+
chr11	67981650	67981651	0	34	-
chr11	67981664	67981665	0	48	+
chr11	67981665	67981666	0	33	-
[truncated: 338 more rows]

## Sheet: M8 control oxBS KMT5B
chr	start	end	cnt_met	cnt_tot	strand
chr11	67920009	67920010	19	24	-
chr11	67920164	67920165	23	35	+
chr11	67920165	67920166	15	36	-
chr11	67920211	67920212	25	32	+
chr11	67920212	67920213	14	33	-
chr11	67920262	67920263	11	21	+
chr11	67920263	67920264	9	29	-
chr11	67920267	67920268	8	17	+
chr11	67920268	67920269	9	31	-
chr11	67920290	67920291	15	21	+
chr11	67920291	67920292	19	29	-
chr11	67920299	67920300	21	25	+
chr11	67920300	67920301	15	30	-
chr11	67920350	67920351	14	40	+
chr11	67920351	67920352	18	51	-
chr11	67920486	67920487	11	35	+
chr11	67920487	67920488	12	42	-
chr11	67920508	67920509	12	34	+
chr11	67920509	67920510	16	36	-
chr11	67920573	67920574	18	43	+
chr11	67920574	67920575	21	42	-
chr11	67920603	67920604	21	42	+
chr11	67920604	67920605	19	36	-
chr11	67920716	67920717	13	49	+
chr11	67920717	67920718	15	46	-
chr11	67920718	67920719	24	52	+
chr11	67920719	67920720	23	46	-
chr11	67920771	67920772	6	56	+
chr11	67920772	67920773	3	52	-
chr11	67920779	67920780	10	58	+
chr11	67920780	67920781	7	48	-
chr11	67920845	67920846	8	40	+
chr11	67920846	67920847	8	42	-
chr11	67920893	67920894	10	37	+
chr11	67920894	67920895	17	43	-
chr11	67920983	67920984	22	48	+
chr11	67920984	67920985	14	41	-
chr11	67921130	67921131	17	51	+
chr11	67921131	67921132	6	26	-
chr11	67921134	67921135	38	46	+
chr11	67921135	67921136	20	28	-
chr11	67921176	67921177	26	38	+
chr11	67921177	67921178	22	29	-
chr11	67921256	67921257	26	48	+
chr11	67921257	67921258	19	35	-
chr11	67921371	67921372	15	27	+
chr11	67921372	67921373	20	39	-
chr11	67921382	67921383	18	35	+
chr11	67921383	67921384	18	33	-
chr11	67921443	67921444	9	19	+
chr11	67921444	67921445	12	19	-
chr11	67921466	67921467	12	18	+
chr11	67921467	67921468	10	18	-
chr11	67921471	67921472	8	21	+
chr11	67921472	67921473	10	18	-
chr11	67921512	67921513	17	28	+
chr11	67921513	67921514	10	29	-
chr11	67921531	67921532	9	28	+
chr11	67921532	67921533	11	32	-
chr11	67921620	67921621	26	42	+
chr11	67921621	67921622	27	42	-
chr11	67921709	67921710	14	32	+
chr11	67921710	67921711	15	33	-
chr11	67921778	67921779	14	35	+
chr11	67921779	67921780	15	29	-
chr11	67921788	67921789	30	34	+
chr11	67921789	67921790	16	32	-
chr11	67921804	67921805	18	42	+
chr11	67921805	67921806	11	32	-
chr11	67921972	67921973	6	25	+
chr11	67921973	67921974	12	30	-
chr11	67922041	67922042	20	31	+
chr11	67922042	67922043	18	45	-
chr11	67922321	67922322	11	20	+
chr11	67922322	67922323	11	22	-
chr11	67922342	67922343	17	22	+
chr11	67922343	67922344	20	24	-
chr11	67922418	67922419	13	33	+
chr11	67922419	67922420	11	26	-
chr11	67922673	67922674	11	24	+
chr11	67922674	67922675	17	33	-
chr11	67922699	67922700	10	24	+
chr11	67922700	67922701	17	26	-
chr11	67922721	67922722	16	21	+
chr11	67922722	67922723	15	23	-
chr11	67922732	67922733	14	23	+
chr11	67922733	67922734	12	21	-
chr11	67922753	67922754	14	29	+
chr11	67922754	67922755	10	27	-
chr11	67922810	67922811	22	38	+
chr11	67922811	67922812	14	27	-
chr11	67922977	67922978	32	43	+
chr11	67922978	67922979	28	39	-
chr11	67922998	67922999	26	44	+
chr11	67922999	67923000	22	42	-
chr11	67923083	67923084	31	41	+
chr11	67923084	67923085	26	34	-
chr11	67923178	67923179	19	27	+
chr11	67923179	67923180	15	29	-
chr11	67923197	67923198	25	40	+
chr11	67923198	67923199	18	29	-
chr11	67923206	67923207	30	40	+
chr11	67923207	67923208	13	24	-
chr11	67923267	67923268	18	30	+
chr11	67923268	67923269	18	26	-
chr11	67923276	67923277	20	28	+
chr11	67923277	67923278	8	24	-
chr11	67923324	67923325	12	27	+
chr11	67923325	67923326	8	18	-
chr11	67923337	67923338	15	30	+
chr11	67923338	67923339	13	22	-
chr11	67923486	67923487	25	33	+
chr11	67923487	67923488	17	40	-
chr11	67924358	67924359	16	38	+
chr11	67924359	67924360	9	23	-
chr11	67924481	67924482	10	31	+
chr11	67924482	67924483	16	25	-
chr11	67924489	67924490	15	32	+
chr11	67924490	67924491	7	25	-
chr11	67924517	67924518	17	36	+
chr11	67924518	67924519	9	25	-
chr11	67924550	67924551	16	43	+
chr11	67924551	67924552	7	16	-
chr11	67924608	67924609	14	21	+
chr11	67924609	67924610	8	23	-
chr11	67924858	67924859	13	48	+
chr11	67924859	67924860	9	36	-
chr11	67924945	67924946	16	31	+
chr11	67924946	67924947	15	36	-
chr11	67924969	67924970	16	30	+
chr11	67924970	67924971	19	38	-
chr11	67925242	67925243	25	39	+
chr11	67925243	67925244	24	32	-
chr11	67925270	67925271	28	47	+
chr11	67925271	67925272	14	30	-
chr11	67925309	67925310	35	55	+
chr11	67925310	67925311	15	23	-
chr11	67925377	67925378	24	35	+
chr11	67925378	67925379	10	25	-
chr11	67925464	67925465	33	63	+
chr11	67925465	67925466	24	45	-
chr11	67925552	67925553	40	62	+
chr11	67925553	67925554	14	35	-
chr11	67925644	67925645	15	30	+
chr11	67925645	67925646	13	23	-
chr11	67925650	67925651	14	34	+
chr11	67925651	67925652	9	24	-
chr11	67925716	67925717	26	38	+
chr11	67925717	67925718	10	26	-
chr11	67925792	67925793	7	20	+
chr11	67925793	67925794	4	33	-
chr11	67925795	67925796	6	19	+
chr11	67925796	67925797	7	31	-
chr11	67925831	67925832	17	31	+
chr11	67925832	67925833	14	28	-
chr11	67925889	67925890	23	38	+
chr11	67925890	67925891	15	29	-
chr11	67925891	67925892	28	37	+
chr11	67925892	67925893	11	30	-
chr11	67925894	67925895	23	37	+
chr11	67925895	67925896	14	30	-
chr11	67925912	67925913	30	49	+
chr11	67925913	67925914	16	37	-
chr11	67925968	67925969	24	52	+
chr11	67925969	67925970	13	38	-
chr11	67926092	67926093	11	33	+
chr11	67926093	67926094	20	45	-
chr11	67926105	67926106	17	37	+
chr11	67926106	67926107	20	39	-
chr11	67926132	67926133	13	41	+
chr11	67926133	67926134	15	33	-
chr11	67926193	67926194	11	31	+
chr11	67926194	67926195	14	29	-
chr11	67926196	67926197	9	33	+
chr11	67926197	67926198	15	25	-
chr11	67926216	67926217	23	32	+
chr11	67926217	67926218	10	17	-
chr11	67926231	67926232	26	44	+
chr11	67926232	67926233	8	16	-
chr11	67926270	67926271	19	35	+
chr11	67926271	67926272	10	16	-
chr11	67926273	67926274	15	34	+
chr11	67926274	67926275	8	16	-
chr11	67926275	67926276	11	38	+
chr11	67926276	67926277	5	16	-
chr11	67926293	67926294	19	44	+
chr11	67926294	67926295	9	16	-
chr11	67926305	67926306	25	44	+
chr11	67926306	67926307	12	18	-
chr11	67926401	67926402	27	46	+
chr11	67926402	67926403	14	23	-
chr11	67926433	67926434	29	46	+
chr11	67926434	67926435	12	24	-
chr11	67926579	67926580	13	42	+
chr11	67926580	67926581	4	18	-
chr11	67926585	67926586	7	37	+
chr11	67926586	67926587	4	21	-
chr11	67926611	67926612	16	27	+
chr11	67926612	67926613	6	12	-
chr11	67926628	67926629	13	27	+
chr11	67926629	67926630	5	13	-
chr11	67926727	67926728	9	40	+
chr11	67926728	67926729	8	37	-
chr11	67926744	67926745	19	47	+
chr11	67926745	67926746	12	36	-
chr11	67926755	67926756	21	58	+
chr11	67926756	67926757	9	32	-
chr11	67926780	67926781	34	62	+
chr11	67926781	67926782	19	27	-
chr11	67926866	67926867	11	35	+
chr11	67926867	67926868	14	38	-
chr11	67926924	67926925	13	33	+
chr11	67926925	67926926	11	32	-
chr11	67926941	67926942	15	38	+
chr11	67926942	67926943	13	30	-
chr11	67926945	67926946	14	37	+
chr11	67926946	67926947	12	29	-
chr11	67927147	67927148	16	40	+
chr11	67927148	67927149	9	33	-
chr11	67927219	67927220	7	37	+
chr11	67927220	67927221	11	43	-
chr11	67927260	67927261	19	46	+
chr11	67927261	67927262	7	44	-
chr11	67927340	67927341	16	46	+
chr11	67927341	67927342	4	35	-
chr11	67927377	67927378	7	44	+
chr11	67927378	67927379	6	34	-
chr11	67927516	67927517	11	48	+
chr11	67927517	67927518	13	55	-
chr11	67927622	67927623	12	29	+
chr11	67927623	67927624	13	34	-
chr11	67927645	67927646	18	28	+
chr11	67927646	67927647	18	26	-
chr11	67927653	67927654	15	34	+
chr11	67927654	67927655	11	29	-
chr11	67927916	67927917	9	30	+
chr11	67927917	67927918	8	44	-
chr11	67927927	67927928	7	28	+
chr11	67927928	67927929	13	47	-
chr11	67928038	67928039	10	48	+
chr11	67928039	67928040	29	63	-
chr11	67928083	67928084	19	48	+
chr11	67928084	67928085	24	49	-
chr11	67928210	67928211	24	40	+
chr11	67928211	67928212	30	47	-
chr11	67928269	67928270	25	34	+
chr11	67928270	67928271	23	39	-
chr11	67928275	67928276	20	34	+
chr11	67928276	67928277	16	34	-
chr11	67928283	67928284	17	34	+
chr11	67928284	67928285	13	33	-
chr11	67928367	67928368	20	28	+
chr11	67928368	67928369	14	32	-
chr11	67928371	67928372	10	30	+
chr11	67928372	67928373	11	34	-
chr11	67928443	67928444	11	32	+
chr11	67928444	67928445	26	58	-
chr11	67928559	67928560	22	39	+
chr11	67928560	67928561	23	47	-
chr11	67928615	67928616	8	29	+
chr11	67928616	67928617	16	37	-
chr11	67928713	67928714	18	39	+
chr11	67928714	67928715	14	41	-
chr11	67928760	67928761	20	40	+
chr11	67928761	67928762	20	46	-
chr11	67928842	67928843	12	45	+
chr11	67928843	67928844	7	42	-
chr11	67928945	67928946	17	37	+
chr11	67928946	67928947	14	33	-
chr11	67929006	67929007	27	43	+
chr11	67929007	67929008	14	32	-
chr11	67929069	67929070	16	37	+
chr11	67929070	67929071	11	38	-
chr11	67929182	67929183	21	30	+
chr11	67929183	67929184	24	37	-
chr11	67929227	67929228	17	32	+
chr11	67929228	67929229	18	35	-
chr11	67929294	67929295	18	26	+
chr11	67929295	67929296	18	25	-
chr11	67929298	67929299	12	27	+
chr11	67929299	67929300	13	25	-
chr11	67929329	67929330	18	29	+
chr11	67929330	67929331	13	22	-
chr11	67929346	67929347	21	31	+
chr11	67929347	67929348	17	24	-
chr11	67929427	67929428	20	40	+
chr11	67929428	67929429	17	34	-
chr11	67929430	67929431	18	40	+
chr11	67929431	67929432	14	33	-
chr11	67929440	67929441	26	38	+
chr11	67929441	67929442	24	34	-
chr11	67929558	67929559	15	32	+
chr11	67929559	67929560	25	48	-
chr11	67929610	67929611	30	50	+
chr11	67929611	67929612	31	52	-
chr11	67929675	67929676	28	41	+
chr11	67929676	67929677	25	47	-
chr11	67929816	67929817	11	32	+
chr11	67929817	67929818	25	50	-
chr11	67929961	67929962	19	49	+
chr11	67929962	67929963	19	39	-
chr11	67930042	67930043	17	34	+
chr11	67930043	67930044	13	23	-
chr11	67930078	67930079	17	27	+
chr11	67930079	67930080	13	22	-
chr11	67930173	67930174	20	34	+
chr11	67930174	67930175	15	27	-
chr11	67930594	67930595	20	38	+
chr11	67930595	67930596	21	37	-
chr11	67930734	67930735	19	28	+
chr11	67930735	67930736	19	32	-
chr11	67930737	67930738	14	28	+
chr11	67930738	67930739	17	35	-
chr11	67930752	67930753	27	36	+
chr11	67930753	67930754	27	34	-
chr11	67930783	67930784	24	40	+
chr11	67930784	67930785	36	48	-
chr11	67930862	67930863	24	35	+
chr11	67930863	67930864	28	44	-
chr11	67930918	67930919	17	32	+
chr11	67930919	67930920	24	37	-
chr11	67931022	67931023	11	18	+
chr11	67931023	67931024	28	45	-
chr11	67931052	67931053	18	28	+
chr11	67931053	67931054	23	43	-
chr11	67931074	67931075	27	37	+
chr11	67931075	67931076	20	43	-
chr11	67931160	67931161	20	43	+
chr11	67931161	67931162	28	58	-
chr11	67931237	67931238	27	43	+
chr11	67931238	67931239	27	45	-
chr11	67931263	67931264	29	43	+
chr11	67931264	67931265	26	46	-
chr11	67931331	67931332	32	48	+
chr11	67931332	67931333	25	35	-
chr11	67931392	67931393	24	42	+
chr11	67931393	67931394	27	42	-
chr11	67931437	67931438	20	30	+
chr11	67931438	67931439	19	31	-
chr11	67931443	67931444	18	25	+
chr11	67931444	67931445	25	30	-
chr11	67931458	67931459	8	22	+
chr11	67931459	67931460	9	23	-
chr11	67931462	67931463	16	25	+
chr11	67931463	67931464	17	24	-
chr11	67931464	67931465	16	25	+
chr11	67931465	67931466	16	27	-
chr11	67931529	67931530	23	31	+
chr11	67931530	67931531	31	48	-
chr11	67931609	67931610	13	39	+
chr11	67931610	67931611	22	41	-
chr11	67931677	67931678	19	39	+
chr11	67931678	67931679	17	24	-
chr11	67931780	67931781	15	30	+
chr11	67931781	67931782	14	46	-
chr11	67931824	67931825	18	44	+
chr11	67931825	67931826	27	51	-
chr11	67931977	67931978	7	28	+
chr11	67931978	67931979	26	52	-
chr11	67932243	67932244	40	57	+
chr11	67932244	67932245	23	36	-
chr11	67932649	67932650	30	42	+
chr11	67932650	67932651	23	43	-
chr11	67932690	67932691	21	39	+
chr11	67932691	67932692	20	40	-
chr11	67932744	67932745	29	32	+
chr11	67932745	67932746	26	35	-
chr11	67932798	67932799	14	22	+
chr11	67932799	67932800	19	30	-
chr11	67932832	67932833	16	22	+
chr11	67932833	67932834	18	28	-
chr11	67932840	67932841	13	24	+
chr11	67932841	67932842	14	23	-
chr11	67932884	67932885	22	29	+
chr11	67932885	67932886	19	30	-
chr11	67932955	67932956	12	18	+
chr11	67932956	67932957	10	22	-
chr11	67932963	67932964	9	26	+
chr11	67932964	67932965	10	25	-
chr11	67933187	67933188	13	33	+
chr11	67933188	67933189	20	52	-
chr11	67933267	67933268	20	52	+
chr11	67933268	67933269	13	37	-
chr11	67933293	67933294	32	50	+
chr11	67933294	67933295	25	38	-
chr11	67933311	67933312	18	56	+
chr11	67933312	67933313	12	46	-
chr11	67933556	67933557	35	46	+
chr11	67933557	67933558	33	53	-
chr11	67933562	67933563	35	46	+
chr11	67933563	67933564	29	50	-
chr11	67933705	67933706	22	57	+
chr11	67933706	67933707	22	32	-
chr11	67933774	67933775	5	26	+
chr11	67933775	67933776	13	33	-
chr11	67933899	67933900	15	35	+
chr11	67933900	67933901	20	43	-
chr11	67933971	67933972	18	39	+
chr11	67933972	67933973	20	41	-
chr11	67934134	67934135	19	32	+
chr11	67934135	67934136	17	38	-
chr11	67934252	67934253	14	31	+
chr11	67934253	67934254	16	39	-
chr11	67934301	67934302	9	37	+
chr11	67934302	67934303	12	42	-
chr11	67934552	67934553	18	44	+
chr11	67934553	67934554	11	25	-
chr11	67934602	67934603	24	32	+
chr11	67934603	67934604	13	19	-
chr11	67934642	67934643	15	30	+
chr11	67934643	67934644	5	21	-
chr11	67934775	67934776	25	34	+
chr11	67934776	67934777	26	39	-
chr11	67934959	67934960	8	18	+
chr11	67934960	67934961	5	10	-
chr11	67934983	67934984	9	21	+
chr11	67934984	67934985	13	15	-
chr11	67935027	67935028	27	39	+
chr11	67935028	67935029	14	28	-
chr11	67935065	67935066	34	45	+
chr11	67935066	67935067	24	35	-
chr11	67935203	67935204	26	44	+
chr11	67935204	67935205	17	37	-
chr11	67935322	67935323	21	41	+
chr11	67935323	67935324	19	32	-
chr11	67935392	67935393	13	23	+
chr11	67935393	67935394	13	31	-
chr11	67935419	67935420	16	22	+
chr11	67935420	67935421	23	38	-
chr11	67935499	67935500	16	20	+
chr11	67935500	67935501	18	33	-
chr11	67935502	67935503	8	18	+
chr11	67935503	67935504	21	31	-
chr11	67935514	67935515	17	22	+
chr11	67935515	67935516	25	30	-
chr11	67935534	67935535	12	22	+
chr11	67935535	67935536	10	31	-
chr11	67935558	67935559	19	22	+
chr11	67935559	67935560	22	31	-
chr11	67935596	67935597	20	26	+
chr11	67935597	67935598	27	39	-
chr11	67935620	67935621	19	36	+
chr11	67935621	67935622	19	39	-
chr11	67935864	67935865	10	22	+
chr11	67935865	67935866	13	23	-
chr11	67935904	67935905	17	28	+
chr11	67935905	67935906	17	22	-
chr11	67935946	67935947	15	22	+
chr11	67935947	67935948	18	20	-
chr11	67935948	67935949	16	21	+
chr11	67935949	67935950	22	25	-
chr11	67935990	67935991	10	19	+
chr11	67935991	67935992	10	18	-
chr11	67936021	67936022	10	18	+
chr11	67936022	67936023	9	16	-
chr11	67936081	67936082	24	33	+
chr11	67936082	67936083	13	23	-
chr11	67936092	67936093	14	34	+
chr11	67936093	67936094	9	24	-
chr11	67936096	67936097	26	38	+
chr11	67936097	67936098	15	24	-
chr11	67936217	67936218	17	28	+
chr11	67936218	67936219	15	27	-
chr11	67936219	67936220	13	26	+
chr11	67936220	67936221	14	25	-
chr11	67936239	67936240	9	31	+
chr11	67936240	67936241	14	25	-
chr11	67936247	67936248	16	32	+
chr11	67936248	67936249	16	24	-
chr11	67936267	67936268	11	38	+
chr11	67936268	67936269	12	29	-
chr11	67936601	67936602	14	39	+
chr11	67936602	67936603	19	40	-
chr11	67936751	67936752	36	53	+
chr11	67936752	67936753	24	44	-
chr11	67936798	67936799	20	35	+
chr11	67936799	67936800	27	31	-
chr11	67936906	67936907	28	42	+
chr11	67936907	67936908	21	33	-
chr11	67937458	67937459	2	31	+
chr11	67937459	67937460	4	41	-
chr11	67937483	67937484	18	39	+
chr11	67937484	67937485	9	33	-
chr11	67937711	67937712	25	39	+
chr11	67937712	67937713	47	58	-
chr11	67937899	67937900	20	45	+
chr11	67937900	67937901	25	42	-
chr11	67938116	67938117	22	35	+
chr11	67938117	67938118	24	33	-
chr11	67938155	67938156	28	37	+
chr11	67938156	67938157	11	24	-
chr11	67938177	67938178	32	45	+
chr11	67938178	67938179	12	24	-
chr11	67938355	67938356	23	30	+
chr11	67938356	67938357	20	25	-
chr11	67938485	67938486	26	34	+
chr11	67938486	67938487	27	30	-
chr11	67938500	67938501	20	33	+
chr11	67938501	67938502	23	30	-
chr11	67938601	67938602	13	25	+
chr11	67938602	67938603	20	31	-
chr11	67938771	67938772	24	42	+
chr11	67938772	67938773	36	53	-
chr11	67938982	67938983	25	38	+
chr11	67938983	67938984	20	21	-
chr11	67939022	67939023	19	36	+
chr11	67939023	67939024	20	29	-
chr11	67939084	67939085	23	37	+
chr11	67939085	67939086	22	35	-
chr11	67939132	67939133	29	37	+
chr11	67939133	67939134	24	35	-
chr11	67939170	67939171	25	38	+
chr11	67939171	67939172	29	37	-
chr11	67939491	67939492	24	31	+
chr11	67939492	67939493	34	47	-
chr11	67939564	67939565	26	32	+
chr11	67939565	67939566	33	55	-
chr11	67939721	67939722	33	43	+
chr11	67939722	67939723	18	30	-
chr11	67939729	67939730	39	44	+
chr11	67939730	67939731	18	33	-
chr11	67939759	67939760	23	35	+
chr11	67939760	67939761	21	35	-
chr11	67939902	67939903	20	32	+
chr11	67939903	67939904	3	12	-
chr11	67939922	67939923	17	31	+
chr11	67939923	67939924	11	13	-
chr11	67939933	67939934	15	27	+
chr11	67939934	67939935	5	13	-
chr11	67939943	67939944	24	29	+
chr11	67939944	67939945	13	15	-
chr11	67940030	67940031	21	38	+
chr11	67940031	67940032	23	38	-
chr11	67940109	67940110	26	34	+
chr11	67940110	67940111	34	47	-
chr11	67940167	67940168	16	26	+
chr11	67940168	67940169	20	32	-
chr11	67940171	67940172	12	26	+
chr11	67940172	67940173	20	32	-
chr11	67940567	67940568	23	33	+
chr11	67940568	67940569	24	31	-
chr11	67940569	67940570	27	36	+
chr11	67940570	67940571	21	27	-
chr11	67940631	67940632	23	34	+
chr11	67940632	67940633	12	23	-
chr11	67940663	67940664	27	32	+
chr11	67940664	67940665	22	23	-
chr11	67940758	67940759	17	23	+
chr11	67940759	67940760	15	23	-
chr11	67940786	67940787	30	37	+
chr11	67940787	67940788	15	24	-
chr11	67940990	67940991	18	27	+
chr11	67940991	67940992	12	23	-
chr11	67941101	67941102	15	35	+
chr11	67941102	67941103	31	38	-
chr11	67941141	67941142	16	27	+
chr11	67941142	67941143	22	44	-
chr11	67941144	67941145	20	27	+
chr11	67941145	67941146	34	42	-
chr11	67941363	67941364	14	23	+
chr11	67941364	67941365	16	31	-
chr11	67941462	67941463	25	37	+
chr11	67941463	67941464	27	41	-
chr11	67941505	67941506	20	33	+
chr11	67941506	67941507	18	36	-
chr11	67941521	67941522	19	39	+
chr11	67941522	67941523	19	35	-
chr11	67941569	67941570	16	45	+
chr11	67941570	67941571	14	39	-
chr11	67941861	67941862	27	47	+
chr11	67941862	67941863	13	33	-
chr11	67942047	67942048	25	27	+
chr11	67942048	67942049	27	36	-
chr11	67942127	67942128	38	61	+
chr11	67942128	67942129	27	42	-
chr11	67942228	67942229	36	55	+
chr11	67942229	67942230	38	44	-
chr11	67942536	67942537	19	33	+
chr11	67942537	67942538	19	31	-
chr11	67942546	67942547	25	35	+
chr11	67942547	67942548	26	32	-
chr11	67942599	67942600	4	43	+
chr11	67942600	67942601	9	31	-
chr11	67942696	67942697	20	33	+
chr11	67942697	67942698	23	33	-
chr11	67942840	67942841	27	54	+
chr11	67942841	67942842	32	52	-
chr11	67942974	67942975	10	26	+
chr11	67942975	67942976	13	30	-
chr11	67943014	67943015	12	26	+
chr11	67943015	67943016	14	30	-
chr11	67943236	67943237	28	44	+
chr11	67943237	67943238	22	40	-
chr11	67943306	67943307	19	45	+
chr11	67943307	67943308	14	34	-
chr11	67943473	67943474	9	18	+
chr11	67943474	67943475	12	19	-
chr11	67943525	67943526	26	33	+
chr11	67943526	67943527	13	27	-
chr11	67943529	67943530	30	34	+
chr11	67943530	67943531	19	28	-
chr11	67943662	67943663	19	29	+
chr11	67943663	67943664	29	37	-
chr11	67943829	67943830	21	39	+
chr11	67943830	67943831	22	32	-
chr11	67943962	67943963	17	34	+
chr11	67943963	67943964	27	37	-
chr11	67943974	67943975	18	29	+
chr11	67943975	67943976	26	35	-
chr11	67944017	67944018	11	19	+
chr11	67944018	67944019	9	23	-
chr11	67944022	67944023	11	16	+
chr11	67944023	67944024	16	21	-
chr11	67944033	67944034	10	17	+
chr11	67944034	67944035	8	15	-
chr11	67944047	67944048	11	19	+
chr11	67944048	67944049	10	13	-
chr11	67944078	67944079	5	28	+
chr11	67944079	67944080	3	14	-
chr11	67944111	67944112	13	28	+
chr11	67944112	67944113	19	26	-
chr11	67944123	67944124	15	31	+
chr11	67944124	67944125	17	28	-
chr11	67944175	67944176	6	19	+
chr11	67944176	67944177	13	26	-
chr11	67944204	67944205	15	17	+
chr11	67944205	67944206	12	20	-
chr11	67944206	67944207	10	17	+
chr11	67944207	67944208	9	21	-
chr11	67944266	67944267	10	30	+
chr11	67944267	67944268	8	31	-
chr11	67944290	67944291	16	34	+
chr11	67944291	67944292	12	39	-
chr11	67945233	67945234	7	27	+
chr11	67945234	67945235	13	41	-
chr11	67945249	67945250	7	25	+
chr11	67945250	67945251	9	37	-
chr11	67945478	67945479	8	16	+
chr11	67945479	67945480	18	36	-
chr11	67945525	67945526	14	26	+
chr11	67945526	67945527	16	34	-
chr11	67945591	67945592	10	24	+
chr11	67945592	67945593	17	27	-
chr11	67945613	67945614	12	28	+
chr11	67945614	67945615	15	37	-
chr11	67945641	67945642	16	31	+
chr11	67945642	67945643	19	42	-
chr11	67946583	67946584	18	25	+
chr11	67946584	67946585	14	32	-
chr11	67946664	67946665	9	17	+
chr11	67946665	67946666	24	40	-
chr11	67946687	67946688	14	20	+
chr11	67946688	67946689	16	36	-
chr11	67946762	67946763	17	20	+
chr11	67946763	67946764	22	33	-
chr11	67947253	67947254	12	25	+
chr11	67947254	67947255	31	53	-
chr11	67947268	67947269	16	28	+
chr11	67947269	67947270	30	46	-
chr11	67947308	67947309	11	28	+
chr11	67947309	67947310	15	36	-
chr11	67947654	67947655	10	25	+
chr11	67947655	67947656	11	28	-
chr11	67947665	67947666	18	24	+
chr11	67947666	67947667	15	31	-
chr11	67947752	67947753	7	20	+
chr11	67947753	67947754	15	44	-
chr11	67947814	67947815	16	20	+
chr11	67947815	67947816	22	39	-
chr11	67947816	67947817	12	14	+
chr11	67947817	67947818	26	39	-
chr11	67947905	67947906	13	35	+
chr11	67947906	67947907	19	40	-
chr11	67948168	67948169	14	31	+
chr11	67948169	67948170	27	37	-
chr11	67948174	67948175	13	28	+
chr11	67948175	67948176	16	31	-
chr11	67948176	67948177	11	23	+
chr11	67948177	67948178	20	28	-
chr11	67948241	67948242	7	24	+
chr11	67948242	67948243	19	37	-
chr11	67948263	67948264	13	23	+
chr11	67948264	67948265	20	32	-
chr11	67948402	67948403	23	41	+
chr11	67948403	67948404	18	40	-
chr11	67948648	67948649	31	34	+
chr11	67948649	67948650	8	16	-
chr11	67948681	67948682	25	37	+
chr11	67948682	67948683	11	14	-
chr11	67948687	67948688	22	37	+
chr11	67948688	67948689	9	11	-
chr11	67948729	67948730	13	24	+
chr11	67948730	67948731	2	8	-
chr11	67948760	67948761	9	21	+
chr11	67948761	67948762	3	5	-
chr11	67948774	67948775	9	19	+
chr11	67948775	67948776	7	13	-
chr11	67948785	67948786	8	20	+
chr11	67948786	67948787	9	12	-
chr11	67948790	67948791	12	19	+
chr11	67948791	67948792	4	12	-
chr11	67948818	67948819	7	24	+
chr11	67948819	67948820	4	15	-
chr11	67948830	67948831	19	28	+
chr11	67948831	67948832	12	18	-
chr11	67948834	67948835	16	29	+
chr11	67948835	67948836	8	16	-
chr11	67948968	67948969	28	40	+
chr11	67948969	67948970	31	52	-
chr11	67949322	67949323	12	30	+
chr11	67949323	67949324	18	42	-
chr11	67949328	67949329	14	34	+
chr11	67949329	67949330	14	45	-
chr11	67949357	67949358	20	39	+
chr11	67949358	67949359	20	46	-
chr11	67949377	67949378	21	44	+
chr11	67949378	67949379	20	45	-
chr11	67949435	67949436	15	42	+
chr11	67949436	67949437	12	52	-
chr11	67949674	67949675	20	49	+
chr11	67949675	67949676	13	33	-
chr11	67949721	67949722	16	43	+
chr11	67949722	67949723	5	31	-
chr11	67950009	67950010	10	33	+
chr11	67950010	67950011	18	40	-
chr11	67950141	67950142	14	35	+
chr11	67950142	67950143	19	44	-
chr11	67950146	67950147	17	37	+
chr11	67950147	67950148	22	36	-
chr11	67950232	67950233	8	17	+
chr11	67950233	67950234	2	3	-
chr11	67950263	67950264	12	13	+
chr11	67950264	67950265	2	4	-
chr11	67950271	67950272	10	13	+
chr11	67950272	67950273	0	5	-
chr11	67950305	67950306	21	27	+
chr11	67950306	67950307	7	7	-
chr11	67950319	67950320	22	31	+
chr11	67950320	67950321	4	11	-
chr11	67950359	67950360	13	25	+
chr11	67950360	67950361	13	25	-
chr11	67950391	67950392	11	20	+
chr11	67950392	67950393	12	27	-
chr11	67950429	67950430	15	19	+
chr11	67950430	67950431	12	15	-
chr11	67950444	67950445	16	20	+
chr11	67950445	67950446	13	20	-
chr11	67950481	67950482	18	24	+
chr11	67950482	67950483	10	22	-
chr11	67950491	67950492	17	29	+
chr11	67950492	67950493	16	24	-
chr11	67950521	67950522	20	29	+
chr11	67950522	67950523	14	29	-
chr11	67950846	67950847	14	30	+
chr11	67950847	67950848	13	28	-
chr11	67950854	67950855	14	30	+
chr11	67950855	67950856	8	22	-
chr11	67950884	67950885	21	30	+
chr11	67950885	67950886	9	13	-
chr11	67950886	67950887	22	30	+
chr11	67950887	67950888	9	15	-
chr11	67950922	67950923	30	41	+
chr11	67950923	67950924	8	21	-
chr11	67950948	67950949	23	44	+
chr11	67950949	67950950	10	21	-
chr11	67950968	67950969	38	50	+
chr11	67950969	67950970	16	27	-
chr11	67951013	67951014	13	35	+
chr11	67951014	67951015	9	23	-
chr11	67951044	67951045	26	38	+
chr11	67951045	67951046	13	20	-
chr11	67951076	67951077	22	37	+
chr11	67951077	67951078	10	15	-
chr11	67951218	67951219	17	30	+
chr11	67951219	67951220	15	26	-
chr11	67951226	67951227	18	32	+
chr11	67951227	67951228	15	26	-
chr11	67951345	67951346	23	40	+
chr11	67951346	67951347	22	28	-
chr11	67951417	67951418	25	38	+
chr11	67951418	67951419	24	34	-
chr11	67951574	67951575	26	43	+
chr11	67951575	67951576	24	42	-
chr11	67951710	67951711	29	38	+
chr11	67951711	67951712	25	36	-
chr11	67951816	67951817	16	29	+
chr11	67951817	67951818	14	25	-
chr11	67952115	67952116	21	35	+
chr11	67952116	67952117	31	56	-
chr11	67952469	67952470	20	26	+
chr11	67952470	67952471	25	32	-
chr11	67952540	67952541	9	35	+
chr11	67952541	67952542	14	36	-
chr11	67952656	67952657	42	51	+
chr11	67952657	67952658	22	33	-
chr11	67952701	67952702	15	29	+
chr11	67952702	67952703	13	20	-
chr11	67952734	67952735	14	27	+
chr11	67952735	67952736	6	15	-
chr11	67952740	67952741	12	24	+
chr11	67952741	67952742	4	17	-
chr11	67952757	67952758	16	29	+
chr11	67952758	67952759	13	17	-
chr11	67952764	67952765	18	30	+
chr11	67952765	67952766	12	20	-
chr11	67952953	67952954	13	21	+
chr11	67952954	67952955	23	51	-
chr11	67953021	67953022	13	35	+
chr11	67953022	67953023	23	56	-
chr11	67953335	67953336	16	24	+
chr11	67953336	67953337	16	29	-
chr11	67953361	67953362	12	23	+
chr11	67953362	67953363	15	30	-
chr11	67953381	67953382	9	26	+
chr11	67953382	67953383	12	36	-
chr11	67953464	67953465	27	39	+
chr11	67953465	67953466	33	55	-
chr11	67953594	67953595	20	38	+
chr11	67953595	67953596	21	43	-
chr11	67953642	67953643	13	41	+
chr11	67953643	67953644	16	41	-
chr11	67953707	67953708	1	29	+
chr11	67953708	67953709	3	29	-
chr11	67953712	67953713	3	30	+
chr11	67953713	67953714	4	25	-
chr11	67953769	67953770	9	31	+
chr11	67953770	67953771	2	21	-
chr11	67953813	67953814	25	41	+
chr11	67953814	67953815	20	37	-
chr11	67954034	67954035	13	38	+
chr11	67954035	67954036	13	34	-
chr11	67954454	67954455	15	34	+
chr11	67954455	67954456	11	26	-
chr11	67954539	67954540	16	28	+
chr11	67954540	67954541	16	28	-
chr11	67954547	67954548	19	30	+
chr11	67954548	67954549	20	29	-
chr11	67954660	67954661	24	43	+
chr11	67954661	67954662	28	35	-
chr11	67954743	67954744	18	27	+
chr11	67954744	67954745	22	35	-
chr11	67954755	67954756	17	30	+
chr11	67954756	67954757	32	39	-
chr11	67954776	67954777	13	33	+
chr11	67954777	67954778	19	33	-
chr11	67954814	67954815	20	47	+
chr11	67954815	67954816	21	32	-
chr11	67955059	67955060	15	37	+
chr11	67955060	67955061	14	22	-
chr11	67955112	67955113	30	43	+
chr11	67955113	67955114	11	31	-
chr11	67955195	67955196	34	48	+
chr11	67955196	67955197	16	29	-
chr11	67955521	67955522	2	7	+
chr11	67955522	67955523	3	7	-
chr11	67955529	67955530	4	10	+
chr11	67955530	67955531	2	6	-
chr11	67955551	67955552	3	10	+
chr11	67955552	67955553	5	11	-
chr11	67955559	67955560	7	11	+
chr11	67955560	67955561	6	12	-
chr11	67955583	67955584	10	18	+
chr11	67955584	67955585	7	14	-
chr11	67955602	67955603	13	26	+
chr11	67955603	67955604	10	13	-
chr11	67955615	67955616	14	31	+
chr11	67955616	67955617	9	17	-
chr11	67955647	67955648	27	36	+
chr11	67955648	67955649	10	15	-
chr11	67955680	67955681	19	30	+
chr11	67955681	67955682	6	8	-
chr11	67955691	67955692	17	32	+
chr11	67955692	67955693	4	8	-
chr11	67955711	67955712	9	29	+
chr11	67955712	67955713	7	10	-
chr11	67955769	67955770	18	28	+
chr11	67955770	67955771	12	19	-
chr11	67955781	67955782	23	30	+
chr11	67955782	67955783	15	20	-
chr11	67955785	67955786	16	32	+
chr11	67955786	67955787	10	21	-
chr11	67955790	67955791	19	37	+
chr11	67955791	67955792	10	23	-
chr11	67955879	67955880	12	28	+
chr11	67955880	67955881	15	32	-
chr11	67955994	67955995	21	48	+
chr11	67955995	67955996	20	34	-
chr11	67956071	67956072	10	20	+
chr11	67956072	67956073	28	37	-
chr11	67956092	67956093	10	23	+
chr11	67956093	67956094	17	40	-
chr11	67956116	67956117	19	23	+
chr11	67956117	67956118	32	35	-
chr11	67956124	67956125	21	29	+
chr11	67956125	67956126	30	38	-
chr11	67956296	67956297	26	63	+
chr11	67956297	67956298	13	46	-
chr11	67956503	67956504	17	25	+
chr11	67956504	67956505	19	35	-
chr11	67956644	67956645	13	40	+
chr11	67956645	67956646	13	56	-
chr11	67956686	67956687	16	42	+
chr11	67956687	67956688	25	63	-
chr11	67956764	67956765	10	36	+
chr11	67956765	67956766	13	41	-
chr11	67956978	67956979	15	34	+
chr11	67956979	67956980	25	44	-
chr11	67957390	67957391	14	40	+
chr11	67957391	67957392	16	37	-
chr11	67957401	67957402	14	40	+
chr11	67957402	67957403	14	33	-
chr11	67957438	67957439	9	48	+
chr11	67957439	67957440	7	24	-
chr11	67957773	67957774	17	41	+
chr11	67957774	67957775	16	39	-
chr11	67957823	67957824	25	50	+
chr11	67957824	67957825	12	37	-
chr11	67958001	67958002	5	30	+
chr11	67958002	67958003	12	28	-
chr11	67958052	67958053	17	35	+
chr11	67958053	67958054	20	40	-
chr11	67958224	67958225	16	37	+
chr11	67958225	67958226	17	33	-
chr11	67958680	67958681	9	33	+
chr11	67958681	67958682	9	25	-
chr11	67958838	67958839	30	56	+
chr11	67958839	67958840	17	33	-
chr11	67958843	67958844	26	58	+
chr11	67958844	67958845	16	33	-
chr11	67958944	67958945	22	30	+
chr11	67958945	67958946	21	39	-
chr11	67959019	67959020	12	13	+
chr11	67959020	67959021	23	33	-
chr11	67959058	67959059	11	17	+
chr11	67959059	67959060	21	36	-
chr11	67959079	67959080	13	20	+
chr11	67959080	67959081	15	34	-
chr11	67959252	67959253	17	29	+
chr11	67959253	67959254	8	24	-
chr11	67959267	67959268	15	36	+
chr11	67959268	67959269	12	19	-
chr11	67959310	67959311	12	28	+
chr11	67959311	67959312	14	25	-
chr11	67959644	67959645	15	31	+
chr11	67959645	67959646	19	46	-
chr11	67959682	67959683	11	43	+
chr11	67959683	67959684	11	42	-
chr11	67960371	67960372	15	32	+
chr11	67960372	67960373	15	52	-
chr11	67960412	67960413	20	34	+
chr11	67960413	67960414	16	44	-
chr11	67960535	67960536	18	29	+
chr11	67960536	67960537	19	39	-
chr11	67960575	67960576	15	29	+
chr11	67960576	67960577	8	37	-
chr11	67960704	67960705	3	26	+
chr11	67960705	67960706	5	45	-
chr11	67960752	67960753	7	28	+
chr11	67960753	67960754	13	38	-
chr11	67960808	67960809	23	37	+
chr11	67960809	67960810	25	42	-
chr11	67961066	67961067	22	34	+
chr11	67961067	67961068	14	31	-
chr11	67961089	67961090	11	34	+
chr11	67961090	67961091	15	28	-
chr11	67961634	67961635	8	31	+
chr11	67961635	67961636	7	22	-
chr11	67961687	67961688	5	16	+
chr11	67961688	67961689	4	16	-
chr11	67961720	67961721	10	22	+
chr11	67961721	67961722	12	24	-
chr11	67961818	67961819	16	31	+
chr11	67961819	67961820	13	23	-
chr11	67961896	67961897	9	18	+
chr11	67961897	67961898	17	26	-
chr11	67961910	67961911	7	17	+
chr11	67961911	67961912	9	24	-
chr11	67961928	67961929	10	18	+
chr11	67961929	67961930	14	27	-
chr11	67961954	67961955	9	20	+
chr11	67961955	67961956	16	26	-
chr11	67962020	67962021	17	34	+
chr11	67962021	67962022	17	37	-
chr11	67962121	67962122	28	45	+
chr11	67962122	67962123	26	50	-
chr11	67962438	67962439	22	37	+
chr11	67962439	67962440	7	23	-
chr11	67962458	67962459	13	35	+
chr11	67962459	67962460	8	24	-
chr11	67962577	67962578	13	27	+
chr11	67962578	67962579	12	38	-
chr11	67963432	67963433	19	26	+
chr11	67963433	67963434	16	29	-
chr11	67963451	67963452	13	23	+
chr11	67963452	67963453	12	26	-
chr11	67963495	67963496	12	19	+
chr11	67963496	67963497	21	31	-
chr11	67964460	67964461	4	14	+
chr11	67964461	67964462	4	12	-
chr11	67964468	67964469	8	13	+
chr11	67964469	67964470	7	9	-
chr11	67964505	67964506	13	20	+
chr11	67964506	67964507	7	16	-
chr11	67964539	67964540	8	20	+
chr11	67964540	67964541	17	19	-
chr11	67964561	67964562	9	21	+
chr11	67964562	67964563	16	30	-
chr11	67964583	67964584	21	29	+
chr11	67964584	67964585	26	34	-
chr11	67964629	67964630	7	22	+
chr11	67964630	67964631	12	24	-
chr11	67964660	67964661	8	21	+
chr11	67964661	67964662	13	20	-
chr11	67964690	67964691	3	13	+
chr11	67964691	67964692	8	21	-
chr11	67964718	67964719	9	16	+
chr11	67964719	67964720	11	21	-
chr11	67964730	67964731	11	18	+
chr11	67964731	67964732	15	21	-
chr11	67964734	67964735	6	18	+
chr11	67964735	67964736	16	27	-
chr11	67964865	67964866	15	29	+
chr11	67964866	67964867	28	41	-
chr11	67965506	67965507	8	32	+
chr11	67965507	67965508	10	28	-
chr11	67965526	67965527	12	29	+
chr11	67965527	67965528	16	28	-
chr11	67965555	67965556	14	30	+
chr11	67965556	67965557	13	28	-
chr11	67965620	67965621	21	31	+
chr11	67965621	67965622	24	39	-
chr11	67965647	67965648	19	37	+
chr11	67965648	67965649	20	41	-
chr11	67965710	67965711	14	29	+
chr11	67965711	67965712	16	45	-
chr11	67965832	67965833	15	37	+
chr11	67965833	67965834	5	9	-
chr11	67965968	67965969	26	41	+
chr11	67965969	67965970	18	50	-
chr11	67966065	67966066	8	41	+
chr11	67966066	67966067	12	68	-
chr11	67966087	67966088	10	43	+
chr11	67966088	67966089	9	58	-
chr11	67966218	67966219	15	31	+
chr11	67966219	67966220	12	31	-
chr11	67966226	67966227	10	30	+
chr11	67966227	67966228	11	26	-
chr11	67966258	67966259	9	27	+
chr11	67966259	67966260	6	27	-
chr11	67966281	67966282	16	34	+
chr11	67966282	67966283	13	24	-
chr11	67966288	67966289	11	34	+
chr11	67966289	67966290	10	26	-
chr11	67966344	67966345	10	50	+
chr11	67966345	67966346	10	34	-
chr11	67966356	67966357	18	47	+
chr11	67966357	67966358	12	30	-
chr11	67966396	67966397	12	34	+
chr11	67966397	67966398	8	26	-
chr11	67966441	67966442	12	25	+
chr11	67966442	67966443	16	24	-
chr11	67966474	67966475	13	22	+
chr11	67966475	67966476	15	26	-
chr11	67966486	67966487	12	26	+
chr11	67966487	67966488	15	25	-
chr11	67966490	67966491	12	28	+
chr11	67966491	67966492	19	27	-
chr11	67966553	67966554	19	32	+
chr11	67966554	67966555	14	23	-
chr11	67966742	67966743	18	25	+
chr11	67966743	67966744	16	39	-
chr11	67966753	67966754	17	24	+
chr11	67966754	67966755	11	31	-
chr11	67966928	67966929	12	42	+
chr11	67966929	67966930	11	45	-
chr11	67967061	67967062	15	35	+
chr11	67967062	67967063	14	43	-
chr11	67967174	67967175	19	58	+
chr11	67967175	67967176	16	58	-
chr11	67967271	67967272	22	39	+
chr11	67967272	67967273	15	43	-
chr11	67967292	67967293	14	33	+
chr11	67967293	67967294	22	35	-
chr11	67967302	67967303	10	32	+
chr11	67967303	67967304	12	37	-
chr11	67967420	67967421	29	49	+
chr11	67967421	67967422	31	49	-
chr11	67967431	67967432	26	50	+
chr11	67967432	67967433	20	47	-
chr11	67967692	67967693	12	28	+
chr11	67967693	67967694	8	36	-
chr11	67967872	67967873	9	34	+
chr11	67967873	67967874	3	45	-
chr11	67967957	67967958	12	47	+
chr11	67967958	67967959	14	43	-
chr11	67967974	67967975	9	31	+
chr11	67967975	67967976	5	42	-
chr11	67968020	67968021	4	23	+
chr11	67968021	67968022	3	43	-
chr11	67968041	67968042	10	26	+
chr11	67968042	67968043	13	47	-
chr11	67968132	67968133	19	30	+
chr11	67968133	67968134	21	50	-
chr11	67968225	67968226	12	44	+
chr11	67968226	67968227	8	56	-
chr11	67968276	67968277	3	47	+
chr11	67968277	67968278	3	48	-
chr11	67968595	67968596	10	14	+
chr11	67968596	67968597	23	42	-
chr11	67968616	67968617	7	17	+
chr11	67968617	67968618	11	32	-
chr11	67968637	67968638	10	16	+
chr11	67968638	67968639	12	29	-
chr11	67968639	67968640	6	16	+
chr11	67968640	67968641	12	28	-
chr11	67968693	67968694	2	25	+
chr11	67968694	67968695	5	29	-
chr11	67968739	67968740	3	26	+
chr11	67968740	67968741	3	32	-
chr11	67968843	67968844	12	37	+
chr11	67968844	67968845	17	61	-
chr11	67969107	67969108	10	35	+
chr11	67969108	67969109	16	49	-
chr11	67969127	67969128	9	33	+
chr11	67969128	67969129	10	47	-
chr11	67969283	67969284	9	16	+
chr11	67969284	67969285	18	39	-
chr11	67969311	67969312	5	13	+
chr11	67969312	67969313	17	25	-
chr11	67969411	67969412	4	9	+
chr11	67969412	67969413	13	32	-
chr11	67969425	67969426	4	12	+
chr11	67969426	67969427	13	32	-
chr11	67969843	67969844	18	43	+
chr11	67969844	67969845	18	37	-
chr11	67969923	67969924	17	44	+
chr11	67969924	67969925	11	32	-
chr11	67970107	67970108	8	20	+
chr11	67970108	67970109	10	18	-
chr11	67970117	67970118	11	21	+
chr11	67970118	67970119	11	17	-
chr11	67970159	67970160	11	16	+
chr11	67970160	67970161	9	14	-
chr11	67970161	67970162	10	16	+
chr11	67970162	67970163	8	15	-
chr11	67970175	67970176	11	21	+
chr11	67970176	67970177	10	19	-
chr11	67970203	67970204	8	19	+
chr11	67970204	67970205	9	20	-
chr11	67970248	67970249	10	21	+
chr11	67970249	67970250	10	21	-
chr11	67970264	67970265	11	21	+
chr11	67970265	67970266	13	20	-
chr11	67970292	67970293	13	24	+
chr11	67970293	67970294	10	17	-
chr11	67970331	67970332	16	26	+
chr11	67970332	67970333	8	17	-
chr11	67970350	67970351	10	29	+
chr11	67970351	67970352	4	18	-
chr11	67970381	67970382	21	33	+
chr11	67970382	67970383	12	18	-
chr11	67970398	67970399	16	37	+
chr11	67970399	67970400	10	15	-
chr11	67970422	67970423	11	41	+
chr11	67970423	67970424	6	20	-
chr11	67970504	67970505	10	30	+
chr11	67970505	67970506	7	24	-
chr11	67970527	67970528	13	32	+
chr11	67970528	67970529	9	19	-
chr11	67970630	67970631	12	19	+
chr11	67970631	67970632	12	23	-
chr11	67970661	67970662	14	20	+
chr11	67970662	67970663	14	19	-
chr11	67970675	67970676	17	20	+
chr11	67970676	67970677	6	16	-
chr11	67970691	67970692	12	20	+
chr11	67970692	67970693	5	14	-
chr11	67970719	67970720	19	25	+
chr11	67970720	67970721	5	16	-
chr11	67970729	67970730	18	28	+
chr11	67970730	67970731	7	14	-
chr11	67970735	67970736	22	29	+
chr11	67970736	67970737	6	16	-
chr11	67970845	67970846	12	33	+
chr11	67970846	67970847	18	38	-
chr11	67970908	67970909	13	29	+
chr11	67970909	67970910	17	33	-
chr11	67970936	67970937	16	28	+
chr11	67970937	67970938	12	25	-
chr11	67970971	67970972	6	23	+
chr11	67970972	67970973	11	25	-
chr11	67970996	67970997	12	24	+
chr11	67970997	67970998	17	30	-
chr11	67971123	67971124	10	31	+
chr11	67971124	67971125	18	33	-
chr11	67971131	67971132	14	29	+
chr11	67971132	67971133	14	32	-
chr11	67971216	67971217	13	34	+
chr11	67971217	67971218	12	36	-
chr11	67971326	67971327	16	32	+
chr11	67971327	67971328	10	27	-
chr11	67971382	67971383	8	37	+
chr11	67971383	67971384	10	36	-
chr11	67971552	67971553	3	25	+
chr11	67971553	67971554	5	32	-
chr11	67971621	67971622	3	26	+
chr11	67971622	67971623	13	45	-
chr11	67971710	67971711	13	30	+
chr11	67971711	67971712	21	47	-
chr11	67971726	67971727	18	36	+
chr11	67971727	67971728	21	43	-
chr11	67972005	67972006	11	36	+
chr11	67972006	67972007	13	31	-
chr11	67972050	67972051	13	44	+
chr11	67972051	67972052	3	16	-
chr11	67972057	67972058	5	44	+
chr11	67972058	67972059	2	15	-
chr11	67972075	67972076	4	37	+
chr11	67972076	67972077	2	7	-
chr11	67972144	67972145	13	26	+
chr11	67972145	67972146	4	13	-
chr11	67972239	67972240	12	27	+
chr11	67972240	67972241	4	16	-
chr11	67972279	67972280	10	18	+
chr11	67972280	67972281	10	20	-
chr11	67972302	67972303	7	13	+
chr11	67972303	67972304	13	21	-
chr11	67972325	67972326	6	11	+
chr11	67972326	67972327	13	20	-
chr11	67972372	67972373	8	16	+
chr11	67972373	67972374	9	28	-
chr11	67972402	67972403	11	22	+
chr11	67972403	67972404	18	29	-
chr11	67972472	67972473	12	28	+
chr11	67972473	67972474	19	32	-
chr11	67972654	67972655	20	34	+
chr11	67972655	67972656	19	54	-
chr11	67973082	67973083	26	58	+
chr11	67973083	67973084	3	13	-
chr11	67973109	67973110	10	40	+
chr11	67973110	67973111	0	7	-
chr11	67973179	67973180	14	32	+
chr11	67973180	67973181	10	24	-
chr11	67973235	67973236	22	36	+
chr11	67973236	67973237	21	31	-
chr11	67973287	67973288	4	35	+
chr11	67973288	67973289	5	23	-
chr11	67973321	67973322	7	24	+
chr11	67973322	67973323	8	20	-
chr11	67973337	67973338	10	24	+
chr11	67973338	67973339	11	19	-
chr11	67973365	67973366	9	17	+
chr11	67973366	67973367	9	16	-
chr11	67973375	67973376	5	19	+
chr11	67973376	67973377	8	16	-
chr11	67973377	67973378	8	19	+
chr11	67973378	67973379	11	14	-
chr11	67973381	67973382	8	19	+
chr11	67973382	67973383	3	12	-
chr11	67973389	67973390	6	22	+
chr11	67973390	67973391	4	13	-
chr11	67973393	67973394	16	26	+
chr11	67973394	67973395	5	14	-
chr11	67973506	67973507	6	31	+
chr11	67973507	67973508	6	34	-
chr11	67973514	67973515	5	28	+
chr11	67973515	67973516	8	34	-
chr11	67973517	67973518	3	30	+
chr11	67973518	67973519	11	33	-
chr11	67973758	67973759	0	39	+
chr11	67973759	67973760	0	46	-
chr11	67973916	67973917	0	54	+
chr11	67973917	67973918	0	57	-
chr11	67973967	67973968	2	48	+
chr11	67973968	67973969	6	39	-
chr11	67974050	67974051	1	25	+
chr11	67974051	67974052	6	32	-
chr11	67974068	67974069	1	25	+
chr11	67974069	67974070	1	28	-
chr11	67974402	67974403	9	40	+
chr11	67974403	67974404	6	36	-
chr11	67974446	67974447	4	33	+
chr11	67974447	67974448	0	27	-
chr11	67974479	67974480	6	19	+
chr11	67974480	67974481	8	21	-
chr11	67974483	67974484	7	18	+
chr11	67974484	67974485	8	21	-
chr11	67974490	67974491	3	16	+
chr11	67974491	67974492	5	20	-
chr11	67974504	67974505	4	16	+
chr11	67974505	67974506	5	21	-
chr11	67974524	67974525	4	22	+
chr11	67974525	67974526	5	19	-
chr11	67974535	67974536	6	21	+
chr11	67974536	67974537	6	20	-
chr11	67974564	67974565	2	28	+
chr11	67974565	67974566	3	34	-
chr11	67974576	67974577	10	29	+
chr11	67974577	67974578	6	33	-
chr11	67974611	67974612	8	20	+
chr11	67974612	67974613	11	31	-
chr11	67974636	67974637	7	13	+
chr11	67974637	67974638	5	20	-
chr11	67974655	67974656	2	13	+
chr11	67974656	67974657	3	26	-
chr11	67974658	67974659	0	8	+
chr11	67974659	67974660	1	23	-
chr11	67974666	67974667	4	10	+
chr11	67974667	67974668	2	29	-
chr11	67974674	67974675	5	14	+
chr11	67974675	67974676	4	28	-
chr11	67974986	67974987	9	28	+
chr11	67974987	67974988	15	37	-
chr11	67974996	67974997	15	27	+
chr11	67974997	67974998	16	28	-
chr11	67975024	67975025	9	20	+
chr11	67975025	67975026	10	23	-
chr11	67975033	67975034	11	17	+
chr11	67975034	67975035	13	22	-
chr11	67975040	67975041	7	18	+
chr11	67975041	67975042	10	19	-
chr11	67975054	67975055	9	18	+
chr11	67975055	67975056	9	25	-
chr11	67975068	67975069	12	27	+
chr11	67975069	67975070	13	26	-
chr11	67975133	67975134	6	30	+
chr11	67975134	67975135	9	26	-
chr11	67975149	67975150	11	25	+
chr11	67975150	67975151	5	20	-
chr11	67975171	67975172	10	19	+
chr11	67975172	67975173	6	16	-
chr11	67975211	67975212	4	13	+
chr11	67975212	67975213	3	12	-
chr11	67975328	67975329	8	25	+
chr11	67975329	67975330	10	21	-
chr11	67975336	67975337	13	25	+
chr11	67975337	67975338	14	22	-
chr11	67975368	67975369	11	28	+
chr11	67975369	67975370	11	22	-
chr11	67975429	67975430	3	22	+
chr11	67975430	67975431	16	26	-
chr11	67975461	67975462	13	22	+
chr11	67975462	67975463	15	20	-
chr11	67975496	67975497	14	22	+
chr11	67975497	67975498	11	23	-
chr11	67975538	67975539	10	24	+
chr11	67975539	67975540	15	30	-
chr11	67975554	67975555	10	23	+
chr11	67975555	67975556	16	25	-
chr11	67975582	67975583	10	18	+
chr11	67975583	67975584	12	20	-
chr11	67975594	67975595	8	18	+
chr11	67975595	67975596	13	19	-
chr11	67975627	67975628	15	22	+
chr11	67975628	67975629	14	20	-
chr11	67975642	67975643	8	28	+
chr11	67975643	67975644	9	21	-
chr11	67975652	67975653	11	26	+
chr11	67975653	67975654	12	19	-
chr11	67975680	67975681	8	20	+
chr11	67975681	67975682	9	16	-
chr11	67975685	67975686	13	20	+
chr11	67975686	67975687	9	16	-
chr11	67975696	67975697	11	25	+
chr11	67975697	67975698	8	14	-
chr11	67975741	67975742	11	33	+
chr11	67975742	67975743	5	16	-
chr11	67975773	67975774	13	33	+
chr11	67975774	67975775	11	22	-
chr11	67975805	67975806	4	31	+
chr11	67975806	67975807	2	24	-
chr11	67975836	67975837	6	27	+
chr11	67975837	67975838	7	33	-
chr11	67975873	67975874	8	26	+
chr11	67975874	67975875	11	29	-
chr11	67975875	67975876	10	31	+
chr11	67975876	67975877	12	29	-
chr11	67975988	67975989	10	60	+
chr11	67975989	67975990	10	53	-
chr11	67976062	67976063	21	48	+
chr11	67976063	67976064	19	47	-
chr11	67976222	67976223	24	46	+
chr11	67976223	67976224	23	52	-
chr11	67976422	67976423	9	51	+
chr11	67976423	67976424	4	48	-
chr11	67976610	67976611	2	26	+
chr11	67976611	67976612	5	48	-
chr11	67976662	67976663	0	31	+
chr11	67976663	67976664	0	45	-
chr11	67976697	67976698	0	37	+
chr11	67976698	67976699	0	49	-
chr11	67976702	67976703	0	37	+
chr11	67976703	67976704	0	50	-
chr11	67976766	67976767	0	45	+
chr11	67976767	67976768	1	47	-
chr11	67976809	67976810	0	48	+
chr11	67976810	67976811	0	40	-
chr11	67976842	67976843	0	40	+
chr11	67976843	67976844	0	31	-
chr11	67976952	67976953	1	39	+
chr11	67976953	67976954	4	69	-
chr11	67976973	67976974	0	38	+
chr11	67976974	67976975	1	66	-
chr11	67977056	67977057	7	38	+
chr11	67977057	67977058	9	58	-
chr11	67977089	67977090	1	35	+
chr11	67977090	67977091	4	49	-
chr11	67977096	67977097	11	36	+
chr11	67977097	67977098	12	47	-
chr11	67977267	67977268	1	43	+
chr11	67977268	67977269	2	40	-
chr11	67977306	67977307	2	49	+
chr11	67977307	67977308	2	23	-
chr11	67977355	67977356	4	16	+
chr11	67977356	67977357	1	4	-
chr11	67977371	67977372	6	20	+
chr11	67977372	67977373	3	4	-
chr11	67977425	67977426	8	34	+
chr11	67977426	67977427	2	10	-
chr11	67977456	67977457	8	42	+
chr11	67977457	67977458	4	15	-
chr11	67977502	67977503	5	26	+
chr11	67977503	67977504	1	13	-
chr11	67977513	67977514	3	27	+
chr11	67977514	67977515	3	11	-
chr11	67977546	67977547	13	30	+
chr11	67977547	67977548	6	12	-
chr11	67977557	67977558	18	30	+
chr11	67977558	67977559	7	11	-
chr11	67977562	67977563	9	30	+
chr11	67977563	67977564	5	12	-
chr11	67977590	67977591	12	24	+
chr11	67977591	67977592	4	12	-
chr11	67977600	67977601	14	26	+
chr11	67977601	67977602	5	11	-
chr11	67977606	67977607	13	28	+
chr11	67977607	67977608	4	12	-
chr11	67977610	67977611	10	26	+
chr11	67977611	67977612	7	14	-
chr11	67977947	67977948	20	48	+
chr11	67977948	67977949	10	36	-
chr11	67977958	67977959	12	42	+
chr11	67977959	67977960	13	30	-
chr11	67978092	67978093	13	44	+
chr11	67978093	67978094	14	38	-
chr11	67978132	67978133	10	33	+
chr11	67978133	67978134	11	26	-
chr11	67978139	67978140	9	28	+
chr11	67978140	67978141	5	22	-
chr11	67978232	67978233	7	26	+
chr11	67978233	67978234	6	20	-
chr11	67978257	67978258	1	35	+
chr11	67978258	67978259	2	21	-
chr11	67978293	67978294	8	30	+
chr11	67978294	67978295	5	23	-
chr11	67978313	67978314	6	29	+
chr11	67978314	67978315	1	19	-
chr11	67978330	67978331	6	26	+
chr11	67978331	67978332	6	21	-
chr11	67978395	67978396	12	30	+
chr11	67978396	67978397	14	35	-
chr11	67978411	67978412	10	34	+
chr11	67978412	67978413	5	38	-
chr11	67978414	67978415	13	33	+
chr11	67978415	67978416	19	40	-
chr11	67978523	67978524	7	28	+
chr11	67978524	67978525	8	35	-
chr11	67978653	67978654	4	35	+
chr11	67978654	67978655	6	44	-
chr11	67978662	67978663	7	39	+
chr11	67978663	67978664	6	43	-
chr11	67978680	67978681	8	43	+
chr11	67978681	67978682	12	42	-
chr11	67978682	67978683	6	44	+
chr11	67978683	67978684	11	39	-
chr11	67978702	67978703	14	38	+
chr11	67978703	67978704	16	37	-
chr11	67978756	67978757	3	38	+
chr11	67978757	67978758	8	34	-
chr11	67978820	67978821	11	29	+
chr11	67978821	67978822	10	43	-
chr11	67978822	67978823	9	28	+
chr11	67978823	67978824	11	45	-
chr11	67979064	67979065	4	32	+
chr11	67979065	67979066	8	30	-
chr11	67979070	67979071	14	31	+
chr11	67979071	67979072	16	34	-
chr11	67979074	67979075	4	33	+
chr11	67979075	67979076	8	38	-
chr11	67979101	67979102	3	34	+
chr11	67979102	67979103	1	43	-
chr11	67979117	67979118	1	37	+
chr11	67979118	67979119	1	43	-
chr11	67979159	67979160	1	32	+
chr11	67979160	67979161	1	54	-
chr11	67979187	67979188	2	35	+
chr11	67979188	67979189	0	51	-
chr11	67979216	67979217	6	32	+
chr11	67979217	67979218	2	57	-
chr11	67979227	67979228	7	34	+
chr11	67979228	67979229	5	58	-
chr11	67979231	67979232	7	35	+
chr11	67979232	67979233	3	61	-
chr11	67979291	67979292	1	30	+
chr11	67979292	67979293	4	52	-
chr11	67979343	67979344	5	37	+
chr11	67979344	67979345	2	40	-
chr11	67979354	67979355	4	35	+
chr11	67979355	67979356	4	39	-
chr11	67979385	67979386	16	34	+
chr11	67979386	67979387	18	37	-
chr11	67979466	67979467	22	42	+
chr11	67979467	67979468	10	38	-
chr11	67979579	67979580	9	36	+
chr11	67979580	67979581	4	30	-
chr11	67979710	67979711	2	34	+
chr11	67979711	67979712	1	56	-
chr11	67979863	67979864	0	39	+
chr11	67979864	67979865	0	55	-
chr11	67979887	67979888	0	41	+
chr11	67979888	67979889	0	54	-
chr11	67979909	67979910	0	50	+
chr11	67979910	67979911	0	56	-
chr11	67979983	67979984	0	45	+
chr11	67979984	67979985	0	60	-
chr11	67980011	67980012	1	25	+
chr11	67980012	67980013	0	59	-
chr11	67980023	67980024	0	23	+
chr11	67980024	67980025	0	63	-
chr11	67980037	67980038	0	23	+
chr11	67980038	67980039	0	59	-
chr11	67980039	67980040	0	28	+
chr11	67980040	67980041	0	60	-
chr11	67980045	67980046	0	29	+
chr11	67980046	67980047	0	60	-
chr11	67980073	67980074	0	29	+
chr11	67980074	67980075	0	64	-
chr11	67980084	67980085	0	33	+
chr11	67980085	67980086	0	73	-
chr11	67980104	67980105	0	36	+
chr11	67980105	67980106	0	78	-
chr11	67980109	67980110	0	37	+
chr11	67980110	67980111	0	78	-
chr11	67980113	67980114	0	42	+
chr11	67980114	67980115	0	76	-
chr11	67980115	67980116	0	39	+
chr11	67980116	67980117	0	74	-
chr11	67980121	67980122	0	41	+
chr11	67980122	67980123	0	70	-
chr11	67980124	67980125	0	42	+
chr11	67980125	67980126	0	70	-
chr11	67980131	67980132	0	41	+
chr11	67980132	67980133	0	75	-
chr11	67980141	67980142	0	44	+
chr11	67980142	67980143	0	69	-
chr11	67980144	67980145	0	46	+
chr11	67980145	67980146	0	68	-
chr11	67980147	67980148	0	45	+
chr11	67980148	67980149	0	69	-
chr11	67980171	67980172	0	48	+
chr11	67980172	67980173	0	71	-
chr11	67980177	67980178	0	44	+
chr11	67980178	67980179	0	70	-
chr11	67980188	67980189	0	52	+
chr11	67980189	67980190	0	66	-
chr11	67980195	67980196	0	51	+
chr11	67980196	67980197	0	64	-
chr11	67980199	67980200	0	51	+
chr11	67980200	67980201	0	59	-
chr11	67980227	67980228	0	51	+
chr11	67980228	67980229	0	50	-
chr11	67980229	67980230	0	54	+
chr11	67980230	67980231	0	46	-
chr11	67980250	67980251	0	54	+
chr11	67980251	67980252	0	48	-
chr11	67980255	67980256	0	56	+
chr11	67980256	67980257	0	48	-
chr11	67980262	67980263	0	55	+
chr11	67980263	67980264	0	44	-
chr11	67980303	67980304	0	50	+
chr11	67980304	67980305	0	46	-
chr11	67980305	67980306	0	53	+
chr11	67980306	67980307	0	50	-
chr11	67980309	67980310	0	55	+
chr11	67980310	67980311	0	49	-
chr11	67980312	67980313	0	55	+
chr11	67980313	67980314	0	48	-
chr11	67980327	67980328	0	50	+
chr11	67980328	67980329	1	45	-
chr11	67980331	67980332	0	48	+
chr11	67980332	67980333	0	46	-
chr11	67980335	67980336	0	53	+
chr11	67980336	67980337	0	43	-
chr11	67980337	67980338	0	53	+
chr11	67980338	67980339	0	42	-
chr11	67980343	67980344	0	53	+
chr11	67980344	67980345	0	43	-
chr11	67980349	67980350	0	52	+
chr11	67980350	67980351	0	45	-
chr11	67980352	67980353	1	49	+
chr11	67980353	67980354	0	43	-
chr11	67980359	67980360	0	51	+
chr11	67980360	67980361	0	42	-
chr11	67980362	67980363	0	49	+
chr11	67980363	67980364	0	45	-
chr11	67980366	67980367	0	48	+
chr11	67980367	67980368	0	42	-
chr11	67980372	67980373	0	48	+
chr11	67980373	67980374	0	42	-
chr11	67980382	67980383	0	38	+
chr11	67980383	67980384	0	45	-
chr11	67980386	67980387	0	43	+
chr11	67980387	67980388	0	38	-
chr11	67980388	67980389	0	40	+
chr11	67980389	67980390	0	41	-
chr11	67980407	67980408	0	47	+
chr11	67980408	67980409	0	37	-
chr11	67980409	67980410	0	48	+
chr11	67980410	67980411	0	39	-
chr11	67980412	67980413	0	48	+
chr11	67980413	67980414	0	38	-
chr11	67980418	67980419	0	45	+
chr11	67980419	67980420	0	37	-
chr11	67980423	67980424	0	45	+
chr11	67980424	67980425	0	36	-
chr11	67980428	67980429	0	45	+
chr11	67980429	67980430	0	32	-
chr11	67980432	67980433	0	48	+
chr11	67980433	67980434	0	29	-
chr11	67980440	67980441	0	52	+
chr11	67980441	67980442	0	26	-
chr11	67980447	67980448	0	51	+
chr11	67980448	67980449	0	26	-
chr11	67980449	67980450	1	53	+
chr11	67980450	67980451	0	24	-
chr11	67980453	67980454	0	54	+
chr11	67980454	67980455	0	26	-
chr11	67980457	67980458	0	56	+
chr11	67980458	67980459	0	22	-
chr11	67980463	67980464	0	57	+
chr11	67980464	67980465	0	19	-
chr11	67980467	67980468	0	55	+
chr11	67980468	67980469	0	16	-
chr11	67980473	67980474	0	50	+
chr11	67980474	67980475	0	12	-
chr11	67980483	67980484	0	58	+
chr11	67980484	67980485	0	10	-
chr11	67980494	67980495	0	50	+
chr11	67980495	67980496	0	12	-
chr11	67980504	67980505	0	50	+
chr11	67980505	67980506	0	15	-
chr11	67980508	67980509	0	49	+
chr11	67980509	67980510	0	16	-
chr11	67980519	67980520	0	50	+
chr11	67980520	67980521	0	13	-
chr11	67980521	67980522	0	48	+
chr11	67980522	67980523	0	12	-
chr11	67980531	67980532	0	50	+
chr11	67980532	67980533	0	11	-
chr11	67980541	67980542	0	46	+
chr11	67980542	67980543	0	9	-
chr11	67980546	67980547	0	48	+
chr11	67980547	67980548	0	9	-
chr11	67980552	67980553	0	50	+
chr11	67980553	67980554	0	12	-
chr11	67980558	67980559	0	50	+
chr11	67980559	67980560	0	13	-
chr11	67980565	67980566	0	55	+
chr11	67980566	67980567	0	11	-
chr11	67980575	67980576	0	57	+
chr11	67980576	67980577	0	17	-
chr11	67980578	67980579	0	56	+
chr11	67980579	67980580	0	17	-
chr11	67980581	67980582	0	53	+
chr11	67980582	67980583	0	19	-
chr11	67980585	67980586	0	57	+
chr11	67980586	67980587	0	18	-
chr11	67980596	67980597	0	54	+
chr11	67980597	67980598	0	18	-
chr11	67980604	67980605	0	58	+
chr11	67980605	67980606	0	22	-
chr11	67980610	67980611	1	62	+
chr11	67980611	67980612	0	24	-
chr11	67980613	67980614	0	60	+
chr11	67980614	67980615	0	24	-
chr11	67980618	67980619	0	58	+
chr11	67980619	67980620	0	23	-
chr11	67980628	67980629	0	52	+
chr11	67980629	67980630	0	27	-
chr11	67980633	67980634	0	33	+
chr11	67980634	67980635	0	25	-
chr11	67980635	67980636	0	37	+
chr11	67980636	67980637	0	23	-
chr11	67980647	67980648	0	40	+
chr11	67980648	67980649	0	24	-
chr11	67980654	67980655	0	41	+
chr11	67980655	67980656	0	25	-
chr11	67980658	67980659	0	37	+
chr11	67980659	67980660	0	26	-
chr11	67980663	67980664	0	34	+
chr11	67980664	67980665	0	30	-
chr11	67980668	67980669	0	32	+
chr11	67980669	67980670	0	30	-
chr11	67980674	67980675	0	33	+
chr11	67980675	67980676	0	25	-
chr11	67980676	67980677	0	32	+
chr11	67980677	67980678	0	28	-
chr11	67980679	67980680	0	32	+
chr11	67980680	67980681	0	29	-
chr11	67980682	67980683	0	34	+
chr11	67980683	67980684	0	27	-
chr11	67980689	67980690	0	34	+
chr11	67980690	67980691	0	29	-
chr11	67980691	67980692	0	30	+
chr11	67980692	67980693	0	28	-
chr11	67980765	67980766	0	41	+
chr11	67980766	67980767	0	55	-
chr11	67980768	67980769	0	43	+
chr11	67980769	67980770	0	59	-
chr11	67980770	67980771	0	42	+
chr11	67980771	67980772	0	57	-
chr11	67980775	67980776	0	40	+
chr11	67980776	67980777	0	51	-
chr11	67980783	67980784	0	49	+
chr11	67980784	67980785	0	47	-
chr11	67980787	67980788	0	51	+
chr11	67980788	67980789	0	45	-
chr11	67980796	67980797	0	51	+
chr11	67980797	67980798	0	47	-
chr11	67980802	67980803	0	47	+
chr11	67980803	67980804	0	48	-
chr11	67980819	67980820	0	46	+
chr11	67980820	67980821	0	40	-
chr11	67980824	67980825	0	47	+
chr11	67980825	67980826	0	43	-
chr11	67980828	67980829	0	48	+
chr11	67980829	67980830	0	39	-
chr11	67980837	67980838	0	51	+
chr11	67980838	67980839	0	30	-
chr11	67980847	67980848	0	54	+
chr11	67980848	67980849	0	27	-
chr11	67980851	67980852	0	54	+
chr11	67980852	67980853	0	27	-
chr11	67980854	67980855	0	52	+
chr11	67980855	67980856	0	27	-
chr11	67980857	67980858	0	54	+
chr11	67980858	67980859	0	29	-
chr11	67980860	67980861	0	55	+
chr11	67980861	67980862	0	30	-
chr11	67980863	67980864	0	55	+
chr11	67980864	67980865	0	27	-
chr11	67980866	67980867	0	57	+
chr11	67980867	67980868	0	25	-
chr11	67980868	67980869	0	58	+
chr11	67980869	67980870	0	22	-
chr11	67980875	67980876	0	59	+
chr11	67980876	67980877	0	24	-
chr11	67980877	67980878	0	59	+
chr11	67980878	67980879	1	20	-
chr11	67980883	67980884	0	60	+
chr11	67980884	67980885	0	22	-
chr11	67980889	67980890	0	58	+
chr11	67980890	67980891	0	22	-
chr11	67980894	67980895	0	56	+
chr11	67980895	67980896	0	22	-
chr11	67980899	67980900	0	57	+
chr11	67980900	67980901	0	20	-
chr11	67980905	67980906	0	59	+
chr11	67980906	67980907	0	14	-
chr11	67980908	67980909	0	61	+
chr11	67980909	67980910	0	16	-
chr11	67980912	67980913	0	62	+
chr11	67980913	67980914	0	14	-
chr11	67980918	67980919	0	59	+
chr11	67980919	67980920	0	19	-
chr11	67980920	67980921	0	58	+
chr11	67980921	67980922	0	20	-
chr11	67980925	67980926	1	59	+
chr11	67980926	67980927	0	16	-
chr11	67980932	67980933	0	55	+
chr11	67980933	67980934	0	17	-
chr11	67980945	67980946	0	54	+
chr11	67980946	67980947	0	18	-
chr11	67980950	67980951	0	57	+
chr11	67980951	67980952	0	19	-
chr11	67980952	67980953	0	57	+
chr11	67980953	67980954	0	18	-
chr11	67980956	67980957	0	62	+
chr11	67980957	67980958	1	17	-
chr11	67980960	67980961	0	64	+
chr11	67980961	67980962	0	17	-
chr11	67980964	67980965	0	68	+
chr11	67980965	67980966	0	17	-
chr11	67980968	67980969	0	65	+
chr11	67980969	67980970	0	23	-
chr11	67980975	67980976	0	66	+
chr11	67980976	67980977	0	21	-
chr11	67980979	67980980	0	69	+
chr11	67980980	67980981	0	25	-
chr11	67980982	67980983	0	71	+
chr11	67980983	67980984	0	27	-
chr11	67980996	67980997	0	73	+
chr11	67980997	67980998	0	32	-
chr11	67980998	67980999	0	73	+
chr11	67980999	67981000	0	31	-
chr11	67981009	67981010	0	73	+
chr11	67981010	67981011	0	37	-
chr11	67981013	67981014	0	71	+
chr11	67981014	67981015	0	37	-
chr11	67981016	67981017	0	68	+
chr11	67981017	67981018	0	39	-
chr11	67981018	67981019	0	72	+
chr11	67981019	67981020	0	38	-
chr11	67981020	67981021	0	70	+
chr11	67981021	67981022	0	35	-
chr11	67981026	67981027	1	67	+
chr11	67981027	67981028	0	38	-
chr11	67981032	67981033	0	66	+
chr11	67981033	67981034	0	42	-
chr11	67981039	67981040	0	69	+
chr11	67981040	67981041	1	44	-
chr11	67981043	67981044	0	66	+
chr11	67981044	67981045	0	43	-
chr11	67981057	67981058	0	63	+
chr11	67981058	67981059	0	40	-
chr11	67981062	67981063	0	60	+
chr11	67981063	67981064	0	39	-
chr11	67981073	67981074	0	64	+
chr11	67981074	67981075	0	37	-
chr11	67981077	67981078	0	60	+
chr11	67981078	67981079	0	34	-
chr11	67981082	67981083	0	59	+
chr11	67981083	67981084	0	32	-
chr11	67981085	67981086	0	59	+
chr11	67981086	67981087	0	33	-
chr11	67981088	67981089	0	58	+
chr11	67981089	67981090	0	35	-
chr11	67981090	67981091	0	60	+
chr11	67981091	67981092	0	36	-
chr11	67981093	67981094	0	57	+
chr11	67981094	67981095	0	27	-
chr11	67981096	67981097	0	54	+
chr11	67981097	67981098	0	28	-
chr11	67981102	67981103	0	52	+
chr11	67981103	67981104	0	32	-
chr11	67981110	67981111	0	42	+
chr11	67981111	67981112	0	31	-
chr11	67981121	67981122	0	43	+
chr11	67981122	67981123	0	24	-
chr11	67981125	67981126	0	41	+
chr11	67981126	67981127	1	33	-
chr11	67981131	67981132	0	45	+
chr11	67981132	67981133	0	34	-
chr11	67981144	67981145	0	41	+
chr11	67981145	67981146	0	44	-
chr11	67981156	67981157	0	40	+
chr11	67981157	67981158	0	53	-
chr11	67981158	67981159	0	39	+
chr11	67981159	67981160	0	54	-
chr11	67981164	67981165	0	43	+
chr11	67981165	67981166	0	53	-
chr11	67981167	67981168	0	42	+
chr11	67981168	67981169	0	60	-
chr11	67981170	67981171	0	42	+
chr11	67981171	67981172	0	61	-
chr11	67981181	67981182	0	41	+
chr11	67981182	67981183	0	63	-
chr11	67981185	67981186	0	43	+
chr11	67981186	67981187	0	62	-
chr11	67981188	67981189	0	43	+
chr11	67981189	67981190	0	61	-
chr11	67981206	67981207	0	49	+
chr11	67981207	67981208	0	68	-
chr11	67981208	67981209	0	52	+
chr11	67981209	67981210	0	68	-
chr11	67981210	67981211	0	55	+
chr11	67981211	67981212	0	62	-
chr11	67981217	67981218	0	59	+
chr11	67981218	67981219	0	68	-
chr11	67981230	67981231	0	59	+
chr11	67981231	67981232	0	75	-
chr11	67981233	67981234	0	60	+
chr11	67981234	67981235	0	74	-
chr11	67981235	67981236	0	63	+
chr11	67981236	67981237	0	74	-
chr11	67981238	67981239	0	60	+
chr11	67981239	67981240	0	70	-
chr11	67981246	67981247	0	58	+
chr11	67981247	67981248	0	74	-
chr11	67981258	67981259	0	61	+
chr11	67981259	67981260	0	74	-
chr11	67981263	67981264	1	58	+
chr11	67981264	67981265	0	70	-
chr11	67981265	67981266	0	60	+
chr11	67981266	67981267	0	68	-
chr11	67981271	67981272	1	60	+
chr11	67981272	67981273	0	68	-
chr11	67981273	67981274	0	60	+
chr11	67981274	67981275	0	66	-
chr11	67981275	67981276	2	61	+
chr11	67981276	67981277	0	66	-
chr11	67981282	67981283	0	63	+
chr11	67981283	67981284	0	67	-
chr11	67981294	67981295	0	57	+
chr11	67981295	67981296	0	70	-
chr11	67981298	67981299	0	56	+
chr11	67981299	67981300	0	64	-
chr11	67981304	67981305	0	58	+
chr11	67981305	67981306	0	69	-
chr11	67981307	67981308	0	54	+
chr11	67981308	67981309	0	65	-
chr11	67981310	67981311	0	56	+
chr11	67981311	67981312	0	65	-
chr11	67981325	67981326	0	55	+
chr11	67981326	67981327	0	59	-
chr11	67981335	67981336	0	53	+
chr11	67981336	67981337	0	54	-
chr11	67981340	67981341	0	59	+
chr11	67981341	67981342	0	50	-
chr11	67981343	67981344	1	61	+
chr11	67981344	67981345	0	47	-
chr11	67981353	67981354	0	54	+
chr11	67981354	67981355	0	53	-
chr11	67981358	67981359	0	50	+
chr11	67981359	67981360	0	52	-
chr11	67981368	67981369	0	55	+
chr11	67981369	67981370	0	56	-
chr11	67981370	67981371	0	52	+
chr11	67981371	67981372	0	54	-
chr11	67981374	67981375	0	52	+
chr11	67981375	67981376	0	49	-
chr11	67981378	67981379	0	57	+
chr11	67981379	67981380	0	48	-
chr11	67981385	67981386	0	56	+
chr11	67981386	67981387	0	55	-
chr11	67981400	67981401	0	66	+
chr11	67981401	67981402	0	49	-
chr11	67981406	67981407	0	73	+
chr11	67981407	67981408	0	52	-
chr11	67981421	67981422	0	63	+
chr11	67981422	67981423	0	56	-
chr11	67981423	67981424	1	64	+
chr11	67981424	67981425	0	57	-
chr11	67981432	67981433	1	70	+
chr11	67981433	67981434	0	60	-
chr11	67981435	67981436	0	68	+
chr11	67981436	67981437	0	59	-
chr11	67981438	67981439	1	67	+
chr11	67981439	67981440	0	56	-
chr11	67981442	67981443	0	70	+
chr11	67981443	67981444	0	58	-
chr11	67981444	67981445	0	75	+
chr11	67981445	67981446	0	53	-
chr11	67981449	67981450	0	77	+
chr11	67981450	67981451	0	58	-
chr11	67981451	67981452	0	77	+
chr11	67981452	67981453	0	54	-
chr11	67981455	67981456	0	75	+
chr11	67981456	67981457	0	54	-
chr11	67981460	67981461	1	82	+
chr11	67981461	67981462	0	55	-
chr11	67981475	67981476	0	77	+
chr11	67981476	67981477	0	49	-
chr11	67981484	67981485	0	75	+
chr11	67981485	67981486	0	48	-
chr11	67981486	67981487	0	76	+
chr11	67981487	67981488	0	49	-
chr11	67981490	67981491	1	76	+
chr11	67981491	67981492	0	51	-
chr11	67981497	67981498	0	78	+
chr11	67981498	67981499	1	44	-
chr11	67981503	67981504	0	72	+
chr11	67981504	67981505	0	45	-
chr11	67981510	67981511	0	71	+
chr11	67981511	67981512	0	43	-
chr11	67981512	67981513	0	68	+
chr11	67981513	67981514	0	44	-
chr11	67981518	67981519	0	66	+
chr11	67981519	67981520	0	42	-
chr11	67981520	67981521	0	68	+
chr11	67981521	67981522	0	44	-
chr11	67981532	67981533	0	63	+
chr11	67981533	67981534	0	41	-
chr11	67981570	67981571	0	49	+
chr11	67981571	67981572	0	42	-
chr11	67981590	67981591	0	40	+
chr11	67981591	67981592	0	29	-
chr11	67981628	67981629	1	37	+
chr11	67981629	67981630	0	14	-
chr11	67981631	67981632	0	32	+
chr11	67981632	67981633	0	15	-
chr11	67981633	67981634	0	35	+
chr11	67981634	67981635	0	16	-
chr11	67981635	67981636	0	32	+
chr11	67981636	67981637	0	18	-
chr11	67981649	67981650	0	30	+
chr11	67981650	67981651	0	23	-
chr11	67981664	67981665	0	37	+
chr11	67981665	67981666	0	29	-
[truncated: 338 more rows]

## Sheet: T3 Tumor BS KMT5B
chr	start	end	cnt_met	cnt_tot	strand
chr11	67920009	67920010	13	48	-
chr11	67920164	67920165	33	33	+
chr11	67920165	67920166	30	37	-
chr11	67920211	67920212	27	34	+
chr11	67920212	67920213	30	35	-
chr11	67920262	67920263	25	29	+
chr11	67920263	67920264	24	27	-
chr11	67920267	67920268	22	26	+
chr11	67920268	67920269	24	31	-
chr11	67920290	67920291	15	18	+
chr11	67920291	67920292	28	33	-
chr11	67920299	67920300	18	20	+
chr11	67920300	67920301	25	29	-
chr11	67920350	67920351	21	31	+
chr11	67920351	67920352	24	36	-
chr11	67920486	67920487	25	31	+
chr11	67920487	67920488	33	44	-
chr11	67920508	67920509	29	34	+
chr11	67920509	67920510	33	44	-
chr11	67920573	67920574	33	37	+
chr11	67920574	67920575	40	42	-
chr11	67920603	67920604	38	41	+
chr11	67920604	67920605	31	34	-
chr11	67920716	67920717	41	48	+
chr11	67920717	67920718	47	60	-
chr11	67920718	67920719	43	45	+
chr11	67920719	67920720	50	63	-
chr11	67920771	67920772	17	55	+
chr11	67920772	67920773	19	64	-
chr11	67920779	67920780	24	58	+
chr11	67920780	67920781	30	67	-
chr11	67920845	67920846	9	40	+
chr11	67920846	67920847	10	57	-
chr11	67920893	67920894	34	38	+
chr11	67920894	67920895	38	48	-
chr11	67920983	67920984	39	44	+
chr11	67920984	67920985	41	50	-
chr11	67921130	67921131	23	42	+
chr11	67921131	67921132	22	45	-
chr11	67921134	67921135	35	38	+
chr11	67921135	67921136	41	42	-
chr11	67921176	67921177	33	35	+
chr11	67921177	67921178	42	46	-
chr11	67921256	67921257	22	30	+
chr11	67921257	67921258	40	45	-
chr11	67921371	67921372	23	27	+
chr11	67921372	67921373	43	52	-
chr11	67921382	67921383	24	30	+
chr11	67921383	67921384	44	47	-
chr11	67921443	67921444	20	24	+
chr11	67921444	67921445	32	35	-
chr11	67921466	67921467	34	37	+
chr11	67921467	67921468	23	25	-
chr11	67921471	67921472	32	37	+
chr11	67921472	67921473	25	26	-
chr11	67921512	67921513	35	41	+
chr11	67921513	67921514	23	25	-
chr11	67921531	67921532	31	38	+
chr11	67921532	67921533	25	26	-
chr11	67921620	67921621	25	30	+
chr11	67921621	67921622	33	37	-
chr11	67921709	67921710	23	34	+
chr11	67921710	67921711	32	34	-
chr11	67921778	67921779	36	40	+
chr11	67921779	67921780	28	34	-
chr11	67921788	67921789	39	41	+
chr11	67921789	67921790	34	36	-
chr11	67921804	67921805	34	41	+
chr11	67921805	67921806	34	40	-
chr11	67921972	67921973	21	23	+
chr11	67921973	67921974	21	28	-
chr11	67922041	67922042	40	47	+
chr11	67922042	67922043	44	52	-
chr11	67922321	67922322	10	16	+
chr11	67922322	67922323	27	28	-
chr11	67922342	67922343	15	21	+
chr11	67922343	67922344	28	33	-
chr11	67922418	67922419	19	23	+
chr11	67922419	67922420	20	24	-
chr11	67922673	67922674	36	44	+
chr11	67922674	67922675	41	49	-
chr11	67922699	67922700	27	34	+
chr11	67922700	67922701	39	44	-
chr11	67922721	67922722	30	32	+
chr11	67922722	67922723	31	35	-
chr11	67922732	67922733	24	33	+
chr11	67922733	67922734	36	38	-
chr11	67922753	67922754	21	25	+
chr11	67922754	67922755	33	40	-
chr11	67922810	67922811	19	26	+
chr11	67922811	67922812	23	31	-
chr11	67922977	67922978	27	32	+
chr11	67922978	67922979	29	35	-
chr11	67922998	67922999	24	31	+
chr11	67922999	67923000	17	22	-
chr11	67923083	67923084	47	49	+
chr11	67923084	67923085	41	49	-
chr11	67923178	67923179	31	32	+
chr11	67923179	67923180	35	38	-
chr11	67923197	67923198	25	29	+
chr11	67923198	67923199	36	39	-
chr11	67923206	67923207	24	30	+
chr11	67923207	67923208	37	38	-
chr11	67923267	67923268	30	33	+
chr11	67923268	67923269	41	45	-
chr11	67923276	67923277	29	35	+
chr11	67923277	67923278	44	48	-
chr11	67923324	67923325	25	27	+
chr11	67923325	67923326	33	38	-
chr11	67923337	67923338	28	31	+
chr11	67923338	67923339	31	35	-
chr11	67923486	67923487	32	35	+
chr11	67923487	67923488	41	46	-
chr11	67924358	67924359	25	27	+
chr11	67924359	67924360	21	25	-
chr11	67924481	67924482	33	36	+
chr11	67924482	67924483	31	36	-
chr11	67924489	67924490	25	34	+
chr11	67924490	67924491	25	34	-
chr11	67924517	67924518	23	32	+
chr11	67924518	67924519	22	34	-
chr11	67924550	67924551	30	34	+
chr11	67924551	67924552	20	20	-
chr11	67924608	67924609	23	25	+
chr11	67924609	67924610	18	21	-
chr11	67924858	67924859	20	28	+
chr11	67924859	67924860	21	45	-
chr11	67924945	67924946	28	32	+
chr11	67924946	67924947	26	32	-
chr11	67924969	67924970	31	35	+
chr11	67924970	67924971	30	38	-
chr11	67925242	67925243	27	32	+
chr11	67925243	67925244	21	22	-
chr11	67925270	67925271	35	40	+
chr11	67925271	67925272	22	26	-
chr11	67925309	67925310	34	42	+
chr11	67925310	67925311	17	21	-
chr11	67925377	67925378	24	31	+
chr11	67925378	67925379	27	34	-
chr11	67925464	67925465	43	56	+
chr11	67925465	67925466	42	47	-
chr11	67925552	67925553	48	51	+
chr11	67925553	67925554	30	36	-
chr11	67925644	67925645	35	45	+
chr11	67925645	67925646	20	24	-
chr11	67925650	67925651	39	46	+
chr11	67925651	67925652	21	24	-
chr11	67925716	67925717	23	32	+
chr11	67925717	67925718	27	32	-
chr11	67925792	67925793	14	34	+
chr11	67925793	67925794	11	27	-
chr11	67925795	67925796	20	31	+
chr11	67925796	67925797	11	29	-
chr11	67925831	67925832	36	39	+
chr11	67925832	67925833	24	26	-
chr11	67925889	67925890	28	33	+
chr11	67925890	67925891	22	24	-
chr11	67925891	67925892	25	30	+
chr11	67925892	67925893	20	25	-
chr11	67925894	67925895	28	31	+
chr11	67925895	67925896	21	22	-
chr11	67925912	67925913	28	35	+
chr11	67925913	67925914	20	24	-
chr11	67925968	67925969	24	38	+
chr11	67925969	67925970	23	27	-
chr11	67926092	67926093	18	19	+
chr11	67926093	67926094	41	46	-
chr11	67926105	67926106	20	26	+
chr11	67926106	67926107	41	45	-
chr11	67926132	67926133	32	33	+
chr11	67926133	67926134	39	43	-
chr11	67926193	67926194	20	23	+
chr11	67926194	67926195	20	22	-
chr11	67926196	67926197	23	24	+
chr11	67926197	67926198	21	25	-
chr11	67926216	67926217	19	23	+
chr11	67926217	67926218	17	22	-
chr11	67926231	67926232	24	28	+
chr11	67926232	67926233	21	24	-
chr11	67926270	67926271	18	25	+
chr11	67926271	67926272	30	32	-
chr11	67926273	67926274	18	21	+
chr11	67926274	67926275	28	30	-
chr11	67926275	67926276	20	22	+
chr11	67926276	67926277	27	30	-
chr11	67926293	67926294	29	33	+
chr11	67926294	67926295	35	38	-
chr11	67926305	67926306	32	36	+
chr11	67926306	67926307	36	41	-
chr11	67926401	67926402	35	56	+
chr11	67926402	67926403	18	38	-
chr11	67926433	67926434	42	45	+
chr11	67926434	67926435	35	38	-
chr11	67926579	67926580	30	41	+
chr11	67926580	67926581	27	31	-
chr11	67926585	67926586	12	40	+
chr11	67926586	67926587	21	30	-
chr11	67926611	67926612	25	31	+
chr11	67926612	67926613	21	21	-
chr11	67926628	67926629	18	31	+
chr11	67926629	67926630	11	24	-
chr11	67926727	67926728	13	34	+
chr11	67926728	67926729	11	43	-
chr11	67926744	67926745	32	38	+
chr11	67926745	67926746	42	45	-
chr11	67926755	67926756	35	46	+
chr11	67926756	67926757	31	45	-
chr11	67926780	67926781	43	46	+
chr11	67926781	67926782	38	41	-
chr11	67926866	67926867	13	30	+
chr11	67926867	67926868	16	33	-
chr11	67926924	67926925	20	26	+
chr11	67926925	67926926	24	29	-
chr11	67926941	67926942	32	33	+
chr11	67926942	67926943	19	22	-
chr11	67926945	67926946	29	31	+
chr11	67926946	67926947	26	30	-
chr11	67927147	67927148	17	31	+
chr11	67927148	67927149	24	39	-
chr11	67927219	67927220	9	42	+
chr11	67927220	67927221	16	37	-
chr11	67927260	67927261	31	43	+
chr11	67927261	67927262	32	41	-
chr11	67927340	67927341	27	34	+
chr11	67927341	67927342	22	29	-
chr11	67927377	67927378	21	40	+
chr11	67927378	67927379	25	41	-
chr11	67927516	67927517	23	51	+
chr11	67927517	67927518	14	53	-
chr11	67927622	67927623	24	29	+
chr11	67927623	67927624	32	41	-
chr11	67927645	67927646	30	33	+
chr11	67927646	67927647	34	40	-
chr11	67927653	67927654	31	33	+
chr11	67927654	67927655	33	38	-
chr11	67927916	67927917	11	35	+
chr11	67927917	67927918	17	49	-
chr11	67927927	67927928	6	36	+
chr11	67927928	67927929	7	50	-
chr11	67928038	67928039	12	44	+
chr11	67928039	67928040	13	61	-
chr11	67928083	67928084	12	36	+
chr11	67928084	67928085	23	43	-
chr11	67928210	67928211	26	36	+
chr11	67928211	67928212	40	42	-
chr11	67928269	67928270	20	25	+
chr11	67928270	67928271	33	36	-
chr11	67928275	67928276	21	24	+
chr11	67928276	67928277	30	34	-
chr11	67928283	67928284	21	23	+
chr11	67928284	67928285	27	28	-
chr11	67928367	67928368	24	28	+
chr11	67928368	67928369	22	26	-
chr11	67928371	67928372	23	28	+
chr11	67928372	67928373	24	28	-
chr11	67928443	67928444	25	26	+
chr11	67928444	67928445	55	59	-
chr11	67928559	67928560	40	41	+
chr11	67928560	67928561	43	48	-
chr11	67928615	67928616	34	40	+
chr11	67928616	67928617	37	42	-
chr11	67928713	67928714	38	44	+
chr11	67928714	67928715	29	38	-
chr11	67928760	67928761	44	50	+
chr11	67928761	67928762	25	28	-
chr11	67928842	67928843	33	43	+
chr11	67928843	67928844	29	38	-
chr11	67928945	67928946	28	33	+
chr11	67928946	67928947	35	44	-
chr11	67929006	67929007	39	44	+
chr11	67929007	67929008	40	43	-
chr11	67929069	67929070	34	38	+
chr11	67929070	67929071	46	49	-
chr11	67929182	67929183	19	19	+
chr11	67929183	67929184	41	42	-
chr11	67929227	67929228	17	22	+
chr11	67929228	67929229	30	36	-
chr11	67929294	67929295	20	25	+
chr11	67929295	67929296	35	39	-
chr11	67929298	67929299	23	24	+
chr11	67929299	67929300	35	39	-
chr11	67929329	67929330	28	31	+
chr11	67929330	67929331	30	34	-
chr11	67929346	67929347	28	33	+
chr11	67929347	67929348	34	38	-
chr11	67929427	67929428	30	32	+
chr11	67929428	67929429	41	44	-
chr11	67929430	67929431	31	32	+
chr11	67929431	67929432	40	43	-
chr11	67929440	67929441	30	35	+
chr11	67929441	67929442	45	48	-
chr11	67929558	67929559	35	39	+
chr11	67929559	67929560	52	55	-
chr11	67929610	67929611	28	35	+
chr11	67929611	67929612	49	58	-
chr11	67929675	67929676	35	47	+
chr11	67929676	67929677	38	42	-
chr11	67929816	67929817	39	42	+
chr11	67929817	67929818	28	32	-
chr11	67929961	67929962	39	48	+
chr11	67929962	67929963	45	50	-
chr11	67930042	67930043	28	38	+
chr11	67930043	67930044	31	36	-
chr11	67930078	67930079	22	24	+
chr11	67930079	67930080	31	33	-
chr11	67930173	67930174	28	31	+
chr11	67930174	67930175	30	32	-
chr11	67930594	67930595	36	45	+
chr11	67930595	67930596	45	48	-
chr11	67930734	67930735	31	34	+
chr11	67930735	67930736	20	22	-
chr11	67930737	67930738	35	36	+
chr11	67930738	67930739	27	29	-
chr11	67930752	67930753	39	39	+
chr11	67930753	67930754	34	38	-
chr11	67930783	67930784	31	35	+
chr11	67930784	67930785	35	39	-
chr11	67930862	67930863	32	36	+
chr11	67930863	67930864	44	45	-
chr11	67930918	67930919	28	30	+
chr11	67930919	67930920	36	37	-
chr11	67931022	67931023	23	24	+
chr11	67931023	67931024	38	43	-
chr11	67931052	67931053	25	26	+
chr11	67931053	67931054	41	45	-
chr11	67931074	67931075	33	34	+
chr11	67931075	67931076	47	51	-
chr11	67931160	67931161	37	44	+
chr11	67931161	67931162	33	41	-
chr11	67931237	67931238	29	33	+
chr11	67931238	67931239	34	40	-
chr11	67931263	67931264	30	34	+
chr11	67931264	67931265	33	37	-
chr11	67931331	67931332	33	33	+
chr11	67931332	67931333	35	43	-
chr11	67931392	67931393	25	29	+
chr11	67931393	67931394	43	49	-
chr11	67931437	67931438	26	27	+
chr11	67931438	67931439	40	44	-
chr11	67931443	67931444	26	28	+
chr11	67931444	67931445	42	45	-
chr11	67931458	67931459	16	28	+
chr11	67931459	67931460	16	37	-
chr11	67931462	67931463	22	24	+
chr11	67931463	67931464	30	33	-
chr11	67931464	67931465	24	24	+
chr11	67931465	67931466	30	36	-
chr11	67931529	67931530	19	23	+
chr11	67931530	67931531	38	44	-
chr11	67931609	67931610	32	42	+
chr11	67931610	67931611	23	46	-
chr11	67931677	67931678	33	41	+
chr11	67931678	67931679	33	37	-
chr11	67931780	67931781	11	37	+
chr11	67931781	67931782	8	41	-
chr11	67931824	67931825	53	56	+
chr11	67931825	67931826	44	49	-
chr11	67931977	67931978	34	39	+
chr11	67931978	67931979	46	52	-
chr11	67932243	67932244	33	40	+
chr11	67932244	67932245	58	66	-
chr11	67932649	67932650	27	32	+
chr11	67932650	67932651	39	43	-
chr11	67932690	67932691	20	24	+
chr11	67932691	67932692	27	32	-
chr11	67932744	67932745	31	32	+
chr11	67932745	67932746	29	32	-
chr11	67932798	67932799	27	32	+
chr11	67932799	67932800	18	21	-
chr11	67932832	67932833	26	30	+
chr11	67932833	67932834	21	26	-
chr11	67932840	67932841	25	28	+
chr11	67932841	67932842	22	26	-
chr11	67932884	67932885	19	21	+
chr11	67932885	67932886	23	26	-
chr11	67932955	67932956	23	23	+
chr11	67932956	67932957	16	17	-
chr11	67932963	67932964	21	27	+
chr11	67932964	67932965	19	19	-
chr11	67933187	67933188	30	37	+
chr11	67933188	67933189	38	46	-
chr11	67933267	67933268	33	36	+
chr11	67933268	67933269	27	30	-
chr11	67933293	67933294	41	43	+
chr11	67933294	67933295	39	40	-
chr11	67933311	67933312	23	48	+
chr11	67933312	67933313	26	41	-
chr11	67933556	67933557	38	42	+
chr11	67933557	67933558	37	40	-
chr11	67933562	67933563	39	43	+
chr11	67933563	67933564	36	39	-
chr11	67933705	67933706	43	55	+
chr11	67933706	67933707	49	56	-
chr11	67933774	67933775	3	16	+
chr11	67933775	67933776	37	45	-
chr11	67933899	67933900	18	21	+
chr11	67933900	67933901	29	33	-
chr11	67933971	67933972	18	24	+
chr11	67933972	67933973	25	30	-
chr11	67934134	67934135	36	39	+
chr11	67934135	67934136	31	35	-
chr11	67934252	67934253	35	47	+
chr11	67934253	67934254	18	34	-
chr11	67934301	67934302	42	61	+
chr11	67934302	67934303	21	34	-
chr11	67934552	67934553	30	40	+
chr11	67934553	67934554	29	35	-
chr11	67934602	67934603	37	39	+
chr11	67934603	67934604	25	28	-
chr11	67934642	67934643	16	41	+
chr11	67934643	67934644	15	34	-
chr11	67934775	67934776	24	29	+
chr11	67934776	67934777	21	22	-
chr11	67934959	67934960	16	18	+
chr11	67934960	67934961	5	6	-
chr11	67934983	67934984	23	26	+
chr11	67934984	67934985	9	12	-
chr11	67935027	67935028	28	29	+
chr11	67935028	67935029	21	24	-
chr11	67935065	67935066	31	33	+
chr11	67935066	67935067	26	26	-
chr11	67935203	67935204	25	30	+
chr11	67935204	67935205	36	38	-
chr11	67935322	67935323	27	34	+
chr11	67935323	67935324	18	20	-
chr11	67935392	67935393	22	27	+
chr11	67935393	67935394	23	26	-
chr11	67935419	67935420	21	27	+
chr11	67935420	67935421	26	32	-
chr11	67935499	67935500	30	35	+
chr11	67935500	67935501	31	38	-
chr11	67935502	67935503	28	30	+
chr11	67935503	67935504	34	38	-
chr11	67935514	67935515	32	34	+
chr11	67935515	67935516	34	36	-
chr11	67935534	67935535	32	36	+
chr11	67935535	67935536	27	34	-
chr11	67935558	67935559	36	41	+
chr11	67935559	67935560	33	37	-
chr11	67935596	67935597	27	34	+
chr11	67935597	67935598	29	32	-
chr11	67935620	67935621	27	34	+
chr11	67935621	67935622	26	28	-
chr11	67935864	67935865	21	25	+
chr11	67935865	67935866	22	30	-
chr11	67935904	67935905	22	28	+
chr11	67935905	67935906	26	32	-
chr11	67935946	67935947	15	18	+
chr11	67935947	67935948	25	28	-
chr11	67935948	67935949	12	16	+
chr11	67935949	67935950	28	30	-
chr11	67935990	67935991	15	19	+
chr11	67935991	67935992	27	28	-
chr11	67936021	67936022	18	21	+
chr11	67936022	67936023	27	29	-
chr11	67936081	67936082	23	24	+
chr11	67936082	67936083	33	36	-
chr11	67936092	67936093	24	25	+
chr11	67936093	67936094	28	31	-
chr11	67936096	67936097	21	23	+
chr11	67936097	67936098	31	32	-
chr11	67936217	67936218	34	34	+
chr11	67936218	67936219	32	34	-
chr11	67936219	67936220	31	34	+
chr11	67936220	67936221	31	32	-
chr11	67936239	67936240	37	39	+
chr11	67936240	67936241	34	36	-
chr11	67936247	67936248	33	40	+
chr11	67936248	67936249	35	36	-
chr11	67936267	67936268	27	30	+
chr11	67936268	67936269	31	37	-
chr11	67936601	67936602	21	36	+
chr11	67936602	67936603	20	30	-
chr11	67936751	67936752	40	50	+
chr11	67936752	67936753	44	45	-
chr11	67936798	67936799	29	36	+
chr11	67936799	67936800	25	29	-
chr11	67936906	67936907	27	28	+
chr11	67936907	67936908	28	35	-
chr11	67937458	67937459	32	36	+
chr11	67937459	67937460	19	23	-
chr11	67937483	67937484	27	33	+
chr11	67937484	67937485	18	20	-
chr11	67937711	67937712	38	46	+
chr11	67937712	67937713	43	47	-
chr11	67937899	67937900	31	39	+
chr11	67937900	67937901	41	45	-
chr11	67938116	67938117	33	39	+
chr11	67938117	67938118	44	54	-
chr11	67938155	67938156	32	34	+
chr11	67938156	67938157	47	50	-
chr11	67938177	67938178	33	33	+
chr11	67938178	67938179	42	44	-
chr11	67938355	67938356	26	27	+
chr11	67938356	67938357	17	20	-
chr11	67938485	67938486	28	32	+
chr11	67938486	67938487	28	33	-
chr11	67938500	67938501	24	33	+
chr11	67938501	67938502	29	33	-
chr11	67938601	67938602	28	35	+
chr11	67938602	67938603	28	33	-
chr11	67938771	67938772	36	40	+
chr11	67938772	67938773	29	35	-
chr11	67938982	67938983	42	43	+
chr11	67938983	67938984	26	27	-
chr11	67939022	67939023	37	42	+
chr11	67939023	67939024	19	21	-
chr11	67939084	67939085	37	44	+
chr11	67939085	67939086	22	25	-
chr11	67939132	67939133	27	28	+
chr11	67939133	67939134	30	33	-
chr11	67939170	67939171	27	31	+
chr11	67939171	67939172	26	29	-
chr11	67939491	67939492	22	25	+
chr11	67939492	67939493	39	44	-
chr11	67939564	67939565	31	36	+
chr11	67939565	67939566	47	52	-
chr11	67939721	67939722	36	43	+
chr11	67939722	67939723	21	28	-
chr11	67939729	67939730	41	45	+
chr11	67939730	67939731	27	31	-
chr11	67939759	67939760	35	39	+
chr11	67939760	67939761	29	29	-
chr11	67939902	67939903	21	27	+
chr11	67939903	67939904	21	25	-
chr11	67939922	67939923	23	28	+
chr11	67939923	67939924	27	29	-
chr11	67939933	67939934	23	27	+
chr11	67939934	67939935	23	28	-
chr11	67939943	67939944	20	24	+
chr11	67939944	67939945	23	25	-
chr11	67940030	67940031	28	34	+
chr11	67940031	67940032	40	43	-
chr11	67940109	67940110	33	35	+
chr11	67940110	67940111	36	41	-
chr11	67940167	67940168	30	36	+
chr11	67940168	67940169	34	41	-
chr11	67940171	67940172	25	31	+
chr11	67940172	67940173	35	41	-
chr11	67940567	67940568	26	32	+
chr11	67940568	67940569	28	29	-
chr11	67940569	67940570	31	34	+
chr11	67940570	67940571	27	29	-
chr11	67940631	67940632	31	33	+
chr11	67940632	67940633	31	34	-
chr11	67940663	67940664	20	22	+
chr11	67940664	67940665	27	30	-
chr11	67940758	67940759	20	21	+
chr11	67940759	67940760	24	27	-
chr11	67940786	67940787	18	20	+
chr11	67940787	67940788	26	30	-
chr11	67940990	67940991	20	26	+
chr11	67940991	67940992	25	27	-
chr11	67941101	67941102	28	33	+
chr11	67941102	67941103	44	48	-
chr11	67941141	67941142	38	41	+
chr11	67941142	67941143	40	48	-
chr11	67941144	67941145	31	35	+
chr11	67941145	67941146	38	46	-
chr11	67941363	67941364	19	20	+
chr11	67941364	67941365	20	29	-
chr11	67941462	67941463	16	22	+
chr11	67941463	67941464	28	34	-
chr11	67941505	67941506	24	27	+
chr11	67941506	67941507	33	43	-
chr11	67941521	67941522	19	25	+
chr11	67941522	67941523	32	43	-
chr11	67941569	67941570	19	30	+
chr11	67941570	67941571	23	30	-
chr11	67941861	67941862	36	45	+
chr11	67941862	67941863	27	33	-
chr11	67942047	67942048	33	34	+
chr11	67942048	67942049	30	34	-
chr11	67942127	67942128	44	53	+
chr11	67942128	67942129	30	34	-
chr11	67942228	67942229	34	40	+
chr11	67942229	67942230	47	52	-
chr11	67942536	67942537	33	38	+
chr11	67942537	67942538	25	27	-
chr11	67942546	67942547	39	43	+
chr11	67942547	67942548	27	29	-
chr11	67942599	67942600	11	32	+
chr11	67942600	67942601	16	30	-
chr11	67942696	67942697	29	35	+
chr11	67942697	67942698	33	34	-
chr11	67942840	67942841	35	40	+
chr11	67942841	67942842	40	43	-
chr11	67942974	67942975	18	25	+
chr11	67942975	67942976	25	33	-
chr11	67943014	67943015	20	28	+
chr11	67943015	67943016	20	28	-
chr11	67943236	67943237	43	48	+
chr11	67943237	67943238	33	38	-
chr11	67943306	67943307	38	46	+
chr11	67943307	67943308	21	25	-
chr11	67943473	67943474	31	38	+
chr11	67943474	67943475	18	21	-
chr11	67943525	67943526	28	31	+
chr11	67943526	67943527	23	28	-
chr11	67943529	67943530	28	29	+
chr11	67943530	67943531	24	27	-
chr11	67943662	67943663	39	41	+
chr11	67943663	67943664	34	34	-
chr11	67943829	67943830	28	32	+
chr11	67943830	67943831	33	37	-
chr11	67943962	67943963	24	29	+
chr11	67943963	67943964	31	33	-
chr11	67943974	67943975	22	25	+
chr11	67943975	67943976	30	33	-
chr11	67944017	67944018	16	20	+
chr11	67944018	67944019	19	22	-
chr11	67944022	67944023	14	16	+
chr11	67944023	67944024	21	24	-
chr11	67944033	67944034	21	23	+
chr11	67944034	67944035	17	19	-
chr11	67944047	67944048	25	28	+
chr11	67944048	67944049	19	22	-
chr11	67944078	67944079	18	34	+
chr11	67944079	67944080	12	25	-
chr11	67944111	67944112	30	34	+
chr11	67944112	67944113	22	25	-
chr11	67944123	67944124	28	28	+
chr11	67944124	67944125	26	28	-
chr11	67944175	67944176	23	25	+
chr11	67944176	67944177	32	41	-
chr11	67944204	67944205	20	21	+
chr11	67944205	67944206	32	35	-
chr11	67944206	67944207	19	21	+
chr11	67944207	67944208	32	35	-
chr11	67944266	67944267	19	32	+
chr11	67944267	67944268	26	42	-
chr11	67944290	67944291	38	41	+
chr11	67944291	67944292	43	51	-
chr11	67945233	67945234	24	34	+
chr11	67945234	67945235	29	44	-
chr11	67945249	67945250	29	35	+
chr11	67945250	67945251	36	37	-
chr11	67945478	67945479	26	30	+
chr11	67945479	67945480	34	41	-
chr11	67945525	67945526	33	34	+
chr11	67945526	67945527	25	32	-
chr11	67945591	67945592	24	29	+
chr11	67945592	67945593	20	28	-
chr11	67945613	67945614	29	31	+
chr11	67945614	67945615	25	32	-
chr11	67945641	67945642	26	30	+
chr11	67945642	67945643	38	42	-
chr11	67946583	67946584	19	25	+
chr11	67946584	67946585	33	36	-
chr11	67946664	67946665	15	19	+
chr11	67946665	67946666	33	39	-
chr11	67946687	67946688	14	17	+
chr11	67946688	67946689	33	37	-
chr11	67946762	67946763	12	14	+
chr11	67946763	67946764	32	35	-
chr11	67947253	67947254	32	34	+
chr11	67947254	67947255	46	50	-
chr11	67947268	67947269	30	33	+
chr11	67947269	67947270	38	42	-
chr11	67947308	67947309	27	38	+
chr11	67947309	67947310	24	31	-
chr11	67947654	67947655	19	26	+
chr11	67947655	67947656	18	25	-
chr11	67947665	67947666	24	29	+
chr11	67947666	67947667	19	24	-
chr11	67947752	67947753	24	28	+
chr11	67947753	67947754	26	29	-
chr11	67947814	67947815	29	31	+
chr11	67947815	67947816	29	32	-
chr11	67947816	67947817	28	29	+
chr11	67947817	67947818	28	33	-
chr11	67947905	67947906	32	40	+
chr11	67947906	67947907	19	25	-
chr11	67948168	67948169	31	36	+
chr11	67948169	67948170	20	22	-
chr11	67948174	67948175	30	36	+
chr11	67948175	67948176	20	22	-
chr11	67948176	67948177	27	30	+
chr11	67948177	67948178	19	21	-
chr11	67948241	67948242	26	30	+
chr11	67948242	67948243	25	30	-
chr11	67948263	67948264	25	30	+
chr11	67948264	67948265	21	26	-
chr11	67948402	67948403	32	38	+
chr11	67948403	67948404	36	38	-
chr11	67948648	67948649	19	25	+
chr11	67948649	67948650	26	28	-
chr11	67948681	67948682	23	26	+
chr11	67948682	67948683	24	29	-
chr11	67948687	67948688	24	29	+
chr11	67948688	67948689	26	30	-
chr11	67948729	67948730	18	21	+
chr11	67948730	67948731	19	23	-
chr11	67948760	67948761	22	24	+
chr11	67948761	67948762	13	21	-
chr11	67948774	67948775	19	24	+
chr11	67948775	67948776	14	18	-
chr11	67948785	67948786	21	26	+
chr11	67948786	67948787	13	18	-
chr11	67948790	67948791	20	22	+
chr11	67948791	67948792	16	20	-
chr11	67948818	67948819	15	28	+
chr11	67948819	67948820	11	18	-
chr11	67948830	67948831	19	25	+
chr11	67948831	67948832	14	16	-
chr11	67948834	67948835	22	30	+
chr11	67948835	67948836	12	13	-
chr11	67948968	67948969	40	40	+
chr11	67948969	67948970	42	46	-
chr11	67949322	67949323	26	30	+
chr11	67949323	67949324	20	30	-
chr11	67949328	67949329	24	31	+
chr11	67949329	67949330	28	30	-
chr11	67949357	67949358	30	31	+
chr11	67949358	67949359	27	29	-
chr11	67949377	67949378	18	28	+
chr11	67949378	67949379	22	36	-
chr11	67949435	67949436	25	33	+
chr11	67949436	67949437	39	51	-
chr11	67949674	67949675	32	36	+
chr11	67949675	67949676	24	31	-
chr11	67949721	67949722	23	29	+
chr11	67949722	67949723	29	38	-
chr11	67950009	67950010	32	34	+
chr11	67950010	67950011	32	37	-
chr11	67950141	67950142	34	36	+
chr11	67950142	67950143	30	37	-
chr11	67950146	67950147	37	40	+
chr11	67950147	67950148	24	33	-
chr11	67950232	67950233	16	24	+
chr11	67950233	67950234	4	6	-
chr11	67950263	67950264	15	16	+
chr11	67950264	67950265	8	9	-
chr11	67950271	67950272	15	17	+
chr11	67950272	67950273	8	10	-
chr11	67950305	67950306	25	27	+
chr11	67950306	67950307	20	25	-
chr11	67950319	67950320	26	31	+
chr11	67950320	67950321	24	30	-
chr11	67950359	67950360	28	34	+
chr11	67950360	67950361	29	33	-
chr11	67950391	67950392	26	30	+
chr11	67950392	67950393	22	27	-
chr11	67950429	67950430	16	21	+
chr11	67950430	67950431	20	23	-
chr11	67950444	67950445	19	24	+
chr11	67950445	67950446	17	19	-
chr11	67950481	67950482	18	25	+
chr11	67950482	67950483	26	29	-
chr11	67950491	67950492	20	26	+
chr11	67950492	67950493	25	30	-
chr11	67950521	67950522	23	27	+
chr11	67950522	67950523	29	29	-
chr11	67950846	67950847	42	49	+
chr11	67950847	67950848	26	34	-
chr11	67950854	67950855	40	46	+
chr11	67950855	67950856	30	34	-
chr11	67950884	67950885	32	37	+
chr11	67950885	67950886	25	28	-
chr11	67950886	67950887	35	38	+
chr11	67950887	67950888	27	28	-
chr11	67950922	67950923	30	38	+
chr11	67950923	67950924	24	29	-
chr11	67950948	67950949	30	40	+
chr11	67950949	67950950	20	27	-
chr11	67950968	67950969	43	51	+
chr11	67950969	67950970	30	32	-
chr11	67951013	67951014	19	39	+
chr11	67951014	67951015	18	36	-
chr11	67951044	67951045	29	36	+
chr11	67951045	67951046	26	28	-
chr11	67951076	67951077	30	37	+
chr11	67951077	67951078	22	26	-
chr11	67951218	67951219	21	29	+
chr11	67951219	67951220	18	22	-
chr11	67951226	67951227	21	28	+
chr11	67951227	67951228	23	27	-
chr11	67951345	67951346	19	30	+
chr11	67951346	67951347	30	35	-
chr11	67951417	67951418	29	33	+
chr11	67951418	67951419	39	40	-
chr11	67951574	67951575	27	35	+
chr11	67951575	67951576	39	42	-
chr11	67951710	67951711	37	42	+
chr11	67951711	67951712	30	31	-
chr11	67951816	67951817	18	21	+
chr11	67951817	67951818	16	24	-
chr11	67952115	67952116	38	41	+
chr11	67952116	67952117	47	53	-
chr11	67952469	67952470	26	29	+
chr11	67952470	67952471	18	20	-
chr11	67952540	67952541	25	32	+
chr11	67952541	67952542	29	36	-
chr11	67952656	67952657	40	49	+
chr11	67952657	67952658	26	33	-
chr11	67952701	67952702	19	30	+
chr11	67952702	67952703	21	24	-
chr11	67952734	67952735	28	31	+
chr11	67952735	67952736	19	23	-
chr11	67952740	67952741	25	31	+
chr11	67952741	67952742	23	25	-
chr11	67952757	67952758	32	36	+
chr11	67952758	67952759	16	19	-
chr11	67952764	67952765	30	35	+
chr11	67952765	67952766	17	22	-
chr11	67952953	67952954	42	47	+
chr11	67952954	67952955	51	55	-
chr11	67953021	67953022	36	47	+
chr11	67953022	67953023	46	56	-
chr11	67953335	67953336	27	28	+
chr11	67953336	67953337	22	24	-
chr11	67953361	67953362	24	25	+
chr11	67953362	67953363	19	24	-
chr11	67953381	67953382	28	32	+
chr11	67953382	67953383	18	19	-
chr11	67953464	67953465	34	39	+
chr11	67953465	67953466	24	27	-
chr11	67953594	67953595	29	34	+
chr11	67953595	67953596	28	35	-
chr11	67953642	67953643	20	32	+
chr11	67953643	67953644	23	36	-
chr11	67953707	67953708	5	25	+
chr11	67953708	67953709	6	34	-
chr11	67953712	67953713	6	26	+
chr11	67953713	67953714	10	37	-
chr11	67953769	67953770	8	35	+
chr11	67953770	67953771	7	22	-
chr11	67953813	67953814	32	38	+
chr11	67953814	67953815	30	37	-
chr11	67954034	67954035	24	29	+
chr11	67954035	67954036	29	40	-
chr11	67954454	67954455	33	35	+
chr11	67954455	67954456	15	21	-
chr11	67954539	67954540	27	28	+
chr11	67954540	67954541	27	31	-
chr11	67954547	67954548	31	35	+
chr11	67954548	67954549	27	28	-
chr11	67954660	67954661	27	32	+
chr11	67954661	67954662	40	41	-
chr11	67954743	67954744	28	33	+
chr11	67954744	67954745	34	36	-
chr11	67954755	67954756	28	33	+
chr11	67954756	67954757	36	38	-
chr11	67954776	67954777	25	31	+
chr11	67954777	67954778	40	41	-
chr11	67954814	67954815	24	28	+
chr11	67954815	67954816	40	41	-
chr11	67955059	67955060	33	39	+
chr11	67955060	67955061	33	38	-
chr11	67955112	67955113	40	45	+
chr11	67955113	67955114	32	34	-
chr11	67955195	67955196	33	39	+
chr11	67955196	67955197	33	37	-
chr11	67955521	67955522	12	14	+
chr11	67955522	67955523	3	4	-
chr11	67955529	67955530	12	15	+
chr11	67955530	67955531	2	6	-
chr11	67955551	67955552	11	13	+
chr11	67955552	67955553	7	9	-
chr11	67955559	67955560	14	17	+
chr11	67955560	67955561	10	11	-
chr11	67955583	67955584	17	21	+
chr11	67955584	67955585	13	16	-
chr11	67955602	67955603	24	29	+
chr11	67955603	67955604	18	21	-
chr11	67955615	67955616	24	27	+
chr11	67955616	67955617	24	27	-
chr11	67955647	67955648	33	34	+
chr11	67955648	67955649	20	23	-
chr11	67955680	67955681	25	27	+
chr11	67955681	67955682	17	19	-
chr11	67955691	67955692	30	34	+
chr11	67955692	67955693	16	19	-
chr11	67955711	67955712	23	29	+
chr11	67955712	67955713	14	15	-
chr11	67955769	67955770	28	33	+
chr11	67955770	67955771	23	26	-
chr11	67955781	67955782	30	34	+
chr11	67955782	67955783	21	24	-
chr11	67955785	67955786	29	33	+
chr11	67955786	67955787	24	26	-
chr11	67955790	67955791	30	34	+
chr11	67955791	67955792	24	28	-
chr11	67955879	67955880	23	26	+
chr11	67955880	67955881	29	31	-
chr11	67955994	67955995	27	32	+
chr11	67955995	67955996	44	52	-
chr11	67956071	67956072	26	28	+
chr11	67956072	67956073	24	29	-
chr11	67956092	67956093	29	31	+
chr11	67956093	67956094	25	31	-
chr11	67956116	67956117	34	38	+
chr11	67956117	67956118	27	31	-
chr11	67956124	67956125	35	38	+
chr11	67956125	67956126	29	32	-
chr11	67956296	67956297	29	40	+
chr11	67956297	67956298	20	25	-
chr11	67956503	67956504	35	41	+
chr11	67956504	67956505	32	35	-
chr11	67956644	67956645	17	40	+
chr11	67956645	67956646	22	56	-
chr11	67956686	67956687	34	44	+
chr11	67956687	67956688	35	49	-
chr11	67956764	67956765	17	21	+
chr11	67956765	67956766	40	50	-
chr11	67956978	67956979	25	29	+
chr11	67956979	67956980	25	30	-
chr11	67957390	67957391	33	44	+
chr11	67957391	67957392	44	57	-
chr11	67957401	67957402	32	37	+
chr11	67957402	67957403	44	55	-
chr11	67957438	67957439	31	41	+
chr11	67957439	67957440	38	47	-
chr11	67957773	67957774	32	38	+
chr11	67957774	67957775	42	48	-
chr11	67957823	67957824	37	45	+
chr11	67957824	67957825	32	38	-
chr11	67958001	67958002	45	47	+
chr11	67958002	67958003	24	28	-
chr11	67958052	67958053	30	50	+
chr11	67958053	67958054	22	41	-
chr11	67958224	67958225	31	35	+
chr11	67958225	67958226	33	33	-
chr11	67958680	67958681	22	27	+
chr11	67958681	67958682	22	32	-
chr11	67958838	67958839	41	47	+
chr11	67958839	67958840	41	44	-
chr11	67958843	67958844	38	45	+
chr11	67958844	67958845	39	41	-
chr11	67958944	67958945	27	29	+
chr11	67958945	67958946	44	44	-
chr11	67959019	67959020	21	23	+
chr11	67959020	67959021	33	33	-
chr11	67959058	67959059	27	28	+
chr11	67959059	67959060	34	37	-
chr11	67959079	67959080	26	33	+
chr11	67959080	67959081	38	45	-
chr11	67959252	67959253	36	37	+
chr11	67959253	67959254	30	32	-
chr11	67959267	67959268	35	39	+
chr11	67959268	67959269	30	34	-
chr11	67959310	67959311	39	46	+
chr11	67959311	67959312	34	40	-
chr11	67959644	67959645	29	34	+
chr11	67959645	67959646	43	52	-
chr11	67959682	67959683	26	28	+
chr11	67959683	67959684	49	58	-
chr11	67960371	67960372	27	32	+
chr11	67960372	67960373	39	43	-
chr11	67960412	67960413	29	32	+
chr11	67960413	67960414	35	41	-
chr11	67960535	67960536	16	23	+
chr11	67960536	67960537	39	47	-
chr11	67960575	67960576	17	22	+
chr11	67960576	67960577	36	46	-
chr11	67960704	67960705	17	22	+
chr11	67960705	67960706	38	53	-
chr11	67960752	67960753	17	22	+
chr11	67960753	67960754	47	50	-
chr11	67960808	67960809	19	27	+
chr11	67960809	67960810	32	41	-
chr11	67961066	67961067	28	33	+
chr11	67961067	67961068	31	34	-
chr11	67961089	67961090	33	37	+
chr11	67961090	67961091	34	37	-
chr11	67961634	67961635	50	59	+
chr11	67961635	67961636	19	22	-
chr11	67961687	67961688	27	34	+
chr11	67961688	67961689	3	3	-
chr11	67961720	67961721	36	36	+
chr11	67961721	67961722	8	11	-
chr11	67961818	67961819	24	35	+
chr11	67961819	67961820	26	28	-
chr11	67961896	67961897	22	23	+
chr11	67961897	67961898	23	26	-
chr11	67961910	67961911	21	22	+
chr11	67961911	67961912	24	30	-
chr11	67961928	67961929	20	22	+
chr11	67961929	67961930	29	34	-
chr11	67961954	67961955	17	22	+
chr11	67961955	67961956	29	30	-
chr11	67962020	67962021	29	32	+
chr11	67962021	67962022	29	32	-
chr11	67962121	67962122	34	43	+
chr11	67962122	67962123	36	40	-
chr11	67962438	67962439	42	49	+
chr11	67962439	67962440	28	37	-
chr11	67962458	67962459	40	48	+
chr11	67962459	67962460	34	40	-
chr11	67962577	67962578	40	44	+
chr11	67962578	67962579	28	33	-
chr11	67963432	67963433	25	27	+
chr11	67963433	67963434	32	37	-
chr11	67963451	67963452	26	32	+
chr11	67963452	67963453	30	33	-
chr11	67963495	67963496	41	45	+
chr11	67963496	67963497	22	27	-
chr11	67964460	67964461	22	24	+
chr11	67964461	67964462	23	31	-
chr11	67964468	67964469	23	25	+
chr11	67964469	67964470	31	36	-
chr11	67964505	67964506	25	29	+
chr11	67964506	67964507	32	33	-
chr11	67964539	67964540	30	32	+
chr11	67964540	67964541	29	31	-
chr11	67964561	67964562	29	32	+
chr11	67964562	67964563	26	31	-
chr11	67964583	67964584	32	36	+
chr11	67964584	67964585	36	41	-
chr11	67964629	67964630	28	30	+
chr11	67964630	67964631	28	31	-
chr11	67964660	67964661	22	28	+
chr11	67964661	67964662	21	25	-
chr11	67964690	67964691	11	23	+
chr11	67964691	67964692	11	26	-
chr11	67964718	67964719	29	31	+
chr11	67964719	67964720	22	26	-
chr11	67964730	67964731	28	30	+
chr11	67964731	67964732	21	23	-
chr11	67964734	67964735	28	29	+
chr11	67964735	67964736	21	25	-
chr11	67964865	67964866	30	36	+
chr11	67964866	67964867	38	43	-
chr11	67965506	67965507	15	37	+
chr11	67965507	67965508	12	24	-
chr11	67965526	67965527	30	37	+
chr11	67965527	67965528	20	23	-
chr11	67965555	67965556	32	36	+
chr11	67965556	67965557	24	29	-
chr11	67965620	67965621	30	32	+
chr11	67965621	67965622	20	23	-
chr11	67965647	67965648	34	36	+
chr11	67965648	67965649	27	32	-
chr11	67965710	67965711	38	39	+
chr11	67965711	67965712	25	33	-
chr11	67965832	67965833	22	25	+
chr11	67965833	67965834	6	13	-
chr11	67965968	67965969	29	32	+
chr11	67965969	67965970	34	44	-
chr11	67966065	67966066	14	43	+
chr11	67966066	67966067	16	52	-
chr11	67966087	67966088	22	50	+
chr11	67966088	67966089	27	50	-
chr11	67966218	67966219	28	32	+
chr11	67966219	67966220	32	38	-
chr11	67966226	67966227	21	26	+
chr11	67966227	67966228	32	37	-
chr11	67966258	67966259	23	25	+
chr11	67966259	67966260	34	38	-
chr11	67966281	67966282	21	24	+
chr11	67966282	67966283	40	43	-
chr11	67966288	67966289	23	26	+
chr11	67966289	67966290	37	41	-
chr11	67966344	67966345	33	38	+
chr11	67966345	67966346	34	39	-
chr11	67966356	67966357	34	37	+
chr11	67966357	67966358	33	38	-
chr11	67966396	67966397	32	35	+
chr11	67966397	67966398	28	30	-
chr11	67966441	67966442	31	33	+
chr11	67966442	67966443	21	23	-
chr11	67966474	67966475	34	36	+
chr11	67966475	67966476	22	24	-
chr11	67966486	67966487	36	37	+
chr11	67966487	67966488	22	25	-
chr11	67966490	67966491	34	36	+
chr11	67966491	67966492	20	24	-
chr11	67966553	67966554	30	31	+
chr11	67966554	67966555	32	33	-
chr11	67966742	67966743	42	46	+
chr11	67966743	67966744	30	43	-
chr11	67966753	67966754	44	48	+
chr11	67966754	67966755	32	43	-
chr11	67966928	67966929	50	56	+
chr11	67966929	67966930	21	24	-
chr11	67967061	67967062	41	47	+
chr11	67967062	67967063	50	55	-
chr11	67967174	67967175	42	52	+
chr11	67967175	67967176	35	43	-
chr11	67967271	67967272	38	44	+
chr11	67967272	67967273	27	31	-
chr11	67967292	67967293	38	43	+
chr11	67967293	67967294	24	25	-
chr11	67967302	67967303	36	46	+
chr11	67967303	67967304	21	32	-
chr11	67967420	67967421	61	66	+
chr11	67967421	67967422	41	44	-
chr11	67967431	67967432	61	62	+
chr11	67967432	67967433	45	48	-
chr11	67967692	67967693	34	43	+
chr11	67967693	67967694	20	26	-
chr11	67967872	67967873	37	51	+
chr11	67967873	67967874	29	36	-
chr11	67967957	67967958	34	40	+
chr11	67967958	67967959	26	33	-
chr11	67967974	67967975	28	38	+
chr11	67967975	67967976	17	27	-
chr11	67968020	67968021	18	38	+
chr11	67968021	67968022	9	29	-
chr11	67968041	67968042	34	47	+
chr11	67968042	67968043	22	28	-
chr11	67968132	67968133	32	35	+
chr11	67968133	67968134	40	45	-
chr11	67968225	67968226	13	43	+
chr11	67968226	67968227	15	41	-
chr11	67968276	67968277	9	39	+
chr11	67968277	67968278	7	39	-
chr11	67968595	67968596	31	31	+
chr11	67968596	67968597	26	36	-
chr11	67968616	67968617	20	26	+
chr11	67968617	67968618	26	37	-
chr11	67968637	67968638	28	30	+
chr11	67968638	67968639	35	39	-
chr11	67968639	67968640	29	31	+
chr11	67968640	67968641	32	36	-
chr11	67968693	67968694	25	33	+
chr11	67968694	67968695	25	41	-
chr11	67968739	67968740	11	34	+
chr11	67968740	67968741	14	37	-
chr11	67968843	67968844	29	41	+
chr11	67968844	67968845	38	45	-
chr11	67969107	67969108	39	43	+
chr11	67969108	67969109	34	38	-
chr11	67969127	67969128	29	38	+
chr11	67969128	67969129	32	36	-
chr11	67969283	67969284	22	28	+
chr11	67969284	67969285	25	27	-
chr11	67969311	67969312	16	18	+
chr11	67969312	67969313	24	26	-
chr11	67969411	67969412	8	9	+
chr11	67969412	67969413	30	43	-
chr11	67969425	67969426	8	10	+
chr11	67969426	67969427	35	40	-
chr11	67969843	67969844	28	39	+
chr11	67969844	67969845	34	43	-
chr11	67969923	67969924	44	51	+
chr11	67969924	67969925	30	35	-
chr11	67970107	67970108	9	12	+
chr11	67970108	67970109	16	19	-
chr11	67970117	67970118	12	14	+
chr11	67970118	67970119	17	20	-
chr11	67970159	67970160	11	14	+
chr11	67970160	67970161	19	19	-
chr11	67970161	67970162	13	15	+
chr11	67970162	67970163	18	19	-
chr11	67970175	67970176	12	16	+
chr11	67970176	67970177	18	19	-
chr11	67970203	67970204	17	19	+
chr11	67970204	67970205	19	23	-
chr11	67970248	67970249	25	31	+
chr11	67970249	67970250	12	15	-
chr11	67970264	67970265	24	28	+
chr11	67970265	67970266	15	18	-
chr11	67970292	67970293	27	30	+
chr11	67970293	67970294	14	17	-
chr11	67970331	67970332	29	34	+
chr11	67970332	67970333	25	27	-
chr11	67970350	67970351	23	29	+
chr11	67970351	67970352	24	29	-
chr11	67970381	67970382	33	37	+
chr11	67970382	67970383	34	35	-
chr11	67970398	67970399	35	43	+
chr11	67970399	67970400	27	31	-
chr11	67970422	67970423	26	54	+
chr11	67970423	67970424	18	31	-
chr11	67970504	67970505	37	41	+
chr11	67970505	67970506	18	21	-
chr11	67970527	67970528	39	48	+
chr11	67970528	67970529	20	21	-
chr11	67970630	67970631	27	33	+
chr11	67970631	67970632	23	31	-
chr11	67970661	67970662	17	21	+
chr11	67970662	67970663	27	30	-
chr11	67970675	67970676	15	18	+
chr11	67970676	67970677	29	33	-
chr11	67970691	67970692	14	16	+
chr11	67970692	67970693	24	28	-
chr11	67970719	67970720	15	16	+
chr11	67970720	67970721	26	33	-
chr11	67970729	67970730	14	19	+
chr11	67970730	67970731	24	27	-
chr11	67970735	67970736	17	21	+
chr11	67970736	67970737	24	30	-
chr11	67970845	67970846	27	30	+
chr11	67970846	67970847	35	39	-
chr11	67970908	67970909	19	23	+
chr11	67970909	67970910	26	30	-
chr11	67970936	67970937	11	20	+
chr11	67970937	67970938	15	23	-
chr11	67970971	67970972	23	25	+
chr11	67970972	67970973	23	26	-
chr11	67970996	67970997	27	29	+
chr11	67970997	67970998	24	29	-
chr11	67971123	67971124	28	44	+
chr11	67971124	67971125	17	26	-
chr11	67971131	67971132	30	43	+
chr11	67971132	67971133	25	27	-
chr11	67971216	67971217	15	41	+
chr11	67971217	67971218	12	30	-
chr11	67971326	67971327	34	39	+
chr11	67971327	67971328	24	32	-
chr11	67971382	67971383	31	42	+
chr11	67971383	67971384	30	38	-
chr11	67971552	67971553	17	43	+
chr11	67971553	67971554	14	35	-
chr11	67971621	67971622	29	35	+
chr11	67971622	67971623	36	40	-
chr11	67971710	67971711	35	38	+
chr11	67971711	67971712	31	36	-
chr11	67971726	67971727	40	43	+
chr11	67971727	67971728	39	43	-
chr11	67972005	67972006	47	62	+
chr11	67972006	67972007	14	19	-
chr11	67972050	67972051	38	55	+
chr11	67972051	67972052	10	12	-
chr11	67972057	67972058	28	52	+
chr11	67972058	67972059	8	11	-
chr11	67972075	67972076	18	36	+
chr11	67972076	67972077	6	6	-
chr11	67972144	67972145	26	32	+
chr11	67972145	67972146	15	17	-
chr11	67972239	67972240	34	38	+
chr11	67972240	67972241	22	23	-
chr11	67972279	67972280	22	26	+
chr11	67972280	67972281	26	27	-
chr11	67972302	67972303	20	23	+
chr11	67972303	67972304	25	28	-
chr11	67972325	67972326	21	23	+
chr11	67972326	67972327	25	26	-
chr11	67972372	67972373	22	30	+
chr11	67972373	67972374	25	29	-
chr11	67972402	67972403	27	31	+
chr11	67972403	67972404	23	25	-
chr11	67972472	67972473	34	41	+
chr11	67972473	67972474	32	35	-
chr11	67972654	67972655	39	43	+
chr11	67972655	67972656	41	50	-
chr11	67973082	67973083	39	44	+
chr11	67973083	67973084	9	11	-
chr11	67973109	67973110	13	28	+
chr11	67973110	67973111	1	10	-
chr11	67973179	67973180	25	30	+
chr11	67973180	67973181	13	14	-
chr11	67973235	67973236	40	45	+
chr11	67973236	67973237	21	25	-
chr11	67973287	67973288	13	32	+
chr11	67973288	67973289	11	32	-
chr11	67973321	67973322	20	28	+
chr11	67973322	67973323	22	28	-
chr11	67973337	67973338	21	27	+
chr11	67973338	67973339	27	29	-
chr11	67973365	67973366	25	30	+
chr11	67973366	67973367	25	30	-
chr11	67973375	67973376	31	34	+
chr11	67973376	67973377	26	27	-
chr11	67973377	67973378	27	31	+
chr11	67973378	67973379	22	25	-
chr11	67973381	67973382	23	27	+
chr11	67973382	67973383	27	27	-
chr11	67973389	67973390	29	32	+
chr11	67973390	67973391	24	27	-
chr11	67973393	67973394	25	32	+
chr11	67973394	67973395	24	26	-
chr11	67973506	67973507	21	30	+
chr11	67973507	67973508	26	35	-
chr11	67973514	67973515	23	29	+
chr11	67973515	67973516	28	34	-
chr11	67973517	67973518	22	26	+
chr11	67973518	67973519	25	34	-
chr11	67973758	67973759	0	37	+
chr11	67973759	67973760	0	44	-
chr11	67973916	67973917	0	33	+
chr11	67973917	67973918	0	45	-
chr11	67973967	67973968	19	34	+
chr11	67973968	67973969	16	37	-
chr11	67974050	67974051	24	39	+
chr11	67974051	67974052	36	54	-
chr11	67974068	67974069	12	36	+
chr11	67974069	67974070	18	48	-
chr11	67974402	67974403	18	29	+
chr11	67974403	67974404	26	49	-
chr11	67974446	67974447	7	29	+
chr11	67974447	67974448	9	38	-
chr11	67974479	67974480	8	16	+
chr11	67974480	67974481	24	31	-
chr11	67974483	67974484	10	13	+
chr11	67974484	67974485	28	32	-
chr11	67974490	67974491	7	17	+
chr11	67974491	67974492	13	30	-
chr11	67974504	67974505	12	15	+
chr11	67974505	67974506	21	27	-
chr11	67974524	67974525	13	15	+
chr11	67974525	67974526	15	25	-
chr11	67974535	67974536	12	15	+
chr11	67974536	67974537	21	24	-
chr11	67974564	67974565	14	19	+
chr11	67974565	67974566	21	32	-
chr11	67974576	67974577	15	18	+
chr11	67974577	67974578	25	39	-
chr11	67974611	67974612	8	9	+
chr11	67974612	67974613	30	37	-
chr11	67974636	67974637	9	9	+
chr11	67974637	67974638	28	31	-
chr11	67974655	67974656	7	9	+
chr11	67974656	67974657	12	31	-
chr11	67974658	67974659	4	4	+
chr11	67974659	67974660	17	31	-
chr11	67974666	67974667	5	5	+
chr11	67974667	67974668	15	26	-
chr11	67974674	67974675	8	12	+
chr11	67974675	67974676	17	37	-
chr11	67974986	67974987	38	43	+
chr11	67974987	67974988	32	35	-
chr11	67974996	67974997	34	42	+
chr11	67974997	67974998	28	33	-
chr11	67975024	67975025	36	38	+
chr11	67975025	67975026	20	24	-
chr11	67975033	67975034	36	38	+
chr11	67975034	67975035	24	26	-
chr11	67975040	67975041	35	39	+
chr11	67975041	67975042	22	24	-
chr11	67975054	67975055	33	41	+
chr11	67975055	67975056	23	27	-
chr11	67975068	67975069	36	38	+
chr11	67975069	67975070	21	25	-
chr11	67975133	67975134	25	34	+
chr11	67975134	67975135	25	36	-
chr11	67975149	67975150	23	33	+
chr11	67975150	67975151	20	36	-
chr11	67975171	67975172	19	28	+
chr11	67975172	67975173	18	33	-
chr11	67975211	67975212	12	17	+
chr11	67975212	67975213	17	30	-
chr11	67975328	67975329	24	29	+
chr11	67975329	67975330	28	34	-
chr11	67975336	67975337	25	32	+
chr11	67975337	67975338	29	37	-
chr11	67975368	67975369	29	32	+
chr11	67975369	67975370	30	39	-
chr11	67975429	67975430	31	43	+
chr11	67975430	67975431	21	33	-
chr11	67975461	67975462	41	50	+
chr11	67975462	67975463	28	40	-
chr11	67975496	67975497	30	39	+
chr11	67975497	67975498	30	49	-
chr11	67975538	67975539	26	34	+
chr11	67975539	67975540	35	44	-
chr11	67975554	67975555	21	28	+
chr11	67975555	67975556	31	45	-
chr11	67975582	67975583	25	28	+
chr11	67975583	67975584	33	36	-
chr11	67975594	67975595	28	31	+
chr11	67975595	67975596	30	31	-
chr11	67975627	67975628	27	29	+
chr11	67975628	67975629	26	33	-
chr11	67975642	67975643	26	31	+
chr11	67975643	67975644	21	32	-
chr11	67975652	67975653	30	33	+
chr11	67975653	67975654	24	31	-
chr11	67975680	67975681	21	29	+
chr11	67975681	67975682	25	30	-
chr11	67975685	67975686	21	26	+
chr11	67975686	67975687	23	33	-
chr11	67975696	67975697	21	27	+
chr11	67975697	67975698	25	34	-
chr11	67975741	67975742	20	30	+
chr11	67975742	67975743	21	30	-
chr11	67975773	67975774	27	34	+
chr11	67975774	67975775	32	40	-
chr11	67975805	67975806	19	40	+
chr11	67975806	67975807	19	33	-
chr11	67975836	67975837	33	38	+
chr11	67975837	67975838	30	39	-
chr11	67975873	67975874	28	32	+
chr11	67975874	67975875	34	34	-
chr11	67975875	67975876	31	32	+
chr11	67975876	67975877	31	31	-
chr11	67975988	67975989	24	47	+
chr11	67975989	67975990	25	58	-
chr11	67976062	67976063	30	35	+
chr11	67976063	67976064	37	42	-
chr11	67976222	67976223	37	41	+
chr11	67976223	67976224	39	45	-
chr11	67976422	67976423	18	59	+
chr11	67976423	67976424	9	29	-
chr11	67976610	67976611	1	44	+
chr11	67976611	67976612	1	39	-
chr11	67976662	67976663	1	44	+
chr11	67976663	67976664	1	46	-
chr11	67976697	67976698	0	36	+
chr11	67976698	67976699	0	47	-
chr11	67976702	67976703	0	33	+
chr11	67976703	67976704	0	48	-
chr11	67976766	67976767	0	38	+
chr11	67976767	67976768	0	52	-
chr11	67976809	67976810	0	36	+
chr11	67976810	67976811	0	40	-
chr11	67976842	67976843	1	36	+
chr11	67976843	67976844	1	40	-
chr11	67976952	67976953	14	54	+
chr11	67976953	67976954	19	53	-
chr11	67976973	67976974	7	51	+
chr11	67976974	67976975	9	52	-
chr11	67977056	67977057	29	45	+
chr11	67977057	67977058	26	45	-
chr11	67977089	67977090	21	38	+
chr11	67977090	67977091	11	38	-
chr11	67977096	67977097	34	38	+
chr11	67977097	67977098	22	36	-
chr11	67977267	67977268	14	40	+
chr11	67977268	67977269	18	34	-
chr11	67977306	67977307	9	36	+
chr11	67977307	67977308	6	27	-
chr11	67977355	67977356	14	18	+
chr11	67977356	67977357	5	7	-
chr11	67977371	67977372	24	27	+
chr11	67977372	67977373	5	8	-
chr11	67977425	67977426	23	43	+
chr11	67977426	67977427	12	22	-
chr11	67977456	67977457	29	43	+
chr11	67977457	67977458	16	24	-
chr11	67977502	67977503	30	37	+
chr11	67977503	67977504	18	27	-
chr11	67977513	67977514	25	34	+
chr11	67977514	67977515	13	24	-
chr11	67977546	67977547	27	34	+
chr11	67977547	67977548	17	21	-
chr11	67977557	67977558	34	37	+
chr11	67977558	67977559	15	20	-
chr11	67977562	67977563	31	35	+
chr11	67977563	67977564	15	21	-
chr11	67977590	67977591	29	35	+
chr11	67977591	67977592	20	22	-
chr11	67977600	67977601	25	32	+
chr11	67977601	67977602	17	22	-
chr11	67977606	67977607	24	29	+
chr11	67977607	67977608	17	19	-
chr11	67977610	67977611	20	29	+
chr11	67977611	67977612	18	22	-
chr11	67977947	67977948	52	63	+
chr11	67977948	67977949	27	33	-
chr11	67977958	67977959	46	53	+
chr11	67977959	67977960	33	35	-
chr11	67978092	67978093	34	42	+
chr11	67978093	67978094	25	36	-
chr11	67978132	67978133	31	39	+
chr11	67978133	67978134	28	35	-
chr11	67978139	67978140	24	31	+
chr11	67978140	67978141	24	30	-
chr11	67978232	67978233	36	38	+
chr11	67978233	67978234	19	25	-
chr11	67978257	67978258	28	38	+
chr11	67978258	67978259	15	28	-
chr11	67978293	67978294	28	32	+
chr11	67978294	67978295	23	32	-
chr11	67978313	67978314	21	26	+
chr11	67978314	67978315	15	30	-
chr11	67978330	67978331	23	24	+
chr11	67978331	67978332	22	32	-
chr11	67978395	67978396	24	25	+
chr11	67978396	67978397	23	33	-
chr11	67978411	67978412	25	27	+
chr11	67978412	67978413	29	35	-
chr11	67978414	67978415	28	32	+
chr11	67978415	67978416	33	38	-
chr11	67978523	67978524	18	21	+
chr11	67978524	67978525	31	40	-
chr11	67978653	67978654	26	32	+
chr11	67978654	67978655	39	41	-
chr11	67978662	67978663	29	34	+
chr11	67978663	67978664	38	44	-
chr11	67978680	67978681	34	35	+
chr11	67978681	67978682	40	44	-
chr11	67978682	67978683	29	33	+
chr11	67978683	67978684	43	48	-
chr11	67978702	67978703	31	33	+
chr11	67978703	67978704	45	49	-
chr11	67978756	67978757	22	36	+
chr11	67978757	67978758	28	48	-
chr11	67978820	67978821	30	42	+
chr11	67978821	67978822	25	48	-
chr11	67978822	67978823	25	40	+
chr11	67978823	67978824	24	48	-
chr11	67979064	67979065	29	34	+
chr11	67979065	67979066	29	33	-
chr11	67979070	67979071	27	32	+
chr11	67979071	67979072	30	32	-
chr11	67979074	67979075	26	33	+
chr11	67979075	67979076	28	33	-
chr11	67979101	67979102	7	31	+
chr11	67979102	67979103	1	34	-
chr11	67979117	67979118	0	35	+
chr11	67979118	67979119	2	38	-
chr11	67979159	67979160	0	33	+
chr11	67979160	67979161	3	38	-
chr11	67979187	67979188	7	32	+
chr11	67979188	67979189	6	36	-
chr11	67979216	67979217	12	42	+
chr11	67979217	67979218	4	38	-
chr11	67979227	67979228	15	44	+
chr11	67979228	67979229	5	40	-
chr11	67979231	67979232	17	40	+
chr11	67979232	67979233	9	34	-
chr11	67979291	67979292	12	46	+
chr11	67979292	67979293	8	41	-
chr11	67979343	67979344	15	40	+
chr11	67979344	67979345	21	35	-
chr11	67979354	67979355	14	44	+
chr11	67979355	67979356	9	38	-
chr11	67979385	67979386	33	39	+
chr11	67979386	67979387	29	32	-
chr11	67979466	67979467	41	46	+
chr11	67979467	67979468	31	37	-
chr11	67979579	67979580	7	35	+
chr11	67979580	67979581	8	30	-
chr11	67979710	67979711	3	28	+
chr11	67979711	67979712	5	52	-
chr11	67979863	67979864	1	39	+
chr11	67979864	67979865	1	40	-
chr11	67979887	67979888	0	36	+
chr11	67979888	67979889	1	39	-
chr11	67979909	67979910	0	44	+
chr11	67979910	67979911	1	44	-
chr11	67979983	67979984	0	49	+
chr11	67979984	67979985	0	36	-
chr11	67980011	67980012	0	30	+
chr11	67980012	67980013	0	42	-
chr11	67980023	67980024	1	31	+
chr11	67980024	67980025	0	46	-
chr11	67980037	67980038	0	31	+
chr11	67980038	67980039	0	46	-
chr11	67980039	67980040	0	30	+
chr11	67980040	67980041	1	44	-
chr11	67980045	67980046	0	33	+
chr11	67980046	67980047	0	49	-
chr11	67980073	67980074	0	32	+
chr11	67980074	67980075	0	51	-
chr11	67980084	67980085	0	38	+
chr11	67980085	67980086	0	55	-
chr11	67980104	67980105	0	36	+
chr11	67980105	67980106	0	55	-
chr11	67980109	67980110	0	39	+
chr11	67980110	67980111	0	54	-
chr11	67980113	67980114	0	38	+
chr11	67980114	67980115	0	53	-
chr11	67980115	67980116	0	37	+
chr11	67980116	67980117	0	53	-
chr11	67980121	67980122	0	36	+
chr11	67980122	67980123	0	47	-
chr11	67980124	67980125	0	37	+
chr11	67980125	67980126	0	46	-
chr11	67980131	67980132	0	39	+
chr11	67980132	67980133	0	44	-
chr11	67980141	67980142	0	39	+
chr11	67980142	67980143	0	42	-
chr11	67980144	67980145	0	38	+
chr11	67980145	67980146	0	41	-
chr11	67980147	67980148	1	41	+
chr11	67980148	67980149	0	42	-
chr11	67980171	67980172	0	51	+
chr11	67980172	67980173	0	43	-
chr11	67980177	67980178	0	51	+
chr11	67980178	67980179	0	43	-
chr11	67980188	67980189	0	55	+
chr11	67980189	67980190	0	42	-
chr11	67980195	67980196	0	61	+
chr11	67980196	67980197	0	45	-
chr11	67980199	67980200	0	64	+
chr11	67980200	67980201	0	51	-
chr11	67980227	67980228	2	79	+
chr11	67980228	67980229	0	62	-
chr11	67980229	67980230	0	77	+
chr11	67980230	67980231	0	66	-
chr11	67980250	67980251	1	71	+
chr11	67980251	67980252	0	66	-
chr11	67980255	67980256	0	71	+
chr11	67980256	67980257	0	66	-
chr11	67980262	67980263	0	72	+
chr11	67980263	67980264	0	61	-
chr11	67980303	67980304	0	73	+
chr11	67980304	67980305	0	56	-
chr11	67980305	67980306	0	72	+
chr11	67980306	67980307	0	53	-
chr11	67980309	67980310	1	75	+
chr11	67980310	67980311	0	49	-
chr11	67980312	67980313	0	74	+
chr11	67980313	67980314	0	49	-
chr11	67980327	67980328	0	65	+
chr11	67980328	67980329	1	45	-
chr11	67980331	67980332	0	64	+
chr11	67980332	67980333	0	46	-
chr11	67980335	67980336	1	65	+
chr11	67980336	67980337	0	35	-
chr11	67980337	67980338	0	64	+
chr11	67980338	67980339	0	40	-
chr11	67980343	67980344	0	62	+
chr11	67980344	67980345	0	43	-
chr11	67980349	67980350	0	64	+
chr11	67980350	67980351	0	48	-
chr11	67980352	67980353	0	62	+
chr11	67980353	67980354	0	46	-
chr11	67980359	67980360	0	59	+
chr11	67980360	67980361	0	48	-
chr11	67980362	67980363	0	54	+
chr11	67980363	67980364	1	46	-
chr11	67980366	67980367	0	58	+
chr11	67980367	67980368	0	44	-
chr11	67980372	67980373	1	56	+
chr11	67980373	67980374	0	40	-
chr11	67980382	67980383	1	54	+
chr11	67980383	67980384	0	44	-
chr11	67980386	67980387	0	51	+
chr11	67980387	67980388	0	42	-
chr11	67980388	67980389	0	48	+
chr11	67980389	67980390	1	40	-
chr11	67980407	67980408	0	52	+
chr11	67980408	67980409	0	42	-
chr11	67980409	67980410	0	50	+
chr11	67980410	67980411	0	37	-
chr11	67980412	67980413	0	53	+
chr11	67980413	67980414	0	42	-
chr11	67980418	67980419	0	55	+
chr11	67980419	67980420	1	40	-
chr11	67980423	67980424	0	55	+
chr11	67980424	67980425	0	38	-
chr11	67980428	67980429	0	56	+
chr11	67980429	67980430	0	32	-
chr11	67980432	67980433	0	55	+
chr11	67980433	67980434	0	34	-
chr11	67980440	67980441	0	52	+
chr11	67980441	67980442	0	27	-
chr11	67980447	67980448	0	48	+
chr11	67980448	67980449	0	30	-
chr11	67980449	67980450	0	54	+
chr11	67980450	67980451	1	28	-
chr11	67980453	67980454	0	54	+
chr11	67980454	67980455	0	28	-
chr11	67980457	67980458	0	58	+
chr11	67980458	67980459	0	26	-
chr11	67980463	67980464	0	57	+
chr11	67980464	67980465	0	25	-
chr11	67980467	67980468	0	58	+
chr11	67980468	67980469	0	17	-
chr11	67980473	67980474	0	58	+
chr11	67980474	67980475	0	17	-
chr11	67980483	67980484	0	56	+
chr11	67980484	67980485	0	23	-
chr11	67980494	67980495	0	52	+
chr11	67980495	67980496	0	22	-
chr11	67980504	67980505	0	54	+
chr11	67980505	67980506	0	21	-
chr11	67980508	67980509	0	54	+
chr11	67980509	67980510	0	20	-
chr11	67980519	67980520	0	55	+
chr11	67980520	67980521	0	22	-
chr11	67980521	67980522	0	54	+
chr11	67980522	67980523	0	22	-
chr11	67980531	67980532	0	54	+
chr11	67980532	67980533	0	19	-
chr11	67980541	67980542	0	49	+
chr11	67980542	67980543	0	20	-
chr11	67980546	67980547	0	47	+
chr11	67980547	67980548	0	20	-
chr11	67980552	67980553	0	45	+
chr11	67980553	67980554	0	20	-
chr11	67980558	67980559	0	44	+
chr11	67980559	67980560	0	19	-
chr11	67980565	67980566	0	46	+
chr11	67980566	67980567	0	19	-
chr11	67980575	67980576	0	49	+
chr11	67980576	67980577	0	18	-
chr11	67980578	67980579	0	48	+
chr11	67980579	67980580	0	14	-
chr11	67980581	67980582	0	47	+
chr11	67980582	67980583	0	17	-
chr11	67980585	67980586	0	53	+
chr11	67980586	67980587	0	12	-
chr11	67980596	67980597	0	53	+
chr11	67980597	67980598	1	17	-
chr11	67980604	67980605	1	55	+
chr11	67980605	67980606	1	18	-
chr11	67980610	67980611	0	51	+
chr11	67980611	67980612	0	20	-
chr11	67980613	67980614	0	53	+
chr11	67980614	67980615	0	21	-
chr11	67980618	67980619	0	55	+
chr11	67980619	67980620	0	20	-
chr11	67980628	67980629	0	47	+
chr11	67980629	67980630	0	25	-
chr11	67980633	67980634	0	37	+
chr11	67980634	67980635	0	26	-
chr11	67980635	67980636	0	43	+
chr11	67980636	67980637	0	26	-
chr11	67980647	67980648	0	49	+
chr11	67980648	67980649	0	24	-
chr11	67980654	67980655	0	50	+
chr11	67980655	67980656	0	23	-
chr11	67980658	67980659	0	46	+
chr11	67980659	67980660	0	23	-
chr11	67980663	67980664	0	44	+
chr11	67980664	67980665	0	25	-
chr11	67980668	67980669	0	45	+
chr11	67980669	67980670	0	26	-
chr11	67980674	67980675	0	43	+
chr11	67980675	67980676	0	26	-
chr11	67980676	67980677	0	47	+
chr11	67980677	67980678	0	24	-
chr11	67980679	67980680	0	45	+
chr11	67980680	67980681	0	27	-
chr11	67980682	67980683	0	46	+
chr11	67980683	67980684	0	24	-
chr11	67980689	67980690	0	45	+
chr11	67980690	67980691	0	23	-
chr11	67980691	67980692	0	43	+
chr11	67980692	67980693	0	21	-
chr11	67980765	67980766	0	51	+
chr11	67980766	67980767	0	54	-
chr11	67980768	67980769	0	49	+
chr11	67980769	67980770	0	53	-
chr11	67980770	67980771	0	51	+
chr11	67980771	67980772	0	52	-
chr11	67980775	67980776	0	50	+
chr11	67980776	67980777	0	52	-
chr11	67980783	67980784	0	59	+
chr11	67980784	67980785	0	47	-
chr11	67980787	67980788	0	61	+
chr11	67980788	67980789	0	44	-
chr11	67980796	67980797	1	56	+
chr11	67980797	67980798	0	48	-
chr11	67980802	67980803	0	52	+
chr11	67980803	67980804	0	52	-
chr11	67980819	67980820	0	51	+
chr11	67980820	67980821	0	46	-
chr11	67980824	67980825	1	54	+
chr11	67980825	67980826	0	39	-
chr11	67980828	67980829	0	54	+
chr11	67980829	67980830	0	35	-
chr11	67980837	67980838	0	50	+
chr11	67980838	67980839	0	25	-
chr11	67980847	67980848	0	46	+
chr11	67980848	67980849	0	28	-
chr11	67980851	67980852	0	47	+
chr11	67980852	67980853	1	29	-
chr11	67980854	67980855	0	48	+
chr11	67980855	67980856	0	26	-
chr11	67980857	67980858	0	49	+
chr11	67980858	67980859	0	26	-
chr11	67980860	67980861	0	49	+
chr11	67980861	67980862	0	31	-
chr11	67980863	67980864	0	53	+
chr11	67980864	67980865	0	29	-
chr11	67980866	67980867	0	52	+
chr11	67980867	67980868	0	25	-
chr11	67980868	67980869	1	51	+
chr11	67980869	67980870	0	17	-
chr11	67980875	67980876	0	47	+
chr11	67980876	67980877	0	24	-
chr11	67980877	67980878	0	47	+
chr11	67980878	67980879	0	20	-
chr11	67980883	67980884	0	46	+
chr11	67980884	67980885	1	26	-
chr11	67980889	67980890	0	43	+
chr11	67980890	67980891	0	27	-
chr11	67980894	67980895	0	43	+
chr11	67980895	67980896	0	25	-
chr11	67980899	67980900	0	41	+
chr11	67980900	67980901	0	19	-
chr11	67980905	67980906	0	41	+
chr11	67980906	67980907	2	21	-
chr11	67980908	67980909	0	38	+
chr11	67980909	67980910	0	17	-
chr11	67980912	67980913	0	41	+
chr11	67980913	67980914	0	16	-
chr11	67980918	67980919	0	42	+
chr11	67980919	67980920	1	19	-
chr11	67980920	67980921	0	39	+
chr11	67980921	67980922	0	15	-
chr11	67980925	67980926	0	45	+
chr11	67980926	67980927	0	17	-
chr11	67980932	67980933	0	49	+
chr11	67980933	67980934	0	19	-
chr11	67980945	67980946	1	55	+
chr11	67980946	67980947	0	32	-
chr11	67980950	67980951	0	53	+
chr11	67980951	67980952	0	30	-
chr11	67980952	67980953	0	52	+
chr11	67980953	67980954	0	29	-
chr11	67980956	67980957	0	50	+
chr11	67980957	67980958	0	31	-
chr11	67980960	67980961	0	51	+
chr11	67980961	67980962	0	34	-
chr11	67980964	67980965	0	52	+
chr11	67980965	67980966	0	37	-
chr11	67980968	67980969	0	53	+
chr11	67980969	67980970	0	41	-
chr11	67980975	67980976	0	54	+
chr11	67980976	67980977	0	47	-
chr11	67980979	67980980	0	56	+
chr11	67980980	67980981	0	46	-
chr11	67980982	67980983	0	57	+
chr11	67980983	67980984	0	47	-
chr11	67980996	67980997	0	64	+
chr11	67980997	67980998	0	50	-
chr11	67980998	67980999	0	61	+
chr11	67980999	67981000	0	50	-
chr11	67981009	67981010	0	60	+
chr11	67981010	67981011	0	57	-
chr11	67981013	67981014	0	55	+
chr11	67981014	67981015	0	57	-
chr11	67981016	67981017	0	57	+
chr11	67981017	67981018	0	59	-
chr11	67981018	67981019	0	57	+
chr11	67981019	67981020	1	60	-
chr11	67981020	67981021	0	55	+
chr11	67981021	67981022	0	58	-
chr11	67981026	67981027	0	50	+
chr11	67981027	67981028	0	59	-
chr11	67981032	67981033	0	55	+
chr11	67981033	67981034	0	58	-
chr11	67981039	67981040	0	53	+
chr11	67981040	67981041	0	54	-
chr11	67981043	67981044	0	56	+
chr11	67981044	67981045	0	55	-
chr11	67981057	67981058	0	56	+
chr11	67981058	67981059	0	51	-
chr11	67981062	67981063	0	56	+
chr11	67981063	67981064	0	49	-
chr11	67981073	67981074	0	50	+
chr11	67981074	67981075	0	43	-
chr11	67981077	67981078	0	50	+
chr11	67981078	67981079	0	48	-
chr11	67981082	67981083	0	48	+
chr11	67981083	67981084	0	43	-
chr11	67981085	67981086	0	46	+
chr11	67981086	67981087	0	43	-
chr11	67981088	67981089	0	48	+
chr11	67981089	67981090	0	45	-
chr11	67981090	67981091	0	50	+
chr11	67981091	67981092	0	45	-
chr11	67981093	67981094	0	50	+
chr11	67981094	67981095	0	38	-
chr11	67981096	67981097	0	49	+
chr11	67981097	67981098	0	38	-
chr11	67981102	67981103	0	51	+
chr11	67981103	67981104	0	44	-
chr11	67981110	67981111	1	47	+
chr11	67981111	67981112	0	41	-
chr11	67981121	67981122	0	43	+
chr11	67981122	67981123	1	30	-
chr11	67981125	67981126	0	47	+
chr11	67981126	67981127	0	39	-
chr11	67981131	67981132	0	47	+
chr11	67981132	67981133	0	41	-
chr11	67981144	67981145	0	43	+
chr11	67981145	67981146	0	57	-
chr11	67981156	67981157	0	46	+
chr11	67981157	67981158	0	59	-
chr11	67981158	67981159	0	46	+
chr11	67981159	67981160	0	61	-
chr11	67981164	67981165	0	46	+
chr11	67981165	67981166	0	61	-
chr11	67981167	67981168	0	47	+
chr11	67981168	67981169	0	62	-
chr11	67981170	67981171	0	46	+
chr11	67981171	67981172	0	63	-
chr11	67981181	67981182	0	48	+
chr11	67981182	67981183	0	69	-
chr11	67981185	67981186	0	48	+
chr11	67981186	67981187	0	72	-
chr11	67981188	67981189	0	51	+
chr11	67981189	67981190	0	72	-
chr11	67981206	67981207	0	46	+
chr11	67981207	67981208	0	70	-
chr11	67981208	67981209	0	49	+
chr11	67981209	67981210	0	70	-
chr11	67981210	67981211	0	51	+
chr11	67981211	67981212	0	66	-
chr11	67981217	67981218	0	51	+
chr11	67981218	67981219	0	69	-
chr11	67981230	67981231	0	49	+
chr11	67981231	67981232	0	66	-
chr11	67981233	67981234	0	49	+
chr11	67981234	67981235	1	68	-
chr11	67981235	67981236	0	50	+
chr11	67981236	67981237	0	65	-
chr11	67981238	67981239	0	50	+
chr11	67981239	67981240	0	60	-
chr11	67981246	67981247	0	48	+
chr11	67981247	67981248	0	62	-
chr11	67981258	67981259	0	46	+
chr11	67981259	67981260	1	64	-
chr11	67981263	67981264	0	45	+
chr11	67981264	67981265	0	61	-
chr11	67981265	67981266	0	44	+
chr11	67981266	67981267	0	68	-
chr11	67981271	67981272	0	45	+
chr11	67981272	67981273	0	66	-
chr11	67981273	67981274	0	46	+
chr11	67981274	67981275	0	66	-
chr11	67981275	67981276	1	47	+
chr11	67981276	67981277	0	65	-
chr11	67981282	67981283	0	44	+
chr11	67981283	67981284	0	66	-
chr11	67981294	67981295	0	46	+
chr11	67981295	67981296	0	58	-
chr11	67981298	67981299	0	49	+
chr11	67981299	67981300	0	58	-
chr11	67981304	67981305	0	49	+
chr11	67981305	67981306	0	59	-
chr11	67981307	67981308	0	45	+
chr11	67981308	67981309	0	60	-
chr11	67981310	67981311	0	50	+
chr11	67981311	67981312	1	58	-
chr11	67981325	67981326	0	63	+
chr11	67981326	67981327	0	65	-
chr11	67981335	67981336	0	67	+
chr11	67981336	67981337	1	60	-
chr11	67981340	67981341	0	67	+
chr11	67981341	67981342	0	57	-
chr11	67981343	67981344	0	66	+
chr11	67981344	67981345	0	54	-
chr11	67981353	67981354	0	65	+
chr11	67981354	67981355	0	52	-
chr11	67981358	67981359	0	64	+
chr11	67981359	67981360	0	46	-
chr11	67981368	67981369	0	69	+
chr11	67981369	67981370	0	52	-
chr11	67981370	67981371	0	68	+
chr11	67981371	67981372	0	53	-
chr11	67981374	67981375	0	67	+
chr11	67981375	67981376	0	52	-
chr11	67981378	67981379	0	70	+
chr11	67981379	67981380	0	53	-
chr11	67981385	67981386	0	69	+
chr11	67981386	67981387	0	53	-
chr11	67981400	67981401	0	65	+
chr11	67981401	67981402	0	51	-
chr11	67981406	67981407	2	64	+
chr11	67981407	67981408	0	50	-
chr11	67981421	67981422	0	61	+
chr11	67981422	67981423	0	54	-
chr11	67981423	67981424	0	61	+
chr11	67981424	67981425	0	57	-
chr11	67981432	67981433	0	56	+
chr11	67981433	67981434	0	54	-
chr11	67981435	67981436	0	58	+
chr11	67981436	67981437	0	53	-
chr11	67981438	67981439	0	62	+
chr11	67981439	67981440	0	53	-
chr11	67981442	67981443	0	65	+
chr11	67981443	67981444	1	54	-
chr11	67981444	67981445	0	66	+
chr11	67981445	67981446	0	48	-
chr11	67981449	67981450	0	67	+
chr11	67981450	67981451	0	53	-
chr11	67981451	67981452	1	68	+
chr11	67981452	67981453	0	55	-
chr11	67981455	67981456	0	65	+
chr11	67981456	67981457	0	57	-
chr11	67981460	67981461	0	71	+
chr11	67981461	67981462	0	56	-
chr11	67981475	67981476	0	63	+
chr11	67981476	67981477	0	53	-
chr11	67981484	67981485	0	58	+
chr11	67981485	67981486	0	56	-
chr11	67981486	67981487	0	57	+
chr11	67981487	67981488	0	57	-
chr11	67981490	67981491	0	64	+
chr11	67981491	67981492	0	57	-
chr11	67981497	67981498	0	68	+
chr11	67981498	67981499	0	54	-
chr11	67981503	67981504	0	68	+
chr11	67981504	67981505	0	56	-
chr11	67981510	67981511	0	66	+
chr11	67981511	67981512	0	55	-
chr11	67981512	67981513	0	65	+
chr11	67981513	67981514	0	55	-
chr11	67981518	67981519	0	67	+
chr11	67981519	67981520	0	51	-
chr11	67981520	67981521	0	64	+
chr11	67981521	67981522	0	49	-
chr11	67981532	67981533	0	61	+
chr11	67981533	67981534	0	46	-
chr11	67981570	67981571	0	56	+
chr11	67981571	67981572	0	41	-
chr11	67981590	67981591	0	50	+
chr11	67981591	67981592	0	33	-
chr11	67981628	67981629	0	43	+
chr11	67981629	67981630	0	16	-
chr11	67981631	67981632	0	45	+
chr11	67981632	67981633	0	18	-
chr11	67981633	67981634	0	43	+
chr11	67981634	67981635	0	18	-
chr11	67981635	67981636	0	43	+
chr11	67981636	67981637	0	17	-
chr11	67981649	67981650	0	41	+
chr11	67981650	67981651	0	20	-
chr11	67981664	67981665	0	42	+
chr11	67981665	67981666	0	24	-
[truncated: 338 more rows]

## Sheet: T3 Tumor oxBS KMT5B
chr	start	end	cnt_met	cnt_tot	strand
chr11	67920009	67920010	13	50	-
chr11	67920164	67920165	38	43	+
chr11	67920165	67920166	36	43	-
chr11	67920211	67920212	29	34	+
chr11	67920212	67920213	35	40	-
chr11	67920262	67920263	19	21	+
chr11	67920263	67920264	44	50	-
chr11	67920267	67920268	12	15	+
chr11	67920268	67920269	42	50	-
chr11	67920290	67920291	20	29	+
chr11	67920291	67920292	46	52	-
chr11	67920299	67920300	26	28	+
chr11	67920300	67920301	32	41	-
chr11	67920350	67920351	19	30	+
chr11	67920351	67920352	39	54	-
chr11	67920486	67920487	26	34	+
chr11	67920487	67920488	41	49	-
chr11	67920508	67920509	31	37	+
chr11	67920509	67920510	42	55	-
chr11	67920573	67920574	37	44	+
chr11	67920574	67920575	47	53	-
chr11	67920603	67920604	37	41	+
chr11	67920604	67920605	43	50	-
chr11	67920716	67920717	30	40	+
chr11	67920717	67920718	43	68	-
chr11	67920718	67920719	31	37	+
chr11	67920719	67920720	51	67	-
chr11	67920771	67920772	13	46	+
chr11	67920772	67920773	14	63	-
chr11	67920779	67920780	16	48	+
chr11	67920780	67920781	16	59	-
chr11	67920845	67920846	5	49	+
chr11	67920846	67920847	7	52	-
chr11	67920893	67920894	36	47	+
chr11	67920894	67920895	38	49	-
chr11	67920983	67920984	43	50	+
chr11	67920984	67920985	33	45	-
chr11	67921130	67921131	22	45	+
chr11	67921131	67921132	19	30	-
chr11	67921134	67921135	36	43	+
chr11	67921135	67921136	30	33	-
chr11	67921176	67921177	33	35	+
chr11	67921177	67921178	30	31	-
chr11	67921256	67921257	47	51	+
chr11	67921257	67921258	29	33	-
chr11	67921371	67921372	36	40	+
chr11	67921372	67921373	39	51	-
chr11	67921382	67921383	42	46	+
chr11	67921383	67921384	41	45	-
chr11	67921443	67921444	22	24	+
chr11	67921444	67921445	37	38	-
chr11	67921466	67921467	22	26	+
chr11	67921467	67921468	27	32	-
chr11	67921471	67921472	23	28	+
chr11	67921472	67921473	31	34	-
chr11	67921512	67921513	33	40	+
chr11	67921513	67921514	31	35	-
chr11	67921531	67921532	47	57	+
chr11	67921532	67921533	27	33	-
chr11	67921620	67921621	48	56	+
chr11	67921621	67921622	39	41	-
chr11	67921709	67921710	30	39	+
chr11	67921710	67921711	33	36	-
chr11	67921778	67921779	39	41	+
chr11	67921779	67921780	35	41	-
chr11	67921788	67921789	42	42	+
chr11	67921789	67921790	35	38	-
chr11	67921804	67921805	42	44	+
chr11	67921805	67921806	29	37	-
chr11	67921972	67921973	21	26	+
chr11	67921973	67921974	21	31	-
chr11	67922041	67922042	42	49	+
chr11	67922042	67922043	35	40	-
chr11	67922321	67922322	21	25	+
chr11	67922322	67922323	24	29	-
chr11	67922342	67922343	19	22	+
chr11	67922343	67922344	20	24	-
chr11	67922418	67922419	34	36	+
chr11	67922419	67922420	22	22	-
chr11	67922673	67922674	39	46	+
chr11	67922674	67922675	36	42	-
chr11	67922699	67922700	30	37	+
chr11	67922700	67922701	37	40	-
chr11	67922721	67922722	34	36	+
chr11	67922722	67922723	26	34	-
chr11	67922732	67922733	25	34	+
chr11	67922733	67922734	34	38	-
chr11	67922753	67922754	27	33	+
chr11	67922754	67922755	23	33	-
chr11	67922810	67922811	24	30	+
chr11	67922811	67922812	27	30	-
chr11	67922977	67922978	20	24	+
chr11	67922978	67922979	44	47	-
chr11	67922998	67922999	20	24	+
chr11	67922999	67923000	46	51	-
chr11	67923083	67923084	42	49	+
chr11	67923084	67923085	63	69	-
chr11	67923178	67923179	34	39	+
chr11	67923179	67923180	49	55	-
chr11	67923197	67923198	39	44	+
chr11	67923198	67923199	46	48	-
chr11	67923206	67923207	37	43	+
chr11	67923207	67923208	41	48	-
chr11	67923267	67923268	37	38	+
chr11	67923268	67923269	30	34	-
chr11	67923276	67923277	37	41	+
chr11	67923277	67923278	30	32	-
chr11	67923324	67923325	25	31	+
chr11	67923325	67923326	24	26	-
chr11	67923337	67923338	29	36	+
chr11	67923338	67923339	22	27	-
chr11	67923486	67923487	29	32	+
chr11	67923487	67923488	37	43	-
chr11	67924358	67924359	20	25	+
chr11	67924359	67924360	19	25	-
chr11	67924481	67924482	33	35	+
chr11	67924482	67924483	20	25	-
chr11	67924489	67924490	27	34	+
chr11	67924490	67924491	23	27	-
chr11	67924517	67924518	24	33	+
chr11	67924518	67924519	20	24	-
chr11	67924550	67924551	22	26	+
chr11	67924551	67924552	12	14	-
chr11	67924608	67924609	10	13	+
chr11	67924609	67924610	16	22	-
chr11	67924858	67924859	26	42	+
chr11	67924859	67924860	24	40	-
chr11	67924945	67924946	26	34	+
chr11	67924946	67924947	29	36	-
chr11	67924969	67924970	29	36	+
chr11	67924970	67924971	26	30	-
chr11	67925242	67925243	42	47	+
chr11	67925243	67925244	24	29	-
chr11	67925270	67925271	45	49	+
chr11	67925271	67925272	25	32	-
chr11	67925309	67925310	31	42	+
chr11	67925310	67925311	23	25	-
chr11	67925377	67925378	30	40	+
chr11	67925378	67925379	31	34	-
chr11	67925464	67925465	23	38	+
chr11	67925465	67925466	41	49	-
chr11	67925552	67925553	54	56	+
chr11	67925553	67925554	20	27	-
chr11	67925644	67925645	36	56	+
chr11	67925645	67925646	17	23	-
chr11	67925650	67925651	48	57	+
chr11	67925651	67925652	19	22	-
chr11	67925716	67925717	28	42	+
chr11	67925717	67925718	20	21	-
chr11	67925792	67925793	9	31	+
chr11	67925793	67925794	15	33	-
chr11	67925795	67925796	16	31	+
chr11	67925796	67925797	15	33	-
chr11	67925831	67925832	29	38	+
chr11	67925832	67925833	28	33	-
chr11	67925889	67925890	34	42	+
chr11	67925890	67925891	27	36	-
chr11	67925891	67925892	33	39	+
chr11	67925892	67925893	33	38	-
chr11	67925894	67925895	32	40	+
chr11	67925895	67925896	28	37	-
chr11	67925912	67925913	33	39	+
chr11	67925913	67925914	35	39	-
chr11	67925968	67925969	27	40	+
chr11	67925969	67925970	32	38	-
chr11	67926092	67926093	24	27	+
chr11	67926093	67926094	52	56	-
chr11	67926105	67926106	28	30	+
chr11	67926106	67926107	42	47	-
chr11	67926132	67926133	33	37	+
chr11	67926133	67926134	36	37	-
chr11	67926193	67926194	24	26	+
chr11	67926194	67926195	24	27	-
chr11	67926196	67926197	22	25	+
chr11	67926197	67926198	29	32	-
chr11	67926216	67926217	21	21	+
chr11	67926217	67926218	27	31	-
chr11	67926231	67926232	26	33	+
chr11	67926232	67926233	23	28	-
chr11	67926270	67926271	29	34	+
chr11	67926271	67926272	22	27	-
chr11	67926273	67926274	29	33	+
chr11	67926274	67926275	20	24	-
chr11	67926275	67926276	25	32	+
chr11	67926276	67926277	21	26	-
chr11	67926293	67926294	37	40	+
chr11	67926294	67926295	23	28	-
chr11	67926305	67926306	36	41	+
chr11	67926306	67926307	24	29	-
chr11	67926401	67926402	33	57	+
chr11	67926402	67926403	15	31	-
chr11	67926433	67926434	50	55	+
chr11	67926434	67926435	31	34	-
chr11	67926579	67926580	35	42	+
chr11	67926580	67926581	22	28	-
chr11	67926585	67926586	12	41	+
chr11	67926586	67926587	13	27	-
chr11	67926611	67926612	27	30	+
chr11	67926612	67926613	10	14	-
chr11	67926628	67926629	22	32	+
chr11	67926629	67926630	9	16	-
chr11	67926727	67926728	8	48	+
chr11	67926728	67926729	21	49	-
chr11	67926744	67926745	38	47	+
chr11	67926745	67926746	39	45	-
chr11	67926755	67926756	23	53	+
chr11	67926756	67926757	23	46	-
chr11	67926780	67926781	41	50	+
chr11	67926781	67926782	30	39	-
chr11	67926866	67926867	13	32	+
chr11	67926867	67926868	12	23	-
chr11	67926924	67926925	25	35	+
chr11	67926925	67926926	26	31	-
chr11	67926941	67926942	26	30	+
chr11	67926942	67926943	29	32	-
chr11	67926945	67926946	25	31	+
chr11	67926946	67926947	29	33	-
chr11	67927147	67927148	22	33	+
chr11	67927148	67927149	31	44	-
chr11	67927219	67927220	19	48	+
chr11	67927220	67927221	18	50	-
chr11	67927260	67927261	35	53	+
chr11	67927261	67927262	29	49	-
chr11	67927340	67927341	16	30	+
chr11	67927341	67927342	28	42	-
chr11	67927377	67927378	14	35	+
chr11	67927378	67927379	25	51	-
chr11	67927516	67927517	17	35	+
chr11	67927517	67927518	25	34	-
chr11	67927622	67927623	24	29	+
chr11	67927623	67927624	19	23	-
chr11	67927645	67927646	31	35	+
chr11	67927646	67927647	11	17	-
chr11	67927653	67927654	28	33	+
chr11	67927654	67927655	14	18	-
chr11	67927916	67927917	9	36	+
chr11	67927917	67927918	11	54	-
chr11	67927927	67927928	6	36	+
chr11	67927928	67927929	12	55	-
chr11	67928038	67928039	13	46	+
chr11	67928039	67928040	19	58	-
chr11	67928083	67928084	11	39	+
chr11	67928084	67928085	17	40	-
chr11	67928210	67928211	32	37	+
chr11	67928211	67928212	41	45	-
chr11	67928269	67928270	23	27	+
chr11	67928270	67928271	30	38	-
chr11	67928275	67928276	27	28	+
chr11	67928276	67928277	32	34	-
chr11	67928283	67928284	26	30	+
chr11	67928284	67928285	30	36	-
chr11	67928367	67928368	25	27	+
chr11	67928368	67928369	31	36	-
chr11	67928371	67928372	18	24	+
chr11	67928372	67928373	30	42	-
chr11	67928443	67928444	16	19	+
chr11	67928444	67928445	57	69	-
chr11	67928559	67928560	29	33	+
chr11	67928560	67928561	35	39	-
chr11	67928615	67928616	27	30	+
chr11	67928616	67928617	38	46	-
chr11	67928713	67928714	35	41	+
chr11	67928714	67928715	32	36	-
chr11	67928760	67928761	49	57	+
chr11	67928761	67928762	32	40	-
chr11	67928842	67928843	41	49	+
chr11	67928843	67928844	44	52	-
chr11	67928945	67928946	24	31	+
chr11	67928946	67928947	36	43	-
chr11	67929006	67929007	31	35	+
chr11	67929007	67929008	43	44	-
chr11	67929069	67929070	39	49	+
chr11	67929070	67929071	35	44	-
chr11	67929182	67929183	30	32	+
chr11	67929183	67929184	35	41	-
chr11	67929227	67929228	23	28	+
chr11	67929228	67929229	28	31	-
chr11	67929294	67929295	15	25	+
chr11	67929295	67929296	31	36	-
chr11	67929298	67929299	22	25	+
chr11	67929299	67929300	35	37	-
chr11	67929329	67929330	15	18	+
chr11	67929330	67929331	35	39	-
chr11	67929346	67929347	17	18	+
chr11	67929347	67929348	36	38	-
chr11	67929427	67929428	23	26	+
chr11	67929428	67929429	34	38	-
chr11	67929430	67929431	20	25	+
chr11	67929431	67929432	34	36	-
chr11	67929440	67929441	25	28	+
chr11	67929441	67929442	34	39	-
chr11	67929558	67929559	26	32	+
chr11	67929559	67929560	57	60	-
chr11	67929610	67929611	28	39	+
chr11	67929611	67929612	57	63	-
chr11	67929675	67929676	26	32	+
chr11	67929676	67929677	44	50	-
chr11	67929816	67929817	36	42	+
chr11	67929817	67929818	46	50	-
chr11	67929961	67929962	39	53	+
chr11	67929962	67929963	43	49	-
chr11	67930042	67930043	37	45	+
chr11	67930043	67930044	43	50	-
chr11	67930078	67930079	31	33	+
chr11	67930079	67930080	42	48	-
chr11	67930173	67930174	43	45	+
chr11	67930174	67930175	36	42	-
chr11	67930594	67930595	36	46	+
chr11	67930595	67930596	34	37	-
chr11	67930734	67930735	32	33	+
chr11	67930735	67930736	24	25	-
chr11	67930737	67930738	32	35	+
chr11	67930738	67930739	33	33	-
chr11	67930752	67930753	37	41	+
chr11	67930753	67930754	30	32	-
chr11	67930783	67930784	39	43	+
chr11	67930784	67930785	33	40	-
chr11	67930862	67930863	29	32	+
chr11	67930863	67930864	44	50	-
chr11	67930918	67930919	28	29	+
chr11	67930919	67930920	34	41	-
chr11	67931022	67931023	31	32	+
chr11	67931023	67931024	59	66	-
chr11	67931052	67931053	29	30	+
chr11	67931053	67931054	51	59	-
chr11	67931074	67931075	29	30	+
chr11	67931075	67931076	40	50	-
chr11	67931160	67931161	26	28	+
chr11	67931161	67931162	50	59	-
chr11	67931237	67931238	33	33	+
chr11	67931238	67931239	47	51	-
chr11	67931263	67931264	47	49	+
chr11	67931264	67931265	35	46	-
chr11	67931331	67931332	57	61	+
chr11	67931332	67931333	47	53	-
chr11	67931392	67931393	38	45	+
chr11	67931393	67931394	54	59	-
chr11	67931437	67931438	23	30	+
chr11	67931438	67931439	44	46	-
chr11	67931443	67931444	24	28	+
chr11	67931444	67931445	42	43	-
chr11	67931458	67931459	14	27	+
chr11	67931459	67931460	23	40	-
chr11	67931462	67931463	17	23	+
chr11	67931463	67931464	35	37	-
chr11	67931464	67931465	21	28	+
chr11	67931465	67931466	35	41	-
chr11	67931529	67931530	35	37	+
chr11	67931530	67931531	44	54	-
chr11	67931609	67931610	18	36	+
chr11	67931610	67931611	21	40	-
chr11	67931677	67931678	24	31	+
chr11	67931678	67931679	30	34	-
chr11	67931780	67931781	18	43	+
chr11	67931781	67931782	8	31	-
chr11	67931824	67931825	50	54	+
chr11	67931825	67931826	44	50	-
chr11	67931977	67931978	29	35	+
chr11	67931978	67931979	48	60	-
chr11	67932243	67932244	35	39	+
chr11	67932244	67932245	33	40	-
chr11	67932649	67932650	32	37	+
chr11	67932650	67932651	34	37	-
chr11	67932690	67932691	29	34	+
chr11	67932691	67932692	32	37	-
chr11	67932744	67932745	27	31	+
chr11	67932745	67932746	38	41	-
chr11	67932798	67932799	25	29	+
chr11	67932799	67932800	30	36	-
chr11	67932832	67932833	25	30	+
chr11	67932833	67932834	33	40	-
chr11	67932840	67932841	24	30	+
chr11	67932841	67932842	29	38	-
chr11	67932884	67932885	18	24	+
chr11	67932885	67932886	32	36	-
chr11	67932955	67932956	20	22	+
chr11	67932956	67932957	18	25	-
chr11	67932963	67932964	17	22	+
chr11	67932964	67932965	24	27	-
chr11	67933187	67933188	28	34	+
chr11	67933188	67933189	34	45	-
chr11	67933267	67933268	48	49	+
chr11	67933268	67933269	27	31	-
chr11	67933293	67933294	53	57	+
chr11	67933294	67933295	27	29	-
chr11	67933311	67933312	36	53	+
chr11	67933312	67933313	19	31	-
chr11	67933556	67933557	40	43	+
chr11	67933557	67933558	39	42	-
chr11	67933562	67933563	39	44	+
chr11	67933563	67933564	35	39	-
chr11	67933705	67933706	37	49	+
chr11	67933706	67933707	40	46	-
chr11	67933774	67933775	5	26	+
chr11	67933775	67933776	27	41	-
chr11	67933899	67933900	24	29	+
chr11	67933900	67933901	25	26	-
chr11	67933971	67933972	22	28	+
chr11	67933972	67933973	28	31	-
chr11	67934134	67934135	20	22	+
chr11	67934135	67934136	29	35	-
chr11	67934252	67934253	27	40	+
chr11	67934253	67934254	26	29	-
chr11	67934301	67934302	27	36	+
chr11	67934302	67934303	28	36	-
chr11	67934552	67934553	27	35	+
chr11	67934553	67934554	22	28	-
chr11	67934602	67934603	26	30	+
chr11	67934603	67934604	25	28	-
chr11	67934642	67934643	14	32	+
chr11	67934643	67934644	14	30	-
chr11	67934775	67934776	29	36	+
chr11	67934776	67934777	32	35	-
chr11	67934959	67934960	16	19	+
chr11	67934960	67934961	9	14	-
chr11	67934983	67934984	24	29	+
chr11	67934984	67934985	25	27	-
chr11	67935027	67935028	32	35	+
chr11	67935028	67935029	32	36	-
chr11	67935065	67935066	29	36	+
chr11	67935066	67935067	39	44	-
chr11	67935203	67935204	31	33	+
chr11	67935204	67935205	30	38	-
chr11	67935322	67935323	39	44	+
chr11	67935323	67935324	40	46	-
chr11	67935392	67935393	31	36	+
chr11	67935393	67935394	29	32	-
chr11	67935419	67935420	26	31	+
chr11	67935420	67935421	26	31	-
chr11	67935499	67935500	34	39	+
chr11	67935500	67935501	40	46	-
chr11	67935502	67935503	32	35	+
chr11	67935503	67935504	41	44	-
chr11	67935514	67935515	38	41	+
chr11	67935515	67935516	35	40	-
chr11	67935534	67935535	38	42	+
chr11	67935535	67935536	33	39	-
chr11	67935558	67935559	38	44	+
chr11	67935559	67935560	34	38	-
chr11	67935596	67935597	41	43	+
chr11	67935597	67935598	38	42	-
chr11	67935620	67935621	41	45	+
chr11	67935621	67935622	36	43	-
chr11	67935864	67935865	22	25	+
chr11	67935865	67935866	23	32	-
chr11	67935904	67935905	30	34	+
chr11	67935905	67935906	39	42	-
chr11	67935946	67935947	18	20	+
chr11	67935947	67935948	35	39	-
chr11	67935948	67935949	16	18	+
chr11	67935949	67935950	33	36	-
chr11	67935990	67935991	20	23	+
chr11	67935991	67935992	24	28	-
chr11	67936021	67936022	16	19	+
chr11	67936022	67936023	16	18	-
chr11	67936081	67936082	33	35	+
chr11	67936082	67936083	35	39	-
chr11	67936092	67936093	29	33	+
chr11	67936093	67936094	32	35	-
chr11	67936096	67936097	32	34	+
chr11	67936097	67936098	34	38	-
chr11	67936217	67936218	27	29	+
chr11	67936218	67936219	30	31	-
chr11	67936219	67936220	25	28	+
chr11	67936220	67936221	30	32	-
chr11	67936239	67936240	25	31	+
chr11	67936240	67936241	26	28	-
chr11	67936247	67936248	25	30	+
chr11	67936248	67936249	25	30	-
chr11	67936267	67936268	24	28	+
chr11	67936268	67936269	25	32	-
chr11	67936601	67936602	27	40	+
chr11	67936602	67936603	38	55	-
chr11	67936751	67936752	38	46	+
chr11	67936752	67936753	52	60	-
chr11	67936798	67936799	24	28	+
chr11	67936799	67936800	34	36	-
chr11	67936906	67936907	27	31	+
chr11	67936907	67936908	37	43	-
chr11	67937458	67937459	42	57	+
chr11	67937459	67937460	28	32	-
chr11	67937483	67937484	44	58	+
chr11	67937484	67937485	21	23	-
chr11	67937711	67937712	30	34	+
chr11	67937712	67937713	30	34	-
chr11	67937899	67937900	25	26	+
chr11	67937900	67937901	33	37	-
chr11	67938116	67938117	33	36	+
chr11	67938117	67938118	32	37	-
chr11	67938155	67938156	34	38	+
chr11	67938156	67938157	31	33	-
chr11	67938177	67938178	33	36	+
chr11	67938178	67938179	29	34	-
chr11	67938355	67938356	26	32	+
chr11	67938356	67938357	27	31	-
chr11	67938485	67938486	21	25	+
chr11	67938486	67938487	27	30	-
chr11	67938500	67938501	24	29	+
chr11	67938501	67938502	28	33	-
chr11	67938601	67938602	18	23	+
chr11	67938602	67938603	23	29	-
chr11	67938771	67938772	21	26	+
chr11	67938772	67938773	43	48	-
chr11	67938982	67938983	30	32	+
chr11	67938983	67938984	39	45	-
chr11	67939022	67939023	30	37	+
chr11	67939023	67939024	41	49	-
chr11	67939084	67939085	33	37	+
chr11	67939085	67939086	30	35	-
chr11	67939132	67939133	21	27	+
chr11	67939133	67939134	31	35	-
chr11	67939170	67939171	29	34	+
chr11	67939171	67939172	32	33	-
chr11	67939491	67939492	28	31	+
chr11	67939492	67939493	46	50	-
chr11	67939564	67939565	21	27	+
chr11	67939565	67939566	45	51	-
chr11	67939721	67939722	34	40	+
chr11	67939722	67939723	18	23	-
chr11	67939729	67939730	37	42	+
chr11	67939730	67939731	18	21	-
chr11	67939759	67939760	39	45	+
chr11	67939760	67939761	26	29	-
chr11	67939902	67939903	16	19	+
chr11	67939903	67939904	18	27	-
chr11	67939922	67939923	18	18	+
chr11	67939923	67939924	23	24	-
chr11	67939933	67939934	14	18	+
chr11	67939934	67939935	15	18	-
chr11	67939943	67939944	16	18	+
chr11	67939944	67939945	16	17	-
chr11	67940030	67940031	18	22	+
chr11	67940031	67940032	50	56	-
chr11	67940109	67940110	22	27	+
chr11	67940110	67940111	41	44	-
chr11	67940167	67940168	15	16	+
chr11	67940168	67940169	38	39	-
chr11	67940171	67940172	15	16	+
chr11	67940172	67940173	35	39	-
chr11	67940567	67940568	29	35	+
chr11	67940568	67940569	40	41	-
chr11	67940569	67940570	36	40	+
chr11	67940570	67940571	36	40	-
chr11	67940631	67940632	30	37	+
chr11	67940632	67940633	31	37	-
chr11	67940663	67940664	27	32	+
chr11	67940664	67940665	18	23	-
chr11	67940758	67940759	18	19	+
chr11	67940759	67940760	24	28	-
chr11	67940786	67940787	22	23	+
chr11	67940787	67940788	26	31	-
chr11	67940990	67940991	46	51	+
chr11	67940991	67940992	42	47	-
chr11	67941101	67941102	39	44	+
chr11	67941102	67941103	50	52	-
chr11	67941141	67941142	33	39	+
chr11	67941142	67941143	53	64	-
chr11	67941144	67941145	32	38	+
chr11	67941145	67941146	55	60	-
chr11	67941363	67941364	20	26	+
chr11	67941364	67941365	25	28	-
chr11	67941462	67941463	25	33	+
chr11	67941463	67941464	30	38	-
chr11	67941505	67941506	19	37	+
chr11	67941506	67941507	33	44	-
chr11	67941521	67941522	26	41	+
chr11	67941522	67941523	24	38	-
chr11	67941569	67941570	34	56	+
chr11	67941570	67941571	21	37	-
chr11	67941861	67941862	41	51	+
chr11	67941862	67941863	21	28	-
chr11	67942047	67942048	26	29	+
chr11	67942048	67942049	31	31	-
chr11	67942127	67942128	40	47	+
chr11	67942128	67942129	36	43	-
chr11	67942228	67942229	33	37	+
chr11	67942229	67942230	30	36	-
chr11	67942536	67942537	19	20	+
chr11	67942537	67942538	28	31	-
chr11	67942546	67942547	17	22	+
chr11	67942547	67942548	27	30	-
chr11	67942599	67942600	14	33	+
chr11	67942600	67942601	14	33	-
chr11	67942696	67942697	14	19	+
chr11	67942697	67942698	32	38	-
chr11	67942840	67942841	30	33	+
chr11	67942841	67942842	30	32	-
chr11	67942974	67942975	16	22	+
chr11	67942975	67942976	22	27	-
chr11	67943014	67943015	18	27	+
chr11	67943015	67943016	21	28	-
chr11	67943236	67943237	34	43	+
chr11	67943237	67943238	36	41	-
chr11	67943306	67943307	46	59	+
chr11	67943307	67943308	27	33	-
chr11	67943473	67943474	34	41	+
chr11	67943474	67943475	11	13	-
chr11	67943525	67943526	34	36	+
chr11	67943526	67943527	18	20	-
chr11	67943529	67943530	35	36	+
chr11	67943530	67943531	18	20	-
chr11	67943662	67943663	37	40	+
chr11	67943663	67943664	38	40	-
chr11	67943829	67943830	29	34	+
chr11	67943830	67943831	23	30	-
chr11	67943962	67943963	33	35	+
chr11	67943963	67943964	25	27	-
chr11	67943974	67943975	32	34	+
chr11	67943975	67943976	27	29	-
chr11	67944017	67944018	18	21	+
chr11	67944018	67944019	28	31	-
chr11	67944022	67944023	15	18	+
chr11	67944023	67944024	25	28	-
chr11	67944033	67944034	16	19	+
chr11	67944034	67944035	24	29	-
chr11	67944047	67944048	23	25	+
chr11	67944048	67944049	29	34	-
chr11	67944078	67944079	15	27	+
chr11	67944079	67944080	16	34	-
chr11	67944111	67944112	33	38	+
chr11	67944112	67944113	35	39	-
chr11	67944123	67944124	32	39	+
chr11	67944124	67944125	34	37	-
chr11	67944175	67944176	25	32	+
chr11	67944176	67944177	36	47	-
chr11	67944204	67944205	21	27	+
chr11	67944205	67944206	31	32	-
chr11	67944206	67944207	20	28	+
chr11	67944207	67944208	38	42	-
chr11	67944266	67944267	14	25	+
chr11	67944267	67944268	19	42	-
chr11	67944290	67944291	25	32	+
chr11	67944291	67944292	35	42	-
chr11	67945233	67945234	23	34	+
chr11	67945234	67945235	23	32	-
chr11	67945249	67945250	18	24	+
chr11	67945250	67945251	24	30	-
chr11	67945478	67945479	23	26	+
chr11	67945479	67945480	32	35	-
chr11	67945525	67945526	20	25	+
chr11	67945526	67945527	31	37	-
chr11	67945591	67945592	14	22	+
chr11	67945592	67945593	34	35	-
chr11	67945613	67945614	26	29	+
chr11	67945614	67945615	26	33	-
chr11	67945641	67945642	35	42	+
chr11	67945642	67945643	22	29	-
chr11	67946583	67946584	32	36	+
chr11	67946584	67946585	27	31	-
chr11	67946664	67946665	20	25	+
chr11	67946665	67946666	28	31	-
chr11	67946687	67946688	14	20	+
chr11	67946688	67946689	26	32	-
chr11	67946762	67946763	15	20	+
chr11	67946763	67946764	34	35	-
chr11	67947253	67947254	43	47	+
chr11	67947254	67947255	43	49	-
chr11	67947268	67947269	40	45	+
chr11	67947269	67947270	39	44	-
chr11	67947308	67947309	21	32	+
chr11	67947309	67947310	31	48	-
chr11	67947654	67947655	14	24	+
chr11	67947655	67947656	16	29	-
chr11	67947665	67947666	19	21	+
chr11	67947666	67947667	27	30	-
chr11	67947752	67947753	19	24	+
chr11	67947753	67947754	27	31	-
chr11	67947814	67947815	23	28	+
chr11	67947815	67947816	26	30	-
chr11	67947816	67947817	23	30	+
chr11	67947817	67947818	24	29	-
chr11	67947905	67947906	24	27	+
chr11	67947906	67947907	31	37	-
chr11	67948168	67948169	28	32	+
chr11	67948169	67948170	31	35	-
chr11	67948174	67948175	26	31	+
chr11	67948175	67948176	30	37	-
chr11	67948176	67948177	25	28	+
chr11	67948177	67948178	30	36	-
chr11	67948241	67948242	16	23	+
chr11	67948242	67948243	39	47	-
chr11	67948263	67948264	22	30	+
chr11	67948264	67948265	35	42	-
chr11	67948402	67948403	25	31	+
chr11	67948403	67948404	31	34	-
chr11	67948648	67948649	28	30	+
chr11	67948649	67948650	20	20	-
chr11	67948681	67948682	26	27	+
chr11	67948682	67948683	18	19	-
chr11	67948687	67948688	27	29	+
chr11	67948688	67948689	17	19	-
chr11	67948729	67948730	18	22	+
chr11	67948730	67948731	12	15	-
chr11	67948760	67948761	18	19	+
chr11	67948761	67948762	12	15	-
chr11	67948774	67948775	17	18	+
chr11	67948775	67948776	10	12	-
chr11	67948785	67948786	23	23	+
chr11	67948786	67948787	12	13	-
chr11	67948790	67948791	20	23	+
chr11	67948791	67948792	11	14	-
chr11	67948818	67948819	15	25	+
chr11	67948819	67948820	6	14	-
chr11	67948830	67948831	26	31	+
chr11	67948831	67948832	9	12	-
chr11	67948834	67948835	24	31	+
chr11	67948835	67948836	12	16	-
chr11	67948968	67948969	54	62	+
chr11	67948969	67948970	39	46	-
chr11	67949322	67949323	36	42	+
chr11	67949323	67949324	34	43	-
chr11	67949328	67949329	34	46	+
chr11	67949329	67949330	31	38	-
chr11	67949357	67949358	35	47	+
chr11	67949358	67949359	34	38	-
chr11	67949377	67949378	27	42	+
chr11	67949378	67949379	30	51	-
chr11	67949435	67949436	29	44	+
chr11	67949436	67949437	35	59	-
chr11	67949674	67949675	26	36	+
chr11	67949675	67949676	16	20	-
chr11	67949721	67949722	27	34	+
chr11	67949722	67949723	19	27	-
chr11	67950009	67950010	22	30	+
chr11	67950010	67950011	20	28	-
chr11	67950141	67950142	38	47	+
chr11	67950142	67950143	23	28	-
chr11	67950146	67950147	40	46	+
chr11	67950147	67950148	20	26	-
chr11	67950232	67950233	13	21	+
chr11	67950233	67950234	7	8	-
chr11	67950263	67950264	14	17	+
chr11	67950264	67950265	9	9	-
chr11	67950271	67950272	13	16	+
chr11	67950272	67950273	11	12	-
chr11	67950305	67950306	15	19	+
chr11	67950306	67950307	13	17	-
chr11	67950319	67950320	13	21	+
chr11	67950320	67950321	17	23	-
chr11	67950359	67950360	28	33	+
chr11	67950360	67950361	27	30	-
chr11	67950391	67950392	27	31	+
chr11	67950392	67950393	26	31	-
chr11	67950429	67950430	19	23	+
chr11	67950430	67950431	17	20	-
chr11	67950444	67950445	19	22	+
chr11	67950445	67950446	18	21	-
chr11	67950481	67950482	20	27	+
chr11	67950482	67950483	25	30	-
chr11	67950491	67950492	21	29	+
chr11	67950492	67950493	26	31	-
chr11	67950521	67950522	22	26	+
chr11	67950522	67950523	27	32	-
chr11	67950846	67950847	26	40	+
chr11	67950847	67950848	14	25	-
chr11	67950854	67950855	27	40	+
chr11	67950855	67950856	14	25	-
chr11	67950884	67950885	25	25	+
chr11	67950885	67950886	20	24	-
chr11	67950886	67950887	23	28	+
chr11	67950887	67950888	22	28	-
chr11	67950922	67950923	30	37	+
chr11	67950923	67950924	25	29	-
chr11	67950948	67950949	34	42	+
chr11	67950949	67950950	26	29	-
chr11	67950968	67950969	41	46	+
chr11	67950969	67950970	34	35	-
chr11	67951013	67951014	17	35	+
chr11	67951014	67951015	14	29	-
chr11	67951044	67951045	30	32	+
chr11	67951045	67951046	25	29	-
chr11	67951076	67951077	26	30	+
chr11	67951077	67951078	21	26	-
chr11	67951218	67951219	29	35	+
chr11	67951219	67951220	31	37	-
chr11	67951226	67951227	28	35	+
chr11	67951227	67951228	32	37	-
chr11	67951345	67951346	32	35	+
chr11	67951346	67951347	33	38	-
chr11	67951417	67951418	27	35	+
chr11	67951418	67951419	47	54	-
chr11	67951574	67951575	36	43	+
chr11	67951575	67951576	28	32	-
chr11	67951710	67951711	30	36	+
chr11	67951711	67951712	35	45	-
chr11	67951816	67951817	31	35	+
chr11	67951817	67951818	23	28	-
chr11	67952115	67952116	31	42	+
chr11	67952116	67952117	46	53	-
chr11	67952469	67952470	28	31	+
chr11	67952470	67952471	33	41	-
chr11	67952540	67952541	36	42	+
chr11	67952541	67952542	28	36	-
chr11	67952656	67952657	40	51	+
chr11	67952657	67952658	27	32	-
chr11	67952701	67952702	21	25	+
chr11	67952702	67952703	26	27	-
chr11	67952734	67952735	18	21	+
chr11	67952735	67952736	16	18	-
chr11	67952740	67952741	19	21	+
chr11	67952741	67952742	21	23	-
chr11	67952757	67952758	17	22	+
chr11	67952758	67952759	23	25	-
chr11	67952764	67952765	20	26	+
chr11	67952765	67952766	27	28	-
chr11	67952953	67952954	21	26	+
chr11	67952954	67952955	47	55	-
chr11	67953021	67953022	31	39	+
chr11	67953022	67953023	40	45	-
chr11	67953335	67953336	28	33	+
chr11	67953336	67953337	34	37	-
chr11	67953361	67953362	27	31	+
chr11	67953362	67953363	34	36	-
chr11	67953381	67953382	22	31	+
chr11	67953382	67953383	33	36	-
chr11	67953464	67953465	34	39	+
chr11	67953465	67953466	39	45	-
chr11	67953594	67953595	30	37	+
chr11	67953595	67953596	28	35	-
chr11	67953642	67953643	38	45	+
chr11	67953643	67953644	26	30	-
chr11	67953707	67953708	8	33	+
chr11	67953708	67953709	5	35	-
chr11	67953712	67953713	10	31	+
chr11	67953713	67953714	10	40	-
chr11	67953769	67953770	10	36	+
chr11	67953770	67953771	10	33	-
chr11	67953813	67953814	40	47	+
chr11	67953814	67953815	33	45	-
chr11	67954034	67954035	25	29	+
chr11	67954035	67954036	34	48	-
chr11	67954454	67954455	40	46	+
chr11	67954455	67954456	23	34	-
chr11	67954539	67954540	32	33	+
chr11	67954540	67954541	29	36	-
chr11	67954547	67954548	34	37	+
chr11	67954548	67954549	39	41	-
chr11	67954660	67954661	32	37	+
chr11	67954661	67954662	46	48	-
chr11	67954743	67954744	24	27	+
chr11	67954744	67954745	62	69	-
chr11	67954755	67954756	22	27	+
chr11	67954756	67954757	60	65	-
chr11	67954776	67954777	20	25	+
chr11	67954777	67954778	55	59	-
chr11	67954814	67954815	27	33	+
chr11	67954815	67954816	41	46	-
chr11	67955059	67955060	36	42	+
chr11	67955060	67955061	20	24	-
chr11	67955112	67955113	35	39	+
chr11	67955113	67955114	27	30	-
chr11	67955195	67955196	37	42	+
chr11	67955196	67955197	25	27	-
chr11	67955521	67955522	7	9	+
chr11	67955522	67955523	5	5	-
chr11	67955529	67955530	8	12	+
chr11	67955530	67955531	4	6	-
chr11	67955551	67955552	16	17	+
chr11	67955552	67955553	5	6	-
chr11	67955559	67955560	16	17	+
chr11	67955560	67955561	7	8	-
chr11	67955583	67955584	21	27	+
chr11	67955584	67955585	11	12	-
chr11	67955602	67955603	27	32	+
chr11	67955603	67955604	14	17	-
chr11	67955615	67955616	36	39	+
chr11	67955616	67955617	17	23	-
chr11	67955647	67955648	42	44	+
chr11	67955648	67955649	21	21	-
chr11	67955680	67955681	31	33	+
chr11	67955681	67955682	12	14	-
chr11	67955691	67955692	32	38	+
chr11	67955692	67955693	9	13	-
chr11	67955711	67955712	28	33	+
chr11	67955712	67955713	14	16	-
chr11	67955769	67955770	23	26	+
chr11	67955770	67955771	33	34	-
chr11	67955781	67955782	23	26	+
chr11	67955782	67955783	32	35	-
chr11	67955785	67955786	25	29	+
chr11	67955786	67955787	29	33	-
chr11	67955790	67955791	26	31	+
chr11	67955791	67955792	33	34	-
chr11	67955879	67955880	20	25	+
chr11	67955880	67955881	24	27	-
chr11	67955994	67955995	26	37	+
chr11	67955995	67955996	35	47	-
chr11	67956071	67956072	30	33	+
chr11	67956072	67956073	32	35	-
chr11	67956092	67956093	26	33	+
chr11	67956093	67956094	27	30	-
chr11	67956116	67956117	26	31	+
chr11	67956117	67956118	30	31	-
chr11	67956124	67956125	28	34	+
chr11	67956125	67956126	33	33	-
chr11	67956296	67956297	31	52	+
chr11	67956297	67956298	27	38	-
chr11	67956503	67956504	23	27	+
chr11	67956504	67956505	32	36	-
chr11	67956644	67956645	11	36	+
chr11	67956645	67956646	24	62	-
chr11	67956686	67956687	31	47	+
chr11	67956687	67956688	36	59	-
chr11	67956764	67956765	28	36	+
chr11	67956765	67956766	22	35	-
chr11	67956978	67956979	17	22	+
chr11	67956979	67956980	34	40	-
chr11	67957390	67957391	37	45	+
chr11	67957391	67957392	42	49	-
chr11	67957401	67957402	38	47	+
chr11	67957402	67957403	38	44	-
chr11	67957438	67957439	29	37	+
chr11	67957439	67957440	28	39	-
chr11	67957773	67957774	30	35	+
chr11	67957774	67957775	42	51	-
chr11	67957823	67957824	33	40	+
chr11	67957824	67957825	35	43	-
chr11	67958001	67958002	25	30	+
chr11	67958002	67958003	21	24	-
chr11	67958052	67958053	15	37	+
chr11	67958053	67958054	17	51	-
chr11	67958224	67958225	43	49	+
chr11	67958225	67958226	35	39	-
chr11	67958680	67958681	24	30	+
chr11	67958681	67958682	28	36	-
chr11	67958838	67958839	41	46	+
chr11	67958839	67958840	30	37	-
chr11	67958843	67958844	40	48	+
chr11	67958844	67958845	29	36	-
chr11	67958944	67958945	40	40	+
chr11	67958945	67958946	26	29	-
chr11	67959019	67959020	21	28	+
chr11	67959020	67959021	24	26	-
chr11	67959058	67959059	26	27	+
chr11	67959059	67959060	27	33	-
chr11	67959079	67959080	26	30	+
chr11	67959080	67959081	27	32	-
chr11	67959252	67959253	23	26	+
chr11	67959253	67959254	28	34	-
chr11	67959267	67959268	18	28	+
chr11	67959268	67959269	23	28	-
chr11	67959310	67959311	32	39	+
chr11	67959311	67959312	20	32	-
chr11	67959644	67959645	15	23	+
chr11	67959645	67959646	42	48	-
chr11	67959682	67959683	22	27	+
chr11	67959683	67959684	44	51	-
chr11	67960371	67960372	25	34	+
chr11	67960372	67960373	39	46	-
chr11	67960412	67960413	19	29	+
chr11	67960413	67960414	33	39	-
chr11	67960535	67960536	22	27	+
chr11	67960536	67960537	35	45	-
chr11	67960575	67960576	20	27	+
chr11	67960576	67960577	32	41	-
chr11	67960704	67960705	18	28	+
chr11	67960705	67960706	20	36	-
chr11	67960752	67960753	20	25	+
chr11	67960753	67960754	36	40	-
chr11	67960808	67960809	28	35	+
chr11	67960809	67960810	44	50	-
chr11	67961066	67961067	30	41	+
chr11	67961067	67961068	23	28	-
chr11	67961089	67961090	34	39	+
chr11	67961090	67961091	18	22	-
chr11	67961634	67961635	36	44	+
chr11	67961635	67961636	20	29	-
chr11	67961687	67961688	26	27	+
chr11	67961688	67961689	8	9	-
chr11	67961720	67961721	26	31	+
chr11	67961721	67961722	24	28	-
chr11	67961818	67961819	35	39	+
chr11	67961819	67961820	34	36	-
chr11	67961896	67961897	19	20	+
chr11	67961897	67961898	30	34	-
chr11	67961910	67961911	15	16	+
chr11	67961911	67961912	27	30	-
chr11	67961928	67961929	18	21	+
chr11	67961929	67961930	27	30	-
chr11	67961954	67961955	16	20	+
chr11	67961955	67961956	32	37	-
chr11	67962020	67962021	26	30	+
chr11	67962021	67962022	31	39	-
chr11	67962121	67962122	50	57	+
chr11	67962122	67962123	45	50	-
chr11	67962438	67962439	27	30	+
chr11	67962439	67962440	45	55	-
chr11	67962458	67962459	27	30	+
chr11	67962459	67962460	50	57	-
chr11	67962577	67962578	25	28	+
chr11	67962578	67962579	36	46	-
chr11	67963432	67963433	31	35	+
chr11	67963433	67963434	27	32	-
chr11	67963451	67963452	24	33	+
chr11	67963452	67963453	23	27	-
chr11	67963495	67963496	32	36	+
chr11	67963496	67963497	27	32	-
chr11	67964460	67964461	16	20	+
chr11	67964461	67964462	26	30	-
chr11	67964468	67964469	16	19	+
chr11	67964469	67964470	23	28	-
chr11	67964505	67964506	19	25	+
chr11	67964506	67964507	28	33	-
chr11	67964539	67964540	26	32	+
chr11	67964540	67964541	25	30	-
chr11	67964561	67964562	32	38	+
chr11	67964562	67964563	20	23	-
chr11	67964583	67964584	32	36	+
chr11	67964584	67964585	27	31	-
chr11	67964629	67964630	18	19	+
chr11	67964630	67964631	19	25	-
chr11	67964660	67964661	18	21	+
chr11	67964661	67964662	20	24	-
chr11	67964690	67964691	11	22	+
chr11	67964691	67964692	17	30	-
chr11	67964718	67964719	28	28	+
chr11	67964719	67964720	29	32	-
chr11	67964730	67964731	26	29	+
chr11	67964731	67964732	27	31	-
chr11	67964734	67964735	26	32	+
chr11	67964735	67964736	28	32	-
chr11	67964865	67964866	21	25	+
chr11	67964866	67964867	32	39	-
chr11	67965506	67965507	14	38	+
chr11	67965507	67965508	14	38	-
chr11	67965526	67965527	26	30	+
chr11	67965527	67965528	27	33	-
chr11	67965555	67965556	32	38	+
chr11	67965556	67965557	34	38	-
chr11	67965620	67965621	36	40	+
chr11	67965621	67965622	31	36	-
chr11	67965647	67965648	32	37	+
chr11	67965648	67965649	30	38	-
chr11	67965710	67965711	35	39	+
chr11	67965711	67965712	30	34	-
chr11	67965832	67965833	27	35	+
chr11	67965833	67965834	3	7	-
chr11	67965968	67965969	41	47	+
chr11	67965969	67965970	48	55	-
chr11	67966065	67966066	11	39	+
chr11	67966066	67966067	18	67	-
chr11	67966087	67966088	21	38	+
chr11	67966088	67966089	34	59	-
chr11	67966218	67966219	28	38	+
chr11	67966219	67966220	21	28	-
chr11	67966226	67966227	23	30	+
chr11	67966227	67966228	24	28	-
chr11	67966258	67966259	22	26	+
chr11	67966259	67966260	22	25	-
chr11	67966281	67966282	19	23	+
chr11	67966282	67966283	22	25	-
chr11	67966288	67966289	24	30	+
chr11	67966289	67966290	22	26	-
chr11	67966344	67966345	28	31	+
chr11	67966345	67966346	37	41	-
chr11	67966356	67966357	32	34	+
chr11	67966357	67966358	35	42	-
chr11	67966396	67966397	24	28	+
chr11	67966397	67966398	34	37	-
chr11	67966441	67966442	18	27	+
chr11	67966442	67966443	19	24	-
chr11	67966474	67966475	17	21	+
chr11	67966475	67966476	24	26	-
chr11	67966486	67966487	26	27	+
chr11	67966487	67966488	19	22	-
chr11	67966490	67966491	27	31	+
chr11	67966491	67966492	21	26	-
chr11	67966553	67966554	28	30	+
chr11	67966554	67966555	29	32	-
chr11	67966742	67966743	44	50	+
chr11	67966743	67966744	29	33	-
chr11	67966753	67966754	47	54	+
chr11	67966754	67966755	25	30	-
chr11	67966928	67966929	40	50	+
chr11	67966929	67966930	13	20	-
chr11	67967061	67967062	29	39	+
chr11	67967062	67967063	40	45	-
chr11	67967174	67967175	41	50	+
chr11	67967175	67967176	27	38	-
chr11	67967271	67967272	37	52	+
chr11	67967272	67967273	23	28	-
chr11	67967292	67967293	35	39	+
chr11	67967293	67967294	21	27	-
chr11	67967302	67967303	33	37	+
chr11	67967303	67967304	19	27	-
chr11	67967420	67967421	62	72	+
chr11	67967421	67967422	38	41	-
chr11	67967431	67967432	55	64	+
chr11	67967432	67967433	40	44	-
chr11	67967692	67967693	25	33	+
chr11	67967693	67967694	26	36	-
chr11	67967872	67967873	26	43	+
chr11	67967873	67967874	32	34	-
chr11	67967957	67967958	35	42	+
chr11	67967958	67967959	16	27	-
chr11	67967974	67967975	26	46	+
chr11	67967975	67967976	9	19	-
chr11	67968020	67968021	17	36	+
chr11	67968021	67968022	14	29	-
chr11	67968041	67968042	33	43	+
chr11	67968042	67968043	23	35	-
chr11	67968132	67968133	29	35	+
chr11	67968133	67968134	34	44	-
chr11	67968225	67968226	12	42	+
chr11	67968226	67968227	13	41	-
chr11	67968276	67968277	11	51	+
chr11	67968277	67968278	8	33	-
chr11	67968595	67968596	23	26	+
chr11	67968596	67968597	28	33	-
chr11	67968616	67968617	19	25	+
chr11	67968617	67968618	29	37	-
chr11	67968637	67968638	24	26	+
chr11	67968638	67968639	35	38	-
chr11	67968639	67968640	21	25	+
chr11	67968640	67968641	31	36	-
chr11	67968693	67968694	19	33	+
chr11	67968694	67968695	29	44	-
chr11	67968739	67968740	5	23	+
chr11	67968740	67968741	8	35	-
chr11	67968843	67968844	20	34	+
chr11	67968844	67968845	25	36	-
chr11	67969107	67969108	33	40	+
chr11	67969108	67969109	23	31	-
chr11	67969127	67969128	31	39	+
chr11	67969128	67969129	26	35	-
chr11	67969283	67969284	34	43	+
chr11	67969284	67969285	28	32	-
chr11	67969311	67969312	29	33	+
chr11	67969312	67969313	26	30	-
chr11	67969411	67969412	16	17	+
chr11	67969412	67969413	29	35	-
chr11	67969425	67969426	21	22	+
chr11	67969426	67969427	30	37	-
chr11	67969843	67969844	29	44	+
chr11	67969844	67969845	39	56	-
chr11	67969923	67969924	35	53	+
chr11	67969924	67969925	34	45	-
chr11	67970107	67970108	17	20	+
chr11	67970108	67970109	19	23	-
chr11	67970117	67970118	16	19	+
chr11	67970118	67970119	22	23	-
chr11	67970159	67970160	13	14	+
chr11	67970160	67970161	17	18	-
chr11	67970161	67970162	10	11	+
chr11	67970162	67970163	17	19	-
chr11	67970175	67970176	14	15	+
chr11	67970176	67970177	17	21	-
chr11	67970203	67970204	18	18	+
chr11	67970204	67970205	19	23	-
chr11	67970248	67970249	25	28	+
chr11	67970249	67970250	30	32	-
chr11	67970264	67970265	25	28	+
chr11	67970265	67970266	25	27	-
chr11	67970292	67970293	34	37	+
chr11	67970293	67970294	34	39	-
chr11	67970331	67970332	27	32	+
chr11	67970332	67970333	27	30	-
chr11	67970350	67970351	27	37	+
chr11	67970351	67970352	20	31	-
chr11	67970381	67970382	37	44	+
chr11	67970382	67970383	28	34	-
chr11	67970398	67970399	39	49	+
chr11	67970399	67970400	29	37	-
chr11	67970422	67970423	28	54	+
chr11	67970423	67970424	21	44	-
chr11	67970504	67970505	33	43	+
chr11	67970505	67970506	28	32	-
chr11	67970527	67970528	41	46	+
chr11	67970528	67970529	29	32	-
chr11	67970630	67970631	17	22	+
chr11	67970631	67970632	26	36	-
chr11	67970661	67970662	18	20	+
chr11	67970662	67970663	33	36	-
chr11	67970675	67970676	16	19	+
chr11	67970676	67970677	30	32	-
chr11	67970691	67970692	13	16	+
chr11	67970692	67970693	24	27	-
chr11	67970719	67970720	19	21	+
chr11	67970720	67970721	28	31	-
chr11	67970729	67970730	19	20	+
chr11	67970730	67970731	23	27	-
chr11	67970735	67970736	16	18	+
chr11	67970736	67970737	25	30	-
chr11	67970845	67970846	12	16	+
chr11	67970846	67970847	38	46	-
chr11	67970908	67970909	13	18	+
chr11	67970909	67970910	31	38	-
chr11	67970936	67970937	10	19	+
chr11	67970937	67970938	24	36	-
chr11	67970971	67970972	20	23	+
chr11	67970972	67970973	29	41	-
chr11	67970996	67970997	21	23	+
chr11	67970997	67970998	27	33	-
chr11	67971123	67971124	29	38	+
chr11	67971124	67971125	22	40	-
chr11	67971131	67971132	27	36	+
chr11	67971132	67971133	30	39	-
chr11	67971216	67971217	17	37	+
chr11	67971217	67971218	14	41	-
chr11	67971326	67971327	29	32	+
chr11	67971327	67971328	19	32	-
chr11	67971382	67971383	26	36	+
chr11	67971383	67971384	30	39	-
chr11	67971552	67971553	11	27	+
chr11	67971553	67971554	13	51	-
chr11	67971621	67971622	20	23	+
chr11	67971622	67971623	45	53	-
chr11	67971710	67971711	28	30	+
chr11	67971711	67971712	40	49	-
chr11	67971726	67971727	26	30	+
chr11	67971727	67971728	40	51	-
chr11	67972005	67972006	27	40	+
chr11	67972006	67972007	25	35	-
chr11	67972050	67972051	26	43	+
chr11	67972051	67972052	18	21	-
chr11	67972057	67972058	22	44	+
chr11	67972058	67972059	12	21	-
chr11	67972075	67972076	17	40	+
chr11	67972076	67972077	9	12	-
chr11	67972144	67972145	25	30	+
chr11	67972145	67972146	11	18	-
chr11	67972239	67972240	35	44	+
chr11	67972240	67972241	31	34	-
chr11	67972279	67972280	29	35	+
chr11	67972280	67972281	29	34	-
chr11	67972302	67972303	24	33	+
chr11	67972303	67972304	29	35	-
chr11	67972325	67972326	22	27	+
chr11	67972326	67972327	31	37	-
chr11	67972372	67972373	18	25	+
chr11	67972373	67972374	40	47	-
chr11	67972402	67972403	15	21	+
chr11	67972403	67972404	35	38	-
chr11	67972472	67972473	24	30	+
chr11	67972473	67972474	31	36	-
chr11	67972654	67972655	41	45	+
chr11	67972655	67972656	51	64	-
chr11	67973082	67973083	48	63	+
chr11	67973083	67973084	7	13	-
chr11	67973109	67973110	10	35	+
chr11	67973110	67973111	5	13	-
chr11	67973179	67973180	22	27	+
chr11	67973180	67973181	18	23	-
chr11	67973235	67973236	30	35	+
chr11	67973236	67973237	31	36	-
chr11	67973287	67973288	15	34	+
chr11	67973288	67973289	16	36	-
chr11	67973321	67973322	20	26	+
chr11	67973322	67973323	16	23	-
chr11	67973337	67973338	19	25	+
chr11	67973338	67973339	20	27	-
chr11	67973365	67973366	14	18	+
chr11	67973366	67973367	35	35	-
chr11	67973375	67973376	16	20	+
chr11	67973376	67973377	29	33	-
chr11	67973377	67973378	18	22	+
chr11	67973378	67973379	32	32	-
chr11	67973381	67973382	23	27	+
chr11	67973382	67973383	32	34	-
chr11	67973389	67973390	23	30	+
chr11	67973390	67973391	27	33	-
chr11	67973393	67973394	24	32	+
chr11	67973394	67973395	32	35	-
chr11	67973506	67973507	25	30	+
chr11	67973507	67973508	22	26	-
chr11	67973514	67973515	24	31	+
chr11	67973515	67973516	19	22	-
chr11	67973517	67973518	20	26	+
chr11	67973518	67973519	19	22	-
chr11	67973758	67973759	0	36	+
chr11	67973759	67973760	0	58	-
chr11	67973916	67973917	0	47	+
chr11	67973917	67973918	0	46	-
chr11	67973967	67973968	14	44	+
chr11	67973968	67973969	8	29	-
chr11	67974050	67974051	15	33	+
chr11	67974051	67974052	24	44	-
chr11	67974068	67974069	3	32	+
chr11	67974069	67974070	10	49	-
chr11	67974402	67974403	24	47	+
chr11	67974403	67974404	28	47	-
chr11	67974446	67974447	8	44	+
chr11	67974447	67974448	5	43	-
chr11	67974479	67974480	15	22	+
chr11	67974480	67974481	22	34	-
chr11	67974483	67974484	20	26	+
chr11	67974484	67974485	22	34	-
chr11	67974490	67974491	17	27	+
chr11	67974491	67974492	12	30	-
chr11	67974504	67974505	15	23	+
chr11	67974505	67974506	16	29	-
chr11	67974524	67974525	19	27	+
chr11	67974525	67974526	12	24	-
chr11	67974535	67974536	18	28	+
chr11	67974536	67974537	14	22	-
chr11	67974564	67974565	19	36	+
chr11	67974565	67974566	19	37	-
chr11	67974576	67974577	22	35	+
chr11	67974577	67974578	16	36	-
chr11	67974611	67974612	16	18	+
chr11	67974612	67974613	26	34	-
chr11	67974636	67974637	9	13	+
chr11	67974637	67974638	15	26	-
chr11	67974655	67974656	4	12	+
chr11	67974656	67974657	2	26	-
chr11	67974658	67974659	4	8	+
chr11	67974659	67974660	14	29	-
chr11	67974666	67974667	7	10	+
chr11	67974667	67974668	14	26	-
chr11	67974674	67974675	5	10	+
chr11	67974675	67974676	12	29	-
chr11	67974986	67974987	26	33	+
chr11	67974987	67974988	39	44	-
chr11	67974996	67974997	25	30	+
chr11	67974997	67974998	36	42	-
chr11	67975024	67975025	20	22	+
chr11	67975025	67975026	31	33	-
chr11	67975033	67975034	18	19	+
chr11	67975034	67975035	28	32	-
chr11	67975040	67975041	21	23	+
chr11	67975041	67975042	25	30	-
chr11	67975054	67975055	27	30	+
chr11	67975055	67975056	17	29	-
chr11	67975068	67975069	29	30	+
chr11	67975069	67975070	24	29	-
chr11	67975133	67975134	17	27	+
chr11	67975134	67975135	28	42	-
chr11	67975149	67975150	18	24	+
chr11	67975150	67975151	25	40	-
chr11	67975171	67975172	12	15	+
chr11	67975172	67975173	28	41	-
chr11	67975211	67975212	5	10	+
chr11	67975212	67975213	23	32	-
chr11	67975328	67975329	34	36	+
chr11	67975329	67975330	29	34	-
chr11	67975336	67975337	32	36	+
chr11	67975337	67975338	27	34	-
chr11	67975368	67975369	37	45	+
chr11	67975369	67975370	30	36	-
chr11	67975429	67975430	27	42	+
chr11	67975430	67975431	32	48	-
chr11	67975461	67975462	42	49	+
chr11	67975462	67975463	37	57	-
chr11	67975496	67975497	30	34	+
chr11	67975497	67975498	26	48	-
chr11	67975538	67975539	17	20	+
chr11	67975539	67975540	24	30	-
chr11	67975554	67975555	14	15	+
chr11	67975555	67975556	24	28	-
chr11	67975582	67975583	18	18	+
chr11	67975583	67975584	25	32	-
chr11	67975594	67975595	20	20	+
chr11	67975595	67975596	30	31	-
chr11	67975627	67975628	25	29	+
chr11	67975628	67975629	33	37	-
chr11	67975642	67975643	28	32	+
chr11	67975643	67975644	29	38	-
chr11	67975652	67975653	31	35	+
chr11	67975653	67975654	34	39	-
chr11	67975680	67975681	25	33	+
chr11	67975681	67975682	26	35	-
chr11	67975685	67975686	26	30	+
chr11	67975686	67975687	25	32	-
chr11	67975696	67975697	28	33	+
chr11	67975697	67975698	23	35	-
chr11	67975741	67975742	34	47	+
chr11	67975742	67975743	20	29	-
chr11	67975773	67975774	40	48	+
chr11	67975774	67975775	21	34	-
chr11	67975805	67975806	15	43	+
chr11	67975806	67975807	15	37	-
chr11	67975836	67975837	28	37	+
chr11	67975837	67975838	26	33	-
chr11	67975873	67975874	28	29	+
chr11	67975874	67975875	28	35	-
chr11	67975875	67975876	25	26	+
chr11	67975876	67975877	29	35	-
chr11	67975988	67975989	29	52	+
chr11	67975989	67975990	30	60	-
chr11	67976062	67976063	30	33	+
chr11	67976063	67976064	36	48	-
chr11	67976222	67976223	42	46	+
chr11	67976223	67976224	48	62	-
chr11	67976422	67976423	20	61	+
chr11	67976423	67976424	12	50	-
chr11	67976610	67976611	2	39	+
chr11	67976611	67976612	1	41	-
chr11	67976662	67976663	0	41	+
chr11	67976663	67976664	1	41	-
chr11	67976697	67976698	1	49	+
chr11	67976698	67976699	0	43	-
chr11	67976702	67976703	0	44	+
chr11	67976703	67976704	0	41	-
chr11	67976766	67976767	0	50	+
chr11	67976767	67976768	2	55	-
chr11	67976809	67976810	1	47	+
chr11	67976810	67976811	0	49	-
chr11	67976842	67976843	0	47	+
chr11	67976843	67976844	0	38	-
chr11	67976952	67976953	18	58	+
chr11	67976953	67976954	12	46	-
chr11	67976973	67976974	7	48	+
chr11	67976974	67976975	9	49	-
chr11	67977056	67977057	21	34	+
chr11	67977057	67977058	28	49	-
chr11	67977089	67977090	13	31	+
chr11	67977090	67977091	21	44	-
chr11	67977096	67977097	22	33	+
chr11	67977097	67977098	30	44	-
chr11	67977267	67977268	19	48	+
chr11	67977268	67977269	16	36	-
chr11	67977306	67977307	9	41	+
chr11	67977307	67977308	8	29	-
chr11	67977355	67977356	10	20	+
chr11	67977356	67977357	7	11	-
chr11	67977371	67977372	18	24	+
chr11	67977372	67977373	11	17	-
chr11	67977425	67977426	12	37	+
chr11	67977426	67977427	15	29	-
chr11	67977456	67977457	18	33	+
chr11	67977457	67977458	21	33	-
chr11	67977502	67977503	12	17	+
chr11	67977503	67977504	20	32	-
chr11	67977513	67977514	15	20	+
chr11	67977514	67977515	17	28	-
chr11	67977546	67977547	20	21	+
chr11	67977547	67977548	21	27	-
chr11	67977557	67977558	19	20	+
chr11	67977558	67977559	17	26	-
chr11	67977562	67977563	15	19	+
chr11	67977563	67977564	22	29	-
chr11	67977590	67977591	19	21	+
chr11	67977591	67977592	19	25	-
chr11	67977600	67977601	21	24	+
chr11	67977601	67977602	20	25	-
chr11	67977606	67977607	20	22	+
chr11	67977607	67977608	19	23	-
chr11	67977610	67977611	19	21	+
chr11	67977611	67977612	22	26	-
chr11	67977947	67977948	35	45	+
chr11	67977948	67977949	27	34	-
chr11	67977958	67977959	32	42	+
chr11	67977959	67977960	19	31	-
chr11	67978092	67978093	29	44	+
chr11	67978093	67978094	25	33	-
chr11	67978132	67978133	30	37	+
chr11	67978133	67978134	34	42	-
chr11	67978139	67978140	30	40	+
chr11	67978140	67978141	30	41	-
chr11	67978232	67978233	24	33	+
chr11	67978233	67978234	24	35	-
chr11	67978257	67978258	17	33	+
chr11	67978258	67978259	18	37	-
chr11	67978293	67978294	19	29	+
chr11	67978294	67978295	30	38	-
chr11	67978313	67978314	18	27	+
chr11	67978314	67978315	25	37	-
chr11	67978330	67978331	18	25	+
chr11	67978331	67978332	24	35	-
chr11	67978395	67978396	33	37	+
chr11	67978396	67978397	30	44	-
chr11	67978411	67978412	32	40	+
chr11	67978412	67978413	32	43	-
chr11	67978414	67978415	37	41	+
chr11	67978415	67978416	34	40	-
chr11	67978523	67978524	18	27	+
chr11	67978524	67978525	30	35	-
chr11	67978653	67978654	13	22	+
chr11	67978654	67978655	36	50	-
chr11	67978662	67978663	17	29	+
chr11	67978663	67978664	37	52	-
chr11	67978680	67978681	23	33	+
chr11	67978681	67978682	37	47	-
chr11	67978682	67978683	14	29	+
chr11	67978683	67978684	31	44	-
chr11	67978702	67978703	29	32	+
chr11	67978703	67978704	37	45	-
chr11	67978756	67978757	14	28	+
chr11	67978757	67978758	25	55	-
chr11	67978820	67978821	19	27	+
chr11	67978821	67978822	36	61	-
chr11	67978822	67978823	13	25	+
chr11	67978823	67978824	26	65	-
chr11	67979064	67979065	29	33	+
chr11	67979065	67979066	25	34	-
chr11	67979070	67979071	29	30	+
chr11	67979071	67979072	27	31	-
chr11	67979074	67979075	16	27	+
chr11	67979075	67979076	25	29	-
chr11	67979101	67979102	2	37	+
chr11	67979102	67979103	1	36	-
chr11	67979117	67979118	3	46	+
chr11	67979118	67979119	0	35	-
chr11	67979159	67979160	1	46	+
chr11	67979160	67979161	0	36	-
chr11	67979187	67979188	2	44	+
chr11	67979188	67979189	1	34	-
chr11	67979216	67979217	7	41	+
chr11	67979217	67979218	4	38	-
chr11	67979227	67979228	11	35	+
chr11	67979228	67979229	4	43	-
chr11	67979231	67979232	18	40	+
chr11	67979232	67979233	8	38	-
chr11	67979291	67979292	8	38	+
chr11	67979292	67979293	10	46	-
chr11	67979343	67979344	22	40	+
chr11	67979344	67979345	26	54	-
chr11	67979354	67979355	6	37	+
chr11	67979355	67979356	13	52	-
chr11	67979385	67979386	24	30	+
chr11	67979386	67979387	43	49	-
chr11	67979466	67979467	34	42	+
chr11	67979467	67979468	43	53	-
chr11	67979579	67979580	5	37	+
chr11	67979580	67979581	1	29	-
chr11	67979710	67979711	1	25	+
chr11	67979711	67979712	0	52	-
chr11	67979863	67979864	1	36	+
chr11	67979864	67979865	0	60	-
chr11	67979887	67979888	0	48	+
chr11	67979888	67979889	0	59	-
chr11	67979909	67979910	0	45	+
chr11	67979910	67979911	1	58	-
chr11	67979983	67979984	0	61	+
chr11	67979984	67979985	0	41	-
chr11	67980011	67980012	0	51	+
chr11	67980012	67980013	0	42	-
chr11	67980023	67980024	0	49	+
chr11	67980024	67980025	0	46	-
chr11	67980037	67980038	0	52	+
chr11	67980038	67980039	0	49	-
chr11	67980039	67980040	0	52	+
chr11	67980040	67980041	0	48	-
chr11	67980045	67980046	0	50	+
chr11	67980046	67980047	1	53	-
chr11	67980073	67980074	0	48	+
chr11	67980074	67980075	0	66	-
chr11	67980084	67980085	0	48	+
chr11	67980085	67980086	1	72	-
chr11	67980104	67980105	0	53	+
chr11	67980105	67980106	0	68	-
chr11	67980109	67980110	0	51	+
chr11	67980110	67980111	0	71	-
chr11	67980113	67980114	0	52	+
chr11	67980114	67980115	0	66	-
chr11	67980115	67980116	0	49	+
chr11	67980116	67980117	0	70	-
chr11	67980121	67980122	0	49	+
chr11	67980122	67980123	0	67	-
chr11	67980124	67980125	0	50	+
chr11	67980125	67980126	0	65	-
chr11	67980131	67980132	1	50	+
chr11	67980132	67980133	0	65	-
chr11	67980141	67980142	0	45	+
chr11	67980142	67980143	0	59	-
chr11	67980144	67980145	1	53	+
chr11	67980145	67980146	1	63	-
chr11	67980147	67980148	0	51	+
chr11	67980148	67980149	0	58	-
chr11	67980171	67980172	0	58	+
chr11	67980172	67980173	0	68	-
chr11	67980177	67980178	0	59	+
chr11	67980178	67980179	0	65	-
chr11	67980188	67980189	0	58	+
chr11	67980189	67980190	0	64	-
chr11	67980195	67980196	0	58	+
chr11	67980196	67980197	0	63	-
chr11	67980199	67980200	1	57	+
chr11	67980200	67980201	0	61	-
chr11	67980227	67980228	0	63	+
chr11	67980228	67980229	1	63	-
chr11	67980229	67980230	0	65	+
chr11	67980230	67980231	0	66	-
chr11	67980250	67980251	0	59	+
chr11	67980251	67980252	0	61	-
chr11	67980255	67980256	0	58	+
chr11	67980256	67980257	0	61	-
chr11	67980262	67980263	0	57	+
chr11	67980263	67980264	0	53	-
chr11	67980303	67980304	0	67	+
chr11	67980304	67980305	1	61	-
chr11	67980305	67980306	0	63	+
chr11	67980306	67980307	0	62	-
chr11	67980309	67980310	0	64	+
chr11	67980310	67980311	0	57	-
chr11	67980312	67980313	0	62	+
chr11	67980313	67980314	0	59	-
chr11	67980327	67980328	0	64	+
chr11	67980328	67980329	0	60	-
chr11	67980331	67980332	0	64	+
chr11	67980332	67980333	0	58	-
chr11	67980335	67980336	0	62	+
chr11	67980336	67980337	0	61	-
chr11	67980337	67980338	0	60	+
chr11	67980338	67980339	0	63	-
chr11	67980343	67980344	0	57	+
chr11	67980344	67980345	2	61	-
chr11	67980349	67980350	0	59	+
chr11	67980350	67980351	0	64	-
chr11	67980352	67980353	1	56	+
chr11	67980353	67980354	0	69	-
chr11	67980359	67980360	0	58	+
chr11	67980360	67980361	0	67	-
chr11	67980362	67980363	0	57	+
chr11	67980363	67980364	0	68	-
chr11	67980366	67980367	0	62	+
chr11	67980367	67980368	0	63	-
chr11	67980372	67980373	0	58	+
chr11	67980373	67980374	0	66	-
chr11	67980382	67980383	0	56	+
chr11	67980383	67980384	0	63	-
chr11	67980386	67980387	0	54	+
chr11	67980387	67980388	0	57	-
chr11	67980388	67980389	0	51	+
chr11	67980389	67980390	0	61	-
chr11	67980407	67980408	0	59	+
chr11	67980408	67980409	0	54	-
chr11	67980409	67980410	0	59	+
chr11	67980410	67980411	0	51	-
chr11	67980412	67980413	0	57	+
chr11	67980413	67980414	1	52	-
chr11	67980418	67980419	0	57	+
chr11	67980419	67980420	0	50	-
chr11	67980423	67980424	0	61	+
chr11	67980424	67980425	1	46	-
chr11	67980428	67980429	0	58	+
chr11	67980429	67980430	0	41	-
chr11	67980432	67980433	0	61	+
chr11	67980433	67980434	0	41	-
chr11	67980440	67980441	0	62	+
chr11	67980441	67980442	1	27	-
chr11	67980447	67980448	0	56	+
chr11	67980448	67980449	0	29	-
chr11	67980449	67980450	0	58	+
chr11	67980450	67980451	0	27	-
chr11	67980453	67980454	0	58	+
chr11	67980454	67980455	0	30	-
chr11	67980457	67980458	0	55	+
chr11	67980458	67980459	1	30	-
chr11	67980463	67980464	0	55	+
chr11	67980464	67980465	0	22	-
chr11	67980467	67980468	1	59	+
chr11	67980468	67980469	0	24	-
chr11	67980473	67980474	1	57	+
chr11	67980474	67980475	1	22	-
chr11	67980483	67980484	0	54	+
chr11	67980484	67980485	0	19	-
chr11	67980494	67980495	1	54	+
chr11	67980495	67980496	0	18	-
chr11	67980504	67980505	0	53	+
chr11	67980505	67980506	0	19	-
chr11	67980508	67980509	0	50	+
chr11	67980509	67980510	0	18	-
chr11	67980519	67980520	0	50	+
chr11	67980520	67980521	0	13	-
chr11	67980521	67980522	0	49	+
chr11	67980522	67980523	0	14	-
chr11	67980531	67980532	0	49	+
chr11	67980532	67980533	0	12	-
chr11	67980541	67980542	0	48	+
chr11	67980542	67980543	0	17	-
chr11	67980546	67980547	0	48	+
chr11	67980547	67980548	0	16	-
chr11	67980552	67980553	1	48	+
chr11	67980553	67980554	0	18	-
chr11	67980558	67980559	0	49	+
chr11	67980559	67980560	0	17	-
chr11	67980565	67980566	0	58	+
chr11	67980566	67980567	0	15	-
chr11	67980575	67980576	0	54	+
chr11	67980576	67980577	0	19	-
chr11	67980578	67980579	0	52	+
chr11	67980579	67980580	0	20	-
chr11	67980581	67980582	0	48	+
chr11	67980582	67980583	0	20	-
chr11	67980585	67980586	0	52	+
chr11	67980586	67980587	0	21	-
chr11	67980596	67980597	1	48	+
chr11	67980597	67980598	1	27	-
chr11	67980604	67980605	0	50	+
chr11	67980605	67980606	0	32	-
chr11	67980610	67980611	0	51	+
chr11	67980611	67980612	0	34	-
chr11	67980613	67980614	0	53	+
chr11	67980614	67980615	1	34	-
chr11	67980618	67980619	0	52	+
chr11	67980619	67980620	1	35	-
chr11	67980628	67980629	0	57	+
chr11	67980629	67980630	0	37	-
chr11	67980633	67980634	0	51	+
chr11	67980634	67980635	0	34	-
chr11	67980635	67980636	0	52	+
chr11	67980636	67980637	0	32	-
chr11	67980647	67980648	0	53	+
chr11	67980648	67980649	0	33	-
chr11	67980654	67980655	0	51	+
chr11	67980655	67980656	0	38	-
chr11	67980658	67980659	0	49	+
chr11	67980659	67980660	0	36	-
chr11	67980663	67980664	0	45	+
chr11	67980664	67980665	0	39	-
chr11	67980668	67980669	0	41	+
chr11	67980669	67980670	0	37	-
chr11	67980674	67980675	0	39	+
chr11	67980675	67980676	0	36	-
chr11	67980676	67980677	0	44	+
chr11	67980677	67980678	0	32	-
chr11	67980679	67980680	0	42	+
chr11	67980680	67980681	0	32	-
chr11	67980682	67980683	0	42	+
chr11	67980683	67980684	0	30	-
chr11	67980689	67980690	0	46	+
chr11	67980690	67980691	0	29	-
chr11	67980691	67980692	1	45	+
chr11	67980692	67980693	2	32	-
chr11	67980765	67980766	0	54	+
chr11	67980766	67980767	0	58	-
chr11	67980768	67980769	0	49	+
chr11	67980769	67980770	0	58	-
chr11	67980770	67980771	0	51	+
chr11	67980771	67980772	0	58	-
chr11	67980775	67980776	0	46	+
chr11	67980776	67980777	0	55	-
chr11	67980783	67980784	1	55	+
chr11	67980784	67980785	0	52	-
chr11	67980787	67980788	0	53	+
chr11	67980788	67980789	0	49	-
chr11	67980796	67980797	0	46	+
chr11	67980797	67980798	0	48	-
chr11	67980802	67980803	0	42	+
chr11	67980803	67980804	0	50	-
chr11	67980819	67980820	0	41	+
chr11	67980820	67980821	0	40	-
chr11	67980824	67980825	0	43	+
chr11	67980825	67980826	0	45	-
chr11	67980828	67980829	0	47	+
chr11	67980829	67980830	0	34	-
chr11	67980837	67980838	0	46	+
chr11	67980838	67980839	0	22	-
chr11	67980847	67980848	0	42	+
chr11	67980848	67980849	0	22	-
chr11	67980851	67980852	0	43	+
chr11	67980852	67980853	0	20	-
chr11	67980854	67980855	0	46	+
chr11	67980855	67980856	0	21	-
chr11	67980857	67980858	0	48	+
chr11	67980858	67980859	0	18	-
chr11	67980860	67980861	0	48	+
chr11	67980861	67980862	0	19	-
chr11	67980863	67980864	0	46	+
chr11	67980864	67980865	0	20	-
chr11	67980866	67980867	0	51	+
chr11	67980867	67980868	0	18	-
chr11	67980868	67980869	0	51	+
chr11	67980869	67980870	0	19	-
chr11	67980875	67980876	0	49	+
chr11	67980876	67980877	0	20	-
chr11	67980877	67980878	0	48	+
chr11	67980878	67980879	0	19	-
chr11	67980883	67980884	0	53	+
chr11	67980884	67980885	1	17	-
chr11	67980889	67980890	1	50	+
chr11	67980890	67980891	0	19	-
chr11	67980894	67980895	0	52	+
chr11	67980895	67980896	0	20	-
chr11	67980899	67980900	0	50	+
chr11	67980900	67980901	0	18	-
chr11	67980905	67980906	0	49	+
chr11	67980906	67980907	0	15	-
chr11	67980908	67980909	0	55	+
chr11	67980909	67980910	0	17	-
chr11	67980912	67980913	0	53	+
chr11	67980913	67980914	0	17	-
chr11	67980918	67980919	0	49	+
chr11	67980919	67980920	0	22	-
chr11	67980920	67980921	1	49	+
chr11	67980921	67980922	0	21	-
chr11	67980925	67980926	0	47	+
chr11	67980926	67980927	0	22	-
chr11	67980932	67980933	0	52	+
chr11	67980933	67980934	1	25	-
chr11	67980945	67980946	0	55	+
chr11	67980946	67980947	0	31	-
chr11	67980950	67980951	0	54	+
chr11	67980951	67980952	0	36	-
chr11	67980952	67980953	0	54	+
chr11	67980953	67980954	0	36	-
chr11	67980956	67980957	1	59	+
chr11	67980957	67980958	0	38	-
chr11	67980960	67980961	0	61	+
chr11	67980961	67980962	0	38	-
chr11	67980964	67980965	0	59	+
chr11	67980965	67980966	0	41	-
chr11	67980968	67980969	0	60	+
chr11	67980969	67980970	0	43	-
chr11	67980975	67980976	0	60	+
chr11	67980976	67980977	0	49	-
chr11	67980979	67980980	0	62	+
chr11	67980980	67980981	1	44	-
chr11	67980982	67980983	0	62	+
chr11	67980983	67980984	0	53	-
chr11	67980996	67980997	0	65	+
chr11	67980997	67980998	0	53	-
chr11	67980998	67980999	0	65	+
chr11	67980999	67981000	0	51	-
chr11	67981009	67981010	0	68	+
chr11	67981010	67981011	0	55	-
chr11	67981013	67981014	0	68	+
chr11	67981014	67981015	1	53	-
chr11	67981016	67981017	0	71	+
chr11	67981017	67981018	0	51	-
chr11	67981018	67981019	0	72	+
chr11	67981019	67981020	0	50	-
chr11	67981020	67981021	0	73	+
chr11	67981021	67981022	0	53	-
chr11	67981026	67981027	0	72	+
chr11	67981027	67981028	0	53	-
chr11	67981032	67981033	0	71	+
chr11	67981033	67981034	0	54	-
chr11	67981039	67981040	1	70	+
chr11	67981040	67981041	0	50	-
chr11	67981043	67981044	0	70	+
chr11	67981044	67981045	0	52	-
chr11	67981057	67981058	0	65	+
chr11	67981058	67981059	0	45	-
chr11	67981062	67981063	0	61	+
chr11	67981063	67981064	0	46	-
chr11	67981073	67981074	0	64	+
chr11	67981074	67981075	0	40	-
chr11	67981077	67981078	0	68	+
chr11	67981078	67981079	0	44	-
chr11	67981082	67981083	0	68	+
chr11	67981083	67981084	0	38	-
chr11	67981085	67981086	0	68	+
chr11	67981086	67981087	0	42	-
chr11	67981088	67981089	0	70	+
chr11	67981089	67981090	0	44	-
chr11	67981090	67981091	0	67	+
chr11	67981091	67981092	1	43	-
chr11	67981093	67981094	0	69	+
chr11	67981094	67981095	1	34	-
chr11	67981096	67981097	0	70	+
chr11	67981097	67981098	0	36	-
chr11	67981102	67981103	0	69	+
chr11	67981103	67981104	0	40	-
chr11	67981110	67981111	0	63	+
chr11	67981111	67981112	0	38	-
chr11	67981121	67981122	0	55	+
chr11	67981122	67981123	0	25	-
chr11	67981125	67981126	0	50	+
chr11	67981126	67981127	0	36	-
chr11	67981131	67981132	0	46	+
chr11	67981132	67981133	0	39	-
chr11	67981144	67981145	0	42	+
chr11	67981145	67981146	0	47	-
chr11	67981156	67981157	0	45	+
chr11	67981157	67981158	0	48	-
chr11	67981158	67981159	0	50	+
chr11	67981159	67981160	0	48	-
chr11	67981164	67981165	0	54	+
chr11	67981165	67981166	0	49	-
chr11	67981167	67981168	0	52	+
chr11	67981168	67981169	0	54	-
chr11	67981170	67981171	0	52	+
chr11	67981171	67981172	0	55	-
chr11	67981181	67981182	0	52	+
chr11	67981182	67981183	0	59	-
chr11	67981185	67981186	0	53	+
chr11	67981186	67981187	0	57	-
chr11	67981188	67981189	0	52	+
chr11	67981189	67981190	0	58	-
chr11	67981206	67981207	0	55	+
chr11	67981207	67981208	1	55	-
chr11	67981208	67981209	0	58	+
chr11	67981209	67981210	0	55	-
chr11	67981210	67981211	1	58	+
chr11	67981211	67981212	0	54	-
chr11	67981217	67981218	0	52	+
chr11	67981218	67981219	0	53	-
chr11	67981230	67981231	0	56	+
chr11	67981231	67981232	0	54	-
chr11	67981233	67981234	0	58	+
chr11	67981234	67981235	0	54	-
chr11	67981235	67981236	0	57	+
chr11	67981236	67981237	0	54	-
chr11	67981238	67981239	0	58	+
chr11	67981239	67981240	0	55	-
chr11	67981246	67981247	0	60	+
chr11	67981247	67981248	1	62	-
chr11	67981258	67981259	0	60	+
chr11	67981259	67981260	0	64	-
chr11	67981263	67981264	0	56	+
chr11	67981264	67981265	0	62	-
chr11	67981265	67981266	1	62	+
chr11	67981266	67981267	0	65	-
chr11	67981271	67981272	0	64	+
chr11	67981272	67981273	0	61	-
chr11	67981273	67981274	0	64	+
chr11	67981274	67981275	0	61	-
chr11	67981275	67981276	0	66	+
chr11	67981276	67981277	0	62	-
chr11	67981282	67981283	0	71	+
chr11	67981283	67981284	0	64	-
chr11	67981294	67981295	0	76	+
chr11	67981295	67981296	0	65	-
chr11	67981298	67981299	0	76	+
chr11	67981299	67981300	0	60	-
chr11	67981304	67981305	1	78	+
chr11	67981305	67981306	0	63	-
chr11	67981307	67981308	0	77	+
chr11	67981308	67981309	0	61	-
chr11	67981310	67981311	0	79	+
chr11	67981311	67981312	0	64	-
chr11	67981325	67981326	0	85	+
chr11	67981326	67981327	0	70	-
chr11	67981335	67981336	0	82	+
chr11	67981336	67981337	0	77	-
chr11	67981340	67981341	0	87	+
chr11	67981341	67981342	0	80	-
chr11	67981343	67981344	0	88	+
chr11	67981344	67981345	0	72	-
chr11	67981353	67981354	0	80	+
chr11	67981354	67981355	0	81	-
chr11	67981358	67981359	0	75	+
chr11	67981359	67981360	0	77	-
chr11	67981368	67981369	0	74	+
chr11	67981369	67981370	0	73	-
chr11	67981370	67981371	0	77	+
chr11	67981371	67981372	0	72	-
chr11	67981374	67981375	0	77	+
chr11	67981375	67981376	0	70	-
chr11	67981378	67981379	1	74	+
chr11	67981379	67981380	0	69	-
chr11	67981385	67981386	0	70	+
chr11	67981386	67981387	0	67	-
chr11	67981400	67981401	0	71	+
chr11	67981401	67981402	0	62	-
chr11	67981406	67981407	0	69	+
chr11	67981407	67981408	0	57	-
chr11	67981421	67981422	0	62	+
chr11	67981422	67981423	0	49	-
chr11	67981423	67981424	1	61	+
chr11	67981424	67981425	0	50	-
chr11	67981432	67981433	0	67	+
chr11	67981433	67981434	0	50	-
chr11	67981435	67981436	0	64	+
chr11	67981436	67981437	0	48	-
chr11	67981438	67981439	0	64	+
chr11	67981439	67981440	0	41	-
chr11	67981442	67981443	0	69	+
chr11	67981443	67981444	0	43	-
chr11	67981444	67981445	0	67	+
chr11	67981445	67981446	0	43	-
chr11	67981449	67981450	0	69	+
chr11	67981450	67981451	0	45	-
chr11	67981451	67981452	0	71	+
chr11	67981452	67981453	0	48	-
chr11	67981455	67981456	0	62	+
chr11	67981456	67981457	0	48	-
chr11	67981460	67981461	0	70	+
chr11	67981461	67981462	0	50	-
chr11	67981475	67981476	0	70	+
chr11	67981476	67981477	0	51	-
chr11	67981484	67981485	0	70	+
chr11	67981485	67981486	0	49	-
chr11	67981486	67981487	0	70	+
chr11	67981487	67981488	0	51	-
chr11	67981490	67981491	0	69	+
chr11	67981491	67981492	0	50	-
chr11	67981497	67981498	0	72	+
chr11	67981498	67981499	0	53	-
chr11	67981503	67981504	0	70	+
chr11	67981504	67981505	0	58	-
chr11	67981510	67981511	0	63	+
chr11	67981511	67981512	0	57	-
chr11	67981512	67981513	0	63	+
chr11	67981513	67981514	1	59	-
chr11	67981518	67981519	0	63	+
chr11	67981519	67981520	0	59	-
chr11	67981520	67981521	0	62	+
chr11	67981521	67981522	0	57	-
chr11	67981532	67981533	0	58	+
chr11	67981533	67981534	0	53	-
chr11	67981570	67981571	0	56	+
chr11	67981571	67981572	0	49	-
chr11	67981590	67981591	0	46	+
chr11	67981591	67981592	0	46	-
chr11	67981628	67981629	0	36	+
chr11	67981629	67981630	0	31	-
chr11	67981631	67981632	0	40	+
chr11	67981632	67981633	0	32	-
chr11	67981633	67981634	0	40	+
chr11	67981634	67981635	1	31	-
chr11	67981635	67981636	1	38	+
chr11	67981636	67981637	0	30	-
chr11	67981649	67981650	0	45	+
chr11	67981650	67981651	0	36	-
chr11	67981664	67981665	0	56	+
chr11	67981665	67981666	0	36	-
[truncated: 338 more rows]
