# Supplementary material for: Epigenetic Deregulation of the Histone Methyltransferase KMT5B Contributes to Malignant Transformation in Glioblastoma
Source: Front Cell Dev Biol. 2021 Aug 10;9:671838. doi: 10.3389/fcell.2021.671838 (PMC8383299; doi:10.3389/fcell.2021.671838)
Supplement: Supplementary file 9 [file Table_5.XLSX]

## Sheet: pyromark results KMT5B figure1C
Sample_ID	Category	CpG_ID	CpG	Methylation
BC63	Brain	CpG_1659	1	19.53
BC63	Brain	CpG_1661	2	20.59
BC63	Brain	CpG_1663	3	9.78
BC63	Brain	CpG_1666	4	13.87
BC63	Brain	CpG_1704	5	22.54
BC62	Brain	CpG_1659	1	20.42
BC62	Brain	CpG_1661	2	19.61
BC62	Brain	CpG_1663	3	9.61
BC62	Brain	CpG_1666	4	13.61
BC62	Brain	CpG_1704	5	22.94
BC61	Brain	CpG_1659	1	20.34
BC61	Brain	CpG_1661	2	21.44
BC61	Brain	CpG_1663	3	9.25
BC61	Brain	CpG_1666	4	12.98
BC61	Brain	CpG_1704	5	23.42
BC64	Brain	CpG_1659	1	16.28
BC64	Brain	CpG_1661	2	18.02
BC64	Brain	CpG_1663	3	9.93
BC64	Brain	CpG_1666	4	13.83
BC64	Brain	CpG_1704	5	17.85
LN229	Glioma _cell_line	CpG_1659	1	58.84
LN229	Glioma _cell_line	CpG_1661	2	51.86
LN229	Glioma _cell_line	CpG_1663	3	9.52
LN229	Glioma _cell_line	CpG_1666	4	14.81
LN229	Glioma _cell_line	CpG_1704	5	64.41
T98G	Glioma _cell_line	CpG_1659	1	58.48
T98G	Glioma _cell_line	CpG_1661	2	55.43
T98G	Glioma _cell_line	CpG_1663	3	11.97
T98G	Glioma _cell_line	CpG_1666	4	14.27
T98G	Glioma _cell_line	CpG_1704	5	66.45
LN18	Glioma _cell_line	CpG_1659	1	68.84
LN18	Glioma _cell_line	CpG_1661	2	63.93
LN18	Glioma _cell_line	CpG_1663	3	13.31
LN18	Glioma _cell_line	CpG_1666	4	14.83
LN18	Glioma _cell_line	CpG_1704	5	75.93
U87MG	Glioma _cell_line	CpG_1659	1	53.3
U87MG	Glioma _cell_line	CpG_1661	2	46.98
U87MG	Glioma _cell_line	CpG_1663	3	7.97
U87MG	Glioma _cell_line	CpG_1666	4	14.13
U87MG	Glioma _cell_line	CpG_1704	5	59.19
T1	GBM	CpG_1659	1	63.03
T1	GBM	CpG_1661	2	55.51
T1	GBM	CpG_1663	3	16.07
T1	GBM	CpG_1666	4	14.84
T1	GBM	CpG_1704	5	69.92
T3	GBM	CpG_1659	1	59.83
T3	GBM	CpG_1661	2	58.33
T3	GBM	CpG_1663	3	18.07
T3	GBM	CpG_1666	4	14.53
T3	GBM	CpG_1704	5	64.94
T6	GBM	CpG_1659	1	59.58
T6	GBM	CpG_1661	2	58.05
T6	GBM	CpG_1663	3	22.74
T6	GBM	CpG_1666	4	14.7
T6	GBM	CpG_1704	5	66.83
T7	GBM	CpG_1659	1	43.75
T7	GBM	CpG_1661	2	41.23
T7	GBM	CpG_1663	3	10.71
T7	GBM	CpG_1666	4	13.16
T7	GBM	CpG_1704	5	49.45
T9	GBM	CpG_1659	1	57.78
T9	GBM	CpG_1661	2	57.25
T9	GBM	CpG_1663	3	24.05
T9	GBM	CpG_1666	4	14.69
T9	GBM	CpG_1704	5	62.15
T10	GBM	CpG_1659	1	60.65
T10	GBM	CpG_1661	2	57.84
T10	GBM	CpG_1663	3	20.58
T10	GBM	CpG_1666	4	14.48
T10	GBM	CpG_1704	5	65.83
T15	GBM	CpG_1659	1	57.84
T15	GBM	CpG_1661	2	54.12
T15	GBM	CpG_1663	3	8.73
T15	GBM	CpG_1666	4	15.19
T15	GBM	CpG_1704	5	67.41
T19	GBM	CpG_1659	1	50
T19	GBM	CpG_1661	2	49.71
T19	GBM	CpG_1663	3	16.53
T19	GBM	CpG_1666	4	14.25
T19	GBM	CpG_1704	5	56.14
T21	GBM	CpG_1659	1	46.46
T21	GBM	CpG_1661	2	57.09
T21	GBM	CpG_1663	3	15.94
T21	GBM	CpG_1666	4	14.22
T21	GBM	CpG_1704	5	71.29
T23	GBM	CpG_1659	1	68.23
T23	GBM	CpG_1661	2	62.14
T23	GBM	CpG_1663	3	10.91
T23	GBM	CpG_1666	4	14.7
T23	GBM	CpG_1704	5	78.73
T29	GBM	CpG_1659	1	55.86
T29	GBM	CpG_1661	2	50.76
T29	GBM	CpG_1663	3	14.03
T29	GBM	CpG_1666	4	14.22
T29	GBM	CpG_1704	5	60.8
T35	GBM	CpG_1659	1	60.72
T35	GBM	CpG_1661	2	58.07
T35	GBM	CpG_1663	3	20.68
T35	GBM	CpG_1666	4	14.17
T35	GBM	CpG_1704	5	68.34
T39	GBM	CpG_1659	1	52.89
T39	GBM	CpG_1661	2	48.55
T39	GBM	CpG_1663	3	7.78
T39	GBM	CpG_1666	4	13.96
T39	GBM	CpG_1704	5	57.53
T43	GBM	CpG_1659	1	60.96
T43	GBM	CpG_1661	2	54.85
T43	GBM	CpG_1663	3	18.04
T43	GBM	CpG_1666	4	14.49
T43	GBM	CpG_1704	5	62.01
2048	GBM	CpG_1659	1	87.74
2048	GBM	CpG_1661	2	76.19
2048	GBM	CpG_1663	3	25.32
2048	GBM	CpG_1666	4	13.84
2048	GBM	CpG_1704	5	94.57
2058	GBM	CpG_1659	1	87.69
2058	GBM	CpG_1661	2	77.28
2058	GBM	CpG_1663	3	18.81
2058	GBM	CpG_1666	4	13.96
2058	GBM	CpG_1704	5	91.93
2370	GBM	CpG_1659	1	76.92
2370	GBM	CpG_1661	2	72.92
2370	GBM	CpG_1663	3	20.71
2370	GBM	CpG_1666	4	14.03
2370	GBM	CpG_1704	5	81.87
2405	GBM	CpG_1659	1	79.04
2405	GBM	CpG_1661	2	68.78
2405	GBM	CpG_1663	3	17.1
2405	GBM	CpG_1666	4	14.56
2405	GBM	CpG_1704	5	83.19
2773	GBM	CpG_1659	1	79.33
2773	GBM	CpG_1661	2	58.14
2773	GBM	CpG_1663	3	14.19
2773	GBM	CpG_1666	4	15.02
2773	GBM	CpG_1704	5	84.38
2951	GBM	CpG_1659	1	86.19
2951	GBM	CpG_1661	2	76.28
2951	GBM	CpG_1663	3	17.97
2951	GBM	CpG_1666	4	14.84
2951	GBM	CpG_1704	5	91.44
2953	GBM	CpG_1659	1	85.89
2953	GBM	CpG_1661	2	73.95
2953	GBM	CpG_1663	3	15.69
2953	GBM	CpG_1666	4	15.09
2953	GBM	CpG_1704	5	90.36
3207	GBM	CpG_1659	1	89.72
3207	GBM	CpG_1661	2	77.8
3207	GBM	CpG_1663	3	17.65
3207	GBM	CpG_1666	4	14.84
3207	GBM	CpG_1704	5	96.71
3315	GBM	CpG_1659	1	88.31
3315	GBM	CpG_1661	2	77.97
3315	GBM	CpG_1663	3	14.98
3315	GBM	CpG_1666	4	14.45
3315	GBM	CpG_1704	5	91.6
3362	GBM	CpG_1659	1	86.94
3362	GBM	CpG_1661	2	77.86
3362	GBM	CpG_1663	3	17.9
3362	GBM	CpG_1666	4	14.38
3362	GBM	CpG_1704	5	94.04
3658	GBM	CpG_1659	1	89.55
3658	GBM	CpG_1661	2	79.25
3658	GBM	CpG_1663	3	16.89
3658	GBM	CpG_1666	4	15.51
3658	GBM	CpG_1704	5	97.14
3722	GBM	CpG_1659	1	87.07
3722	GBM	CpG_1661	2	79.8
3722	GBM	CpG_1663	3	21.96
3722	GBM	CpG_1666	4	15.03
3722	GBM	CpG_1704	5	93.76
8659	GBM	CpG_1659	1	84.04
8659	GBM	CpG_1661	2	75.44
8659	GBM	CpG_1663	3	17.32
8659	GBM	CpG_1666	4	15.07
8659	GBM	CpG_1704	5	94.32

## Sheet: pyromark results KMT5B figure2A
Sample_ID	CpG_position	5mC	5hmC
control	1	91.14	1.12
control	2	64.01	0
AZA	1	55.41	5.55
AZA	2	35	4.6
VitC	1	93.51	0
VitC	2	62.44	0
AZA_&_VitC	1	55.86	5.9
AZA_&_VitC	2	35.56	3.69
