# Supplementary material for: Epigenetic Deregulation of the Histone Methyltransferase KMT5B Contributes to Malignant Transformation in Glioblastoma
Source: Front Cell Dev Biol. 2021 Aug 10;9:671838. doi: 10.3389/fcell.2021.671838 (PMC8383299; doi:10.3389/fcell.2021.671838)
Supplement: Supplementary file 10 [file Table_6.XLS]

## Sheet: ST S5
Sample Name	e12A	e12B	e12C	H13A	H13B	H13C	H17A	H17B	H17C
Condition	Mock	Mock	Mock	KMT5B #3	KMT5B #3	KMT5B #3	KMT5B #7	KMT5B #7	KMT5B #7
Number of reads (after trimming)	52022640	53495066	46131696	50529786	49637200	48671118	59560850	44767414	52096278
Total of paired reads in the equivalence classes	23657229	24485725	20995552	23048103	22580890	22193471	27178316	20446601	23894690
Number of mappings discarded because of alignment score	4774293	4774902	4169053	5719446	4040622	4627515	5513198	3720385	4069121
Number of fragments entirely discarded because of alignment score	928107	907846	815217	790472	916775	838173	1048193	802337	924379
Number of fragments discarded because they are best-mapped to decoys	218106	208605	189912	220837	189450	195430	249298	174614	191070
Number of fragments discarded because they have only dovetail (discordant) mappings	75310	62074	70457	94632	61005	62380	69760	57356	55494
Mapping rate (%)	90.9497	91.5439	91.0244	91.2258	90.9837	91.1977	91.2624	91.3459	91.7328
