# Supplementary material for: Epigenetic Deregulation of the Histone Methyltransferase KMT5B Contributes to Malignant Transformation in Glioblastoma
Source: Front Cell Dev Biol. 2021 Aug 10;9:671838. doi: 10.3389/fcell.2021.671838 (PMC8383299; doi:10.3389/fcell.2021.671838)
Supplement: Supplementary file 11 [file Table_7.XLSX]

## Sheet: Genes abundance
GENESYMBOL	e12A	e12B	e12C	H13A	H13B	H13C	H17A	H17B	H17C	ENSEMBLID	GENESYMBOL
TSPAN6	17.5009	19.0701	18.0679	15.2993	15.5147	13.7423	17.443	15.7841	16.3783	ENSG00000000003	TSPAN6
DPM1	181.186	176.116	180.679	162.88	161.293	166.055	116.801	123.228	120.255	ENSG00000000419	DPM1
SCYL3	6.81418	8.19923	7.97122	7.36836	8.3221	8.40225	7.73148	8.58294	7.81054	ENSG00000000457	SCYL3
C1ORF112	21.2777	21.2797	21.3716	16.2689	20.0953	19.9298	18.4792	18.9209	16.0214	ENSG00000000460	C1ORF112
CFH	10.1483	12.5132	10.7255	7.89738	7.39546	6.91106	11.5292	11.5864	12.0432	ENSG00000000971	CFH
GCLC	28.9086	28.4672	27.1111	29.2669	24.99	28.7412	21.7712	27.9801	24.1212	ENSG00000001084	GCLC
NFYA	23.6799	26.1363	25.6874	20.9034	22.5172	19.286	19.453	20.5501	20.1205	ENSG00000001167	NFYA
STPG1	9.13907	9.62985	10.9002	8.63741	10.0873	11.5631	12.9137	10.2857	11.3366	ENSG00000001460	STPG1
NIPAL3	36.3775	35.352	39.1826	19.6947	20.5321	20.6355	43.1892	44.5308	44.7646	ENSG00000001461	NIPAL3
LAS1L	36.6055	36.8183	36.352	31.971	35.1197	35.914	32.8054	30.8378	32.4805	ENSG00000001497	LAS1L
ENPP4	4.51468	4.89961	4.66714	3.77709	3.72146	3.20886	2.58174	2.61559	2.59746	ENSG00000001561	ENPP4
SEMA3F	0.393514	0.47324	0.39239	0.83452	0.320674	0.682601	0.485353	0.160347	0.278406	ENSG00000001617	SEMA3F
ANKIB1	30.1091	29.2965	29.316	39.1421	46.713	36.4036	33.4182	45.4167	35.3897	ENSG00000001629	ANKIB1
CYP51A1	126.922	131.396	124.581	201.398	211.603	210.539	210.425	213.89	197.614	ENSG00000001630	CYP51A1
KRIT1	33.3956	33.927	31.371	38.0412	41.7814	41.7328	41.1582	46.1323	37.7562	ENSG00000001631	KRIT1
RAD52	8.87006	11.2365	12.104	7.51914	7.89984	8.67589	6.85502	8.10555	6.10825	ENSG00000002016	RAD52
BAD	129.391	125.925	130.558	115.488	127.143	122.272	134.234	128.587	149.086	ENSG00000002330	BAD
LAP3	68.2627	76.4778	71.5941	70.7162	71.3587	70.2006	65.0925	68.2705	72.413	ENSG00000002549	LAP3
CD99	178.443	178.361	182.009	264.015	257.533	279.287	278.625	268.484	288.484	ENSG00000002586	CD99
HS3ST1	0.253549	0.182601	0.13855	0.025977	0.008951	0	0.065474	0.029101	0.057358	ENSG00000002587	HS3ST1
HECW1	2.90431	3.30236	2.57453	4.15454	4.48967	3.06356	12.1425	9.43938	9.28779	ENSG00000002746	HECW1
MAD1L1	34.5143	31.388	31.9294	47.8931	48.9723	58.1168	43.409	37.6425	45.1838	ENSG00000002822	MAD1L1
LASP1	59.6893	56.9018	59.9313	60.5846	66.0985	61.4216	58.8541	60.1764	59.1534	ENSG00000002834	LASP1
SNX11	31.5505	29.7863	27.997	30.8348	31.747	31.7795	26.5945	26.2868	28.2135	ENSG00000002919	SNX11
M6PR	295.994	303.121	295.275	322.462	273.116	273.327	197.312	189.185	181.014	ENSG00000003056	M6PR
KLHL13	2.96156	2.71286	3.06264	7.12143	8.0242	7.25405	3.2245	3.04061	3.12101	ENSG00000003096	KLHL13
CYP26B1	9.96771	11.3755	11.0594	21.08	21.0766	18.4914	9.99098	8.96304	10.0686	ENSG00000003137	CYP26B1
ICA1	26.2571	25.3272	22.0399	29.2202	34.6113	26.8136	29.0282	32.4041	35.3295	ENSG00000003147	ICA1
DBNDD1	83.3374	82.0269	87.7057	63.3782	69.8388	65.599	75.6552	75.0797	81.2062	ENSG00000003249	DBNDD1
ALS2	18.003	20.2916	19.4645	18.831	21.6301	16.0239	16.4702	16.347	18.3768	ENSG00000003393	ALS2
CASP10	0.480604	0.466186	0.062558	0.351164	0.047311	0.060324	0.396694	0.33628	0.215806	ENSG00000003400	CASP10
CFLAR	31.7888	29.5738	28.2411	29.5219	29.4092	28.0625	29.2118	31.3786	28.0959	ENSG00000003402	CFLAR
TFPI	12.6847	13.4001	14.407	16.21	13.5696	13.4511	15.5829	15.3439	15.7518	ENSG00000003436	TFPI
NDUFAF7	20.56	21.0163	19.3441	18.3982	17.1858	18.6302	18.8966	18.0554	13.7316	ENSG00000003509	NDUFAF7
RBM5	56.9204	48.0028	63.2769	70.6081	77.4182	62.7624	67.0948	52.0265	47.1863	ENSG00000003756	RBM5
ARF5	191	179.671	187.54	233.188	234.881	252.494	258.978	281.178	250.112	ENSG00000004059	ARF5
SARM1	9.52958	9.66235	8.86012	10.2764	11.1259	11.2915	8.88566	10.0145	9.21162	ENSG00000004139	SARM1
POLDIP2	78.8305	72.1323	77.2824	75.6606	77.1338	77.5566	72.7636	71.7313	72.5612	ENSG00000004142	POLDIP2
PLXND1	21.8008	18.9522	22.8259	44.8301	38.2762	44.8418	43.6774	40.268	41.8816	ENSG00000004399	PLXND1
AK2	225.684	247.643	218.514	277.788	250.686	252.397	218.782	212.922	210.451	ENSG00000004455	AK2
CD38	0.516239	0.557497	0.244037	0.153613	0.260004	1.20698	1.59707	1.45657	1.53635	ENSG00000004468	CD38
FKBP4	107.015	106.616	106.94	90.798	89.4374	80.6793	61.8804	67.6152	65.1211	ENSG00000004478	FKBP4
KDM1A	79.1881	82.3684	79.4864	80.3632	86.3425	78.3105	63.6991	66.5159	66.4102	ENSG00000004487	KDM1A
RBM6	41.4238	43.0996	41.2816	61.5454	58.6612	58.6766	41.0588	41.2058	36.4979	ENSG00000004534	RBM6
CAMKK1	3.55176	3.15455	2.83624	4.18814	4.77755	4.72948	4.63257	4.28067	5.27738	ENSG00000004660	CAMKK1
RECQL	71.665	71.1395	68.764	56.342	60.4865	53.2422	49.0235	54.7942	45.8645	ENSG00000004700	RECQL
VPS50	13.0507	14.4341	12.7577	13.5633	15.9112	16.4149	15.2402	15.9939	17.076	ENSG00000004766	VPS50
HSPB6	0.435308	1.08569	0.758682	0.682983	0.529075	1.4049	0.677885	0.457794	0.527513	ENSG00000004776	HSPB6
ARHGAP33	14.5538	11.6763	15.5013	13.6395	9.23776	9.86432	9.55491	8.64532	12.0644	ENSG00000004777	ARHGAP33
NDUFAB1	181.879	167.561	170.296	169.104	151.465	170.767	136.974	142.741	135.932	ENSG00000004779	NDUFAB1
PDK4	9.23315	10.3258	7.08871	8.1121	8.97433	7.07421	5.41326	5.3472	5.60186	ENSG00000004799	PDK4
ZMYND10	1.09749	0.679064	0.428053	1.43966	0.503108	1.13241	0.829952	0.226415	1.01151	ENSG00000004838	ZMYND10
ABCB5	0.945936	0.889371	0.583365	3.22189	3.42977	1.91726	1.53935	1.93131	1.39605	ENSG00000004846	ABCB5
SLC25A13	55.9595	46.0325	43.8318	70.8433	70.6371	63.8722	55.2472	50.7416	50.0258	ENSG00000004864	SLC25A13
ST7	17.5293	16.2792	18.4813	26.9996	26.1192	24.6282	19.5035	21.067	21.4648	ENSG00000004866	ST7
CDC27	95.844	101.117	106.462	78.8818	88.46	79.5184	72.0295	74.1013	78.1503	ENSG00000004897	CDC27
HCCS	26.7418	27.381	25.5665	27.5497	31.7297	29.2685	24.6222	26.5947	26.2463	ENSG00000004961	HCCS
DVL2	52.3744	52.0052	51.2626	46.9355	54.1324	49.3591	49.861	49.6842	52.8564	ENSG00000004975	DVL2
UPF1	37.1017	36.6424	38.3613	36.8307	41.6082	41.1045	34.4199	37.4475	36.9783	ENSG00000005007	UPF1
SKAP2	27.3386	32.5026	32.7246	38.0604	50.1099	36.9514	49.2058	46.135	51.299	ENSG00000005020	SKAP2
SLC25A5	614.089	620.973	612.398	602.9	628.505	646.234	490.438	516.311	503.768	ENSG00000005022	SLC25A5
MCUB	31.0458	25.873	29.0395	26.3752	33.612	33.2437	27.1223	30.241	27.8944	ENSG00000005059	MCUB
HOXA11	0.2544	0.278555	0.35807	0.787018	0.946279	1.07357	0.786274	0.905071	0.76096	ENSG00000005073	HOXA11
POLR2J	118.046	115.505	117.836	146.956	145.972	149.622	136.581	137.576	142.503	ENSG00000005075	POLR2J
DHX33	21.4604	21.7144	21.1557	17.8885	22.4771	18.4005	18.4348	18.7756	18.0723	ENSG00000005100	DHX33
THSD7A	0.303465	0.36208	0.461147	0.253719	0.24439	0.310935	0.328047	0.457053	0.403635	ENSG00000005108	THSD7A
LIG3	23.2997	24.4258	23.3939	24.4437	21.0258	22.498	16.8825	19.8045	20.4996	ENSG00000005156	LIG3
RPAP3	64.504	72.6743	61.5772	51.7795	60.1783	56.1706	40.1553	43.8337	34.0805	ENSG00000005175	RPAP3
ACSM3	1.26082	1.13177	0.556329	0.773404	0.680717	0.951766	0.834208	1.40422	1.26221	ENSG00000005187	ACSM3
REXO5	8.10699	7.18222	8.07498	7.61741	7.88654	6.40844	5.87824	6.93749	5.93553	ENSG00000005189	REXO5
CIAPIN1	58.9813	61.9429	71.2636	77.6055	81.5902	73.6107	63.7789	54.9334	63.3296	ENSG00000005194	CIAPIN1
SPPL2B	48.7004	43.4481	50.3827	45.8958	47.7526	45.3247	54.5909	56.5054	54.5205	ENSG00000005206	SPPL2B
FAM214B	12.5127	15.9736	15.8293	10.9584	12.119	11.9129	21.0776	20.9457	22.0315	ENSG00000005238	FAM214B
COPZ2	11.0297	10.0419	9.30409	14.699	16.7413	13.5281	18.1229	13.7541	18.0499	ENSG00000005243	COPZ2
PRKAR2B	19.1592	19.3644	19.6185	21.8664	23.0356	22.4452	21.955	24.5541	20.8979	ENSG00000005249	PRKAR2B
MSL3	15.498	20.3918	14.1695	20.7935	24.9419	21.7563	17.936	19.1153	24.1023	ENSG00000005302	MSL3
CREBBP	17.2994	18.3944	19.5685	13.7792	18.0688	12.8377	21.2439	23.0211	22.108	ENSG00000005339	CREBBP
TSPOAP1	0.314703	0.275277	0.166101	0.478525	1.23087	0.945181	0.888013	1.34752	1.01465	ENSG00000005379	TSPOAP1
GCFC2	20.8415	20.6522	15.8386	16.7451	14.7081	14.8973	13.6903	10.6911	14.6925	ENSG00000005436	GCFC2
WDR54	53.8498	47.4941	46.8922	28.0901	33.5198	29.7123	31.4229	30.3772	29.465	ENSG00000005448	WDR54
CROT	14.1865	14.0349	12.3176	12.8081	13.6548	12.9371	11.7222	11.4689	14.0163	ENSG00000005469	CROT
ABCB4	6.25974	7.57669	6.33399	7.70578	8.46516	8.85101	7.93626	6.96031	7.30819	ENSG00000005471	ABCB4
KMT2E	33.944	39.6487	30.752	48.6027	59.3708	49.3214	38.6647	40.7188	41.6889	ENSG00000005483	KMT2E
RHBDD2	57.2647	60.5857	55.2367	92.7513	94.9289	93.5888	80.2506	79.1594	85.6974	ENSG00000005486	RHBDD2
SOX8	1.16695	1.10275	0.849675	2.25356	2.40818	2.6731	2.03484	2.79906	1.73861	ENSG00000005513	SOX8
IBTK	20.4144	21.2443	20.7525	20.9201	24.2016	21.6323	19.7497	22.7715	20.2547	ENSG00000005700	IBTK
ZNF195	13.8635	15.9914	13.3237	13.5495	16.2603	16.2953	14.7887	11.7236	12.5089	ENSG00000005801	ZNF195
MYCBP2	22.716	19.5139	23.398	40.2191	44.3357	38.8518	19.5177	19.6609	15.0877	ENSG00000005810	MYCBP2
FBXL3	15.0917	16.4937	15.8408	20.2764	21.8965	22.2006	13.4483	13.0029	12.7348	ENSG00000005812	FBXL3
PDK2	18.6309	19.781	17.2051	17.1435	17.163	19.3592	17.8771	12.6579	21.1744	ENSG00000005882	PDK2
ITGA3	183.679	147.8	182.054	63.207	69.1355	78.1321	162.503	166.081	165.124	ENSG00000005884	ITGA3
ZFX	15.0743	16.645	16.8517	15.6557	13.4858	13.9447	12.2639	14.537	13.3071	ENSG00000005889	ZFX
LAMP2	215.121	224.041	215.759	210.815	227.354	221.133	316.692	322.388	313.74	ENSG00000005893	LAMP2
ITGA2B	3.0768	2.5447	3.44234	2.38807	4.18359	2.63513	1.37559	1.34924	1.20453	ENSG00000005961	ITGA2B
GDE1	51.0913	46.5966	47.1576	55.9803	63.9423	58.9636	66.2405	72.2798	68.4208	ENSG00000006007	GDE1
REX1BD	53.7649	47.6821	55.8783	47.1119	43.4992	45.1826	50.3527	57.0084	54.0313	ENSG00000006015	REX1BD
CRLF1	0.562714	1.4905	1.12754	1.09687	0.926603	1.6643	0.493681	1.77888	1.4143	ENSG00000006016	CRLF1
OSBPL7	25.9183	23.4036	25.2842	31.09	26.7877	23.636	27.5649	22.858	27.0984	ENSG00000006025	OSBPL7
TMEM98	88.1539	89.8027	81.8098	121.121	115.593	121.858	85.0423	77.3974	82.4136	ENSG00000006042	TMEM98
MAP3K14	4.57	3.94506	4.70367	3.78894	4.30912	3.58835	3.91694	3.23552	3.40563	ENSG00000006062	MAP3K14
TMEM132A	64.4045	61.8548	64.9217	96.9967	95.9153	98.7362	107.117	108.198	110.31	ENSG00000006118	TMEM132A
AP2B1	109.373	118.701	112.155	120.852	143.109	119.707	119.546	124.805	119.093	ENSG00000006125	AP2B1
ZNF263	20.1998	20.5589	21.2892	22.2406	23.2313	22.2527	26.9421	23.8968	23.2313	ENSG00000006194	ZNF263
CX3CL1	8.02522	8.91973	7.89416	7.57239	9.49292	8.88089	13.0606	12.8506	13.5286	ENSG00000006210	CX3CL1
SPATA20	38.2699	40.0082	35.5667	42.1415	45.5031	41.1958	56.8767	56.4851	59.283	ENSG00000006282	SPATA20
TNFRSF12A	133.531	112.556	140.404	77.6646	89.171	101.951	162.27	161.727	154.524	ENSG00000006327	TNFRSF12A
DLX6	11.4901	11.738	9.92277	17.9207	18.9245	17.8347	11.7669	15.0458	14.3838	ENSG00000006377	DLX6
MAP3K9	2.6	2.67392	2.61239	3.03414	3.08453	2.57158	1.83649	2.3284	2.00936	ENSG00000006432	MAP3K9
RALA	56.414	50.0309	47.6407	72.5846	59.1071	61.475	61.5163	51.8406	48.0492	ENSG00000006451	RALA
BAIAP2L1	10.5229	8.20044	9.50488	10.3539	11.7865	10.0356	11.7901	13.552	11.7294	ENSG00000006453	BAIAP2L1
KDM7A	3.10853	3.1295	2.44549	4.08413	3.83347	3.96293	3.2045	3.16204	3.15992	ENSG00000006459	KDM7A
ETV1	57.5344	66.9079	54.4302	49.3941	59.7339	58.6643	51.1872	61.6795	54.2725	ENSG00000006468	ETV1
AGK	28.8256	34.7438	31.4056	30.6577	32.1638	31.1338	39.6518	32.4205	32.8404	ENSG00000006530	AGK
ALDH3B1	13.6372	13.5108	15.7038	23.0902	23.9003	23.6236	39.1144	41.1628	41.1751	ENSG00000006534	ALDH3B1
PHTF2	19.5911	21.0245	18.4919	23.3169	24.0492	24.5495	21.3561	22.7971	23.9835	ENSG00000006576	PHTF2
FARP2	36.7719	47.5403	36.0922	36.6623	39.4608	32.9351	40.6197	43.4238	40.4472	ENSG00000006607	FARP2
GGCT	109.723	110.57	102.57	159.856	154.538	164.519	105.723	108.079	101.009	ENSG00000006625	GGCT
DBF4	56.5884	55.4484	52.4682	48.4239	58.6067	55.1137	46.2103	44.802	37.9718	ENSG00000006634	DBF4
TBXA2R	2.13956	2.92413	2.53659	2.12802	1.7689	2.19747	2.43174	2.65938	2.71714	ENSG00000006638	TBXA2R
IFRD1	51.6371	54.2041	47.0822	71.2532	73.768	70.9529	51.0636	47.6771	53.8958	ENSG00000006652	IFRD1
COX10	15.3538	15.9568	15.1414	13.9981	19.8517	13.8683	12.4892	16.8678	14.8155	ENSG00000006695	COX10
GTF2IRD1	10.2147	9.44348	9.34766	12.3857	12.9481	13.2731	16.3829	13.0133	14.8266	ENSG00000006704	GTF2IRD1
PAF1	61.523	57.9482	62.3594	54.7358	50.7212	51.8637	55.5604	57.1069	57.4382	ENSG00000006712	PAF1
VPS41	58.4564	69.5387	60.8368	61.5612	74.7318	63.372	74.5932	72.1308	72.7551	ENSG00000006715	VPS41
ARHGAP44	1.96474	2.67794	1.94352	2.31121	4.05426	2.16568	0.55786	0.77315	1.00324	ENSG00000006740	ARHGAP44
ELAC2	49.054	48.517	50.0627	51.4031	51.5433	46.9699	46.5236	43.8722	46.082	ENSG00000006744	ELAC2
SCIN	0.753942	0.629715	0.859023	3.02577	3.00845	3.02126	11.4542	11.9197	12.4084	ENSG00000006747	SCIN
ARSD	7.3109	5.76469	7.30673	9.95383	9.81438	8.62521	13.6016	16.8655	17.7146	ENSG00000006756	ARSD
ADIPOR2	69.9087	78.4985	71.6243	64.5582	61.8401	59.2144	56.3901	52.9482	54.9533	ENSG00000006831	ADIPOR2
CDKL3	8.81434	10.4127	9.21859	17.0588	10.4752	11.5671	8.54467	10.0038	12.6875	ENSG00000006837	CDKL3
MARK4	17.0935	13.8861	14.7293	16.146	20.9316	19.2722	19.2674	18.643	20.3039	ENSG00000007047	MARK4
PROM1	0.069227	0.116732	1.09029	0.200651	0.279155	0.223897	0.094666	0.14505	0.110335	ENSG00000007062	PROM1
CCDC124	130.522	116.604	136.652	110.091	124.921	117.829	114.484	117.87	134.058	ENSG00000007080	CCDC124
PAFAH1B1	101.956	98.672	99.7227	83.0648	82.3938	86.264	90.6448	86.8124	83.083	ENSG00000007168	PAFAH1B1
DNAH9	9.24886	8.32036	8.56584	7.21721	9.69296	8.66529	12.6531	9.7396	11.3551	ENSG00000007174	DNAH9
KIAA0100	58.456	59.2951	59.6745	57.8149	64.5442	56.7682	59.261	58.539	55.466	ENSG00000007202	KIAA0100
GAS7	226.74	233.16	239.345	204.954	232.316	234.069	282.359	301.12	281.696	ENSG00000007237	GAS7
TRAPPC6A	22.8011	17.3228	16.6089	45.9442	48.0198	46.2993	49.0397	50.0901	48.3377	ENSG00000007255	TRAPPC6A
CD79B	0.500388	1.07329	1.18687	0.718637	2.14839	1.30895	0.245425	0.294395	0.124686	ENSG00000007312	CD79B
ST7L	31.822	29.9241	27.9589	32.7506	31.1748	32.8511	29.5574	27.6601	22.7914	ENSG00000007341	ST7L
RPUSD1	34.7174	33.7499	35.1701	38.6042	38.7971	41.4774	47.7672	48.6542	49.9712	ENSG00000007376	RPUSD1
RHBDF1	14.6472	16.6556	16.8626	12.703	16.2266	15.0425	32.9391	36.3236	39.1347	ENSG00000007384	RHBDF1
LUC7L	24.954	23.4644	19.3735	24.1021	22.1083	23.5866	38.2675	36.0231	34.9503	ENSG00000007392	LUC7L
CACNA2D2	0.2635	0.234961	0.232953	0.42578	0.314792	0.426611	0.210406	0.130486	0.236462	ENSG00000007402	CACNA2D2
BAIAP3	0.595344	0.524531	0.872236	0.112944	0.131207	0.289018	1.24528	0.596604	0.704117	ENSG00000007516	BAIAP3
TSR3	64.7003	63.302	70.6001	65.9674	65.3014	68.043	98.4277	98.0069	105.618	ENSG00000007520	TSR3
PIGQ	49.1801	40.505	45.5044	36.309	40.6552	45.8492	54.4694	48.125	58.8164	ENSG00000007541	PIGQ
CRAMP1	10.0585	10.2151	12.1871	10.4425	11.2174	9.69587	12.5678	13.1528	11.1507	ENSG00000007545	CRAMP1
TEAD3	8.01065	7.91693	8.12697	9.27796	10.5565	9.06181	7.56833	7.76773	7.87449	ENSG00000007866	TEAD3
DNAJC11	42.1336	44.3888	45.5111	49.7409	45.7796	44.6033	37.67	35.4765	34.9089	ENSG00000007923	DNAJC11
MYLIP	10.3906	12.1295	12.3703	15.7042	19.3818	17.4161	17.2718	18.4456	16.3631	ENSG00000007944	MYLIP
E2F2	9.27515	8.41653	9.93013	6.57823	6.76049	7.10009	6.04772	6.30783	6.49419	ENSG00000007968	E2F2
PSMB1	177.426	160.513	175.94	152.236	152.165	173.454	151.606	149.375	144.234	ENSG00000008018	PSMB1
SYN1	0.480874	0.456144	0.228634	0.28503	0.554947	0.977265	0.149636	0.099178	0.103457	ENSG00000008056	SYN1
JARID2	17.9625	19.1901	16.91	17.6001	19.3849	16.6183	12.2788	12.3843	11.8031	ENSG00000008083	JARID2
CDKL5	1.44314	1.42218	1.51771	0.959996	1.35543	0.979019	1.60563	1.60555	1.44034	ENSG00000008086	CDKL5
CDK11A	37.779	30.1588	32.2242	38.2372	30.7746	32.4846	30.1909	27.7232	32.2393	ENSG00000008128	CDK11A
NADK	39.8647	41.9809	44.5684	40.3835	43.7501	44.575	35.6552	38.1543	41.6137	ENSG00000008130	NADK
CYTH3	22.2507	23.2275	21.8187	28.8871	31.5596	28.6588	35.9016	36.667	34.9566	ENSG00000008256	CYTH3
ADAM22	9.65137	8.76131	11.0798	9.44713	9.76461	9.2408	11.5747	10.071	10.5315	ENSG00000008277	ADAM22
SYPL1	118.629	121.585	119.998	138.168	148.906	136.637	142.721	145.824	138.411	ENSG00000008282	SYPL1
CYB561	31.9439	35.7873	34.2238	24.1888	24.0826	24.3503	31.5232	38.1212	35.4635	ENSG00000008283	CYB561
SPAG9	57.8797	58.1226	57.3831	54.4901	61.5166	52.7389	55.9659	65.0352	56.8227	ENSG00000008294	SPAG9
CELSR3	11.565	11.1567	11.0177	4.39309	6.01068	4.92693	7.06145	6.04899	5.70716	ENSG00000008300	CELSR3
AASS	19.4541	20.4806	18.5018	25.9717	27.9732	23.3268	16.558	16.3603	16.6786	ENSG00000008311	AASS
SS18L2	35.3653	36.7983	33.5102	48.5189	48.6303	47.9614	30.8135	32.346	37.2614	ENSG00000008324	SS18L2
MPND	11.5087	13.5991	13.1322	11.7624	13.4573	13.1826	14.9844	14.9048	11.2505	ENSG00000008382	MPND
MGST1	38.7423	38.0815	36.4902	0.240541	0.263435	1.51769	18.4705	20.3042	16.3474	ENSG00000008394	MGST1
CRY1	19.742	14.909	15.3161	19.591	22.3047	24.3002	13.7222	14.1364	14.448	ENSG00000008405	CRY1
NFIX	58.8704	60.0805	62.6281	60.9123	73.8324	60.9625	82.3999	82.1	81.1882	ENSG00000008441	NFIX
ST3GAL1	13.4038	13.4156	12.3629	16.4734	21.059	20.8496	15.6306	19.2972	15.1455	ENSG00000008513	ST3GAL1
PKD1	21.7639	23.8607	19.9898	21.1636	19.3994	21.6156	34.542	30.5468	33.1655	ENSG00000008710	PKD1
MAPK8IP2	6.68671	6.12691	6.28476	10.9436	11.8067	13.3903	7.35137	7.15822	7.16059	ENSG00000008735	MAPK8IP2
MED24	39.0748	35.4421	37.0834	37.2926	42.4045	35.7937	40.6961	36.65	41.1758	ENSG00000008838	MED24
RHOBTB2	9.8859	10.5925	9.2544	16.2165	16.2252	16.5675	10.0766	10.5651	10.9071	ENSG00000008853	RHOBTB2
HEATR5B	11.3606	12.5131	10.3843	9.78539	10.6321	9.62181	10.0108	10.1131	8.69148	ENSG00000008869	HEATR5B
SEC62	73.3862	71.5799	70.2753	79.1137	73.0197	77.7137	83.0631	82.6864	78.4716	ENSG00000008952	SEC62
RPS20	1863.15	1753.19	1833.29	1570.32	1492.93	1694.25	1082.67	1094.83	1081.69	ENSG00000008988	RPS20
CSDE1	309.212	331.569	319.343	331.984	344.212	321.998	287.52	314.619	288.46	ENSG00000009307	CSDE1
UBE3C	48.4837	51.6687	47.4395	60.9879	66.6117	60.2535	52.6605	52.2926	50.8967	ENSG00000009335	UBE3C
REV3L	16.7026	13.7771	14.0183	17.2791	15.3366	13.3763	16.0067	15.8963	15.5691	ENSG00000009413	REV3L
TENM1	0.972045	1.03118	1.13673	1.29721	1.41167	1.37993	1.50219	1.42909	1.22377	ENSG00000009694	TENM1
FAM76A	7.44095	7.05183	7.57505	7.76376	7.32915	6.89293	8.51841	10.4213	10.6572	ENSG00000009780	FAM76A
POMT2	24.6668	26.2668	24.0197	24.1333	20.0913	21.9052	22.5396	24.5732	20.7901	ENSG00000009830	POMT2
VTA1	31.801	32.1712	30.0686	28.1861	30.1044	27.1589	31.9045	31.2338	28.9914	ENSG00000009844	VTA1
MLXIPL	0.167688	0.474065	0.230231	0.788181	0.511935	0.628889	0.146312	0.329437	0.265399	ENSG00000009950	MLXIPL
BAZ1B	66.693	68.4515	68.5647	84.3295	91.427	83.7895	65.9874	72.695	65.8541	ENSG00000009954	BAZ1B
RANBP9	28.7857	28.2097	27.923	29.5064	30.052	26.3713	28.0347	28.2629	29.1213	ENSG00000010017	RANBP9
SPRTN	14.2116	16.4753	13.4939	14.6967	14.7247	15.3758	15.2699	15.5225	12.724	ENSG00000010072	SPRTN
EEF1AKNMT	83.4795	84.2081	79.3481	92.0013	87.639	81.6676	71.6258	76.9057	75.8655	ENSG00000010165	EEF1AKNMT
DYRK4	43.2897	39.2134	43.4941	45.4026	38.3703	39.8389	37.1527	31.7551	33.2232	ENSG00000010219	DYRK4
ZNF207	155.218	157.06	155.241	158.607	173.693	160.931	140.434	140.26	136.517	ENSG00000010244	ZNF207
UQCRC1	190.068	181.533	197.599	223.193	256.038	237.309	169.317	180.158	197.51	ENSG00000010256	UQCRC1
STARD3NL	74.2287	71.7931	71.8703	83.5221	89.0656	87.8797	76.1568	72.2194	77.3025	ENSG00000010270	STARD3NL
CD9	94.1565	99.334	95.2406	2.04585	2.39132	3.03623	167.94	167.783	170.502	ENSG00000010278	CD9
NCAPD2	114.162	117.18	122.784	72.4861	78.4667	72.621	66.9226	69.7787	69.2996	ENSG00000010292	NCAPD2
IFFO1	24.0609	25.5267	23.7679	19.9239	20.1226	19.9975	29.3815	28.7406	30.8565	ENSG00000010295	IFFO1
GIPR	1.17529	2.67305	1.89639	2.3625	2.35554	1.79231	3.01218	2.19622	2.06421	ENSG00000010310	GIPR
PHF7	9.2631	8.81282	8.72977	14.957	12.438	9.80081	9.4117	9.94296	9.94237	ENSG00000010318	PHF7
SEMA3G	1.15942	2.10047	1.11712	1.46157	1.58906	1.62327	1.84852	2.20917	2.27425	ENSG00000010319	SEMA3G
NISCH	30.0394	33.9978	33.2422	39.8484	46.5189	37.7201	31.655	36.2757	33.7044	ENSG00000010322	NISCH
FUZ	54.8983	53.396	45.0167	52.1239	54.3634	52.4302	55.171	47.8837	57.1416	ENSG00000010361	FUZ
IDS	31.9599	29.7831	30.1578	24.2315	27.9856	24.9038	30.4436	30.551	30.2489	ENSG00000010404	IDS
ZNF200	6.65334	6.0186	6.71159	5.71452	5.09209	5.72037	6.372	7.55863	5.43386	ENSG00000010539	ZNF200
LRRC23	11.561	10.4421	9.46947	9.42388	10.0372	9.07302	11.9803	11.0418	11.6179	ENSG00000010626	LRRC23
HFE	11.8628	12.4371	11.3492	7.81827	7.73601	9.3583	10.0239	12.9802	11.9444	ENSG00000010704	HFE
SCMH1	36.8565	37.0527	36.0303	44.4783	45.4459	41.8365	38.2089	40.4447	39.7924	ENSG00000010803	SCMH1
FYN	31.8262	44.5808	36.6913	56.8305	61.4855	51.4056	59.8611	60.7351	72.5566	ENSG00000010810	FYN
HIVEP2	4.7575	4.38134	5.75326	3.95654	6.00634	3.77183	4.86328	3.27666	3.00845	ENSG00000010818	HIVEP2
ELOA	52.1548	52.105	51.5819	48.7877	48.5282	47.1398	39.7371	40.995	41.9486	ENSG00000011007	ELOA
LYPLA2	123.722	118.28	119.262	132.024	144.302	138.55	132.34	127.447	139.838	ENSG00000011009	LYPLA2
CLCN6	13.269	14.5533	14.7313	16.7109	18.8625	14.3212	17.8234	16.1689	16.5424	ENSG00000011021	CLCN6
MRC2	23.9763	22.7393	23.1968	37.702	31.6046	37.6008	51.7344	48.631	55.0662	ENSG00000011028	MRC2
NME1-NME2	25.6569	19.0431	21.0923	89.1543	23.2242	41.1074	31.6634	16.2248	11.0447	ENSG00000011052	NME1-NME2
TSPAN9	9.02626	8.87847	9.47726	5.31618	4.88693	4.82911	6.99801	5.7893	6.40231	ENSG00000011105	TSPAN9
BTBD7	8.46238	10.2908	9.54482	7.47951	9.2978	8.15329	8.14496	8.41999	9.41262	ENSG00000011114	BTBD7
APBA3	14.3994	15.7285	16.5091	10.7289	11.6115	13.4145	15.705	14.4764	16.1347	ENSG00000011132	APBA3
MKS1	14.0918	16.2661	15.2469	18.4485	17.1901	17.1592	15.839	14.3666	20.0332	ENSG00000011143	MKS1
ABHD5	17.0384	18.8707	17.0758	25.201	28.6962	24.0106	16.7903	15.1032	17.429	ENSG00000011198	ABHD5
AKAP8L	35.509	34.5875	35.9287	31.4628	31.9634	33.6928	32.5274	32.8743	32.9741	ENSG00000011243	AKAP8L
MBTD1	7.23638	7.16754	7.2672	6.59396	7.91187	7.5136	6.44935	6.66704	5.96932	ENSG00000011258	MBTD1
UTP18	74.2175	68.056	77.9787	71.7903	70.3611	75.1638	61.3309	61.579	60.5104	ENSG00000011260	UTP18
RNF216	29.8928	32.1075	30.1615	40.9451	42.787	39.09	44.9962	46.1268	43.5899	ENSG00000011275	RNF216
TTC19	41.1265	41.9734	40.0456	42.0017	42.4799	45.7037	35.2153	39.5869	37.0769	ENSG00000011295	TTC19
PTBP1	203.18	205.109	211.469	192.484	214.744	198.273	172.288	176.143	176.417	ENSG00000011304	PTBP1
DPF1	8.08319	7.87701	8.0265	7.9083	8.7914	7.86993	6.07388	5.78732	6.25851	ENSG00000011332	DPF1
SYT7	0.189104	0.330636	0.16291	0.851569	0.329843	0.238767	0.139039	0.153395	0.090652	ENSG00000011347	SYT7
LARS2	16.2683	16.2892	14.8819	19.4336	20.7601	19.6609	11.1807	12.2062	10.7851	ENSG00000011376	LARS2
PIK3C2A	17.86	20.2101	17.8459	21.8582	20.999	18.3333	15.6548	18.4174	16.4359	ENSG00000011405	PIK3C2A
PLAUR	24.7201	27.4298	29.3101	24.0522	24.8458	27.123	18.9423	20.7561	18.3939	ENSG00000011422	PLAUR
ANLN	96.4419	106.816	109.024	105.657	121.422	119.706	90.6322	93.3332	93.2305	ENSG00000011426	ANLN
WIZ	20.0517	21.0707	20.5748	20.8755	26.3947	22.2734	24.5075	25.9822	22.7705	ENSG00000011451	WIZ
RABGAP1	20.1698	21.4946	23.2979	27.4297	28.1997	23.0483	23.1772	25.7054	22.892	ENSG00000011454	RABGAP1
DCN	0.986269	0.647205	1.03989	0.258287	0.487912	0.473996	0.389434	0.142956	0.258073	ENSG00000011465	DCN
QPCTL	24.7274	26.379	24.5104	34.6941	30.9176	34.7081	31.2988	27.6389	32.541	ENSG00000011478	QPCTL
PPP5C	61.0463	57.2226	55.811	53.9337	60.084	57.698	46.2398	43.7884	47.1226	ENSG00000011485	PPP5C
CEP68	5.70415	7.82643	5.67842	8.24508	7.21164	5.99894	8.38582	7.06101	7.36109	ENSG00000011523	CEP68
MAP4K3	13.8146	16.186	15.2754	12.6705	15.0043	12.9587	13.0792	14.9352	13.4075	ENSG00000011566	MAP4K3
TMEM159	8.09418	8.34347	5.47315	6.80256	9.52707	8.47186	8.03919	9.20158	9.34322	ENSG00000011638	TMEM159
GABRA3	8.75935	8.35694	7.85514	8.49047	8.51976	8.9099	7.48409	7.43985	8.29896	ENSG00000011677	GABRA3
BRCA1	19.7668	22.5802	20.8631	19.8488	19.9901	22.0534	14.8569	16.0803	18.1282	ENSG00000012048	BRCA1
ERCC1	73.3882	69.1496	78.0071	71.9271	68.0172	74.8348	87.036	87.4683	93.9296	ENSG00000012061	ERCC1
CD22	12.2501	10.8597	12.0148	8.44488	8.40357	4.48727	8.53236	9.27614	10.7895	ENSG00000012124	CD22
SEMA3B	52.7344	47.0061	54.5934	37.4785	42.8348	50.2562	28.0034	28.8012	26.2742	ENSG00000012171	SEMA3B
MBTPS2	12.7523	11.8851	12.5258	10.5359	11.3268	11.7011	10.0377	11.4148	11.4091	ENSG00000012174	MBTPS2
PRICKLE3	7.41707	10.1146	8.81023	9.13011	9.0898	9.87879	8.71812	8.81738	10.2695	ENSG00000012211	PRICKLE3
EXTL3	15.2854	19.2876	18.5155	24.4379	26.6968	25.0133	14.1308	15.1328	16.0363	ENSG00000012232	EXTL3
ELOVL5	150.695	151.63	150.654	114.077	119.645	114.475	111.205	115.255	107.195	ENSG00000012660	ELOVL5
CALCOCO1	59.304	58.4564	57.9081	59.9312	73.5047	62.4602	68.955	69.5238	69.1299	ENSG00000012822	CALCOCO1
UBR7	39.3537	41.2792	33.2533	35.3376	37.035	34.8269	29.4523	29.3984	29.0467	ENSG00000012963	UBR7
MAP4K5	41.9287	40.6237	37.4455	30.8137	46.602	36.746	42.7807	45.7522	42.7708	ENSG00000012983	MAP4K5
EHD3	29.2328	30.471	29.9327	28.5204	31.7013	27.669	30.7964	31.2739	31.8705	ENSG00000013016	EHD3
PSMC4	177.93	183.91	188.931	170.489	163.261	175.583	152.447	149.299	154.043	ENSG00000013275	PSMC4
MAN2B2	9.22034	10.0162	9.83711	14.8219	18.2192	17.4853	20.4359	21.2313	20.9836	ENSG00000013288	MAN2B2
CLDN11	0.803889	0.381872	0.704839	0.44489	0.608678	0.467359	0.425916	0.572714	0.496058	ENSG00000013297	CLDN11
SLC25A39	78.5762	75.2567	80.5001	72.6078	83.7063	81.0851	88.6719	86.0545	81.384	ENSG00000013306	SLC25A39
MVP	134.536	132.008	133.086	104.983	114.69	110.338	147.808	142.837	158.043	ENSG00000013364	MVP
NUB1	71.2568	68.4483	69.9842	80.0953	82.7254	76.4823	65.8887	73.9927	69.2476	ENSG00000013374	NUB1
PGM3	27.7983	30.9377	31.0472	23.1832	21.4341	21.4997	20.7291	27.2952	21.4478	ENSG00000013375	PGM3
RWDD2A	4.00526	3.28912	3.15672	3.19442	3.37777	3.42557	3.38578	3.23925	3.22883	ENSG00000013392	RWDD2A
CLK1	29.8032	30.3458	29.5565	38.991	35.8369	34.4467	27.6126	27.9818	26.1637	ENSG00000013441	CLK1
POLR3B	5.11654	5.36353	5.4127	4.27891	4.39568	3.58838	4.78814	3.55685	3.92752	ENSG00000013503	POLR3B
ANGEL1	7.75187	7.81989	8.08909	8.45002	9.49482	8.5736	7.55886	7.60504	7.74591	ENSG00000013523	ANGEL1
RNF14	82.2018	87.8481	81.1662	92.3396	104.967	99.8095	75.6439	83.1419	79.2114	ENSG00000013561	RNF14
DNASE1L1	30.6526	30.6378	30.0367	32.028	36.4613	33.6482	43.1124	42.2135	45.5554	ENSG00000013563	DNASE1L1
DDX11	66.2677	63.2104	69.02	45.3994	48.7884	41.5261	44.7359	41.81	39.4279	ENSG00000013573	DDX11
HEBP1	36.2919	34.3363	38.6011	36.8574	35.6741	35.007	36.6784	37.1331	41.7598	ENSG00000013583	HEBP1
GPRC5A	19.0667	17.2485	10.8275	14.7218	16.5225	16.7556	8.99066	9.15797	10.0634	ENSG00000013588	GPRC5A
MAMLD1	2.75868	2.8497	3.02162	2.14474	2.15707	1.89152	2.27829	1.86697	2.08332	ENSG00000013619	MAMLD1
TACC3	81.1592	83.847	82.0389	76.6536	77.9353	85.7061	64.7749	67.4711	67.7744	ENSG00000013810	TACC3
UFL1	14.9264	16.4292	14.5908	12.6684	15.1679	12.3512	12.8381	14.0104	13.2835	ENSG00000014123	UFL1
POLA2	49.4386	53.6587	45.1367	61.841	45.1928	51.6315	42.7958	38.413	45.2195	ENSG00000014138	POLA2
ZC3H3	12.349	12.0834	13.4852	12.7399	15.9353	13.5403	16.5359	17.5975	18.0152	ENSG00000014164	ZC3H3
CAPN1	107.938	107.711	118.132	120.576	128.271	129.695	127.959	135.369	143.141	ENSG00000014216	CAPN1
MDH1	245.417	242.765	245.026	301.63	281.056	308.333	233.169	239.538	235.497	ENSG00000014641	MDH1
SLC30A9	38.8285	36.7115	36.6355	41.2341	34.3256	36.5496	40.9401	35.4319	30.5472	ENSG00000014824	SLC30A9
MTMR11	6.6244	9.86811	6.9762	6.33087	7.70351	6.73224	10.4518	8.92712	9.45026	ENSG00000014914	MTMR11
COX15	32.784	33.5856	32.2245	26.0186	26.3156	25.2243	25.4816	25.7144	24.6412	ENSG00000014919	COX15
YAF2	17.6311	19.3459	19.8045	15.1182	15.7753	18.9724	15.3499	16.9933	14.2548	ENSG00000015153	YAF2
ZMYND11	31.2221	32.2241	29.9512	32.643	36.4608	31.7137	31.9128	34.0951	34.2497	ENSG00000015171	ZMYND11
WAS	0.400214	0.734455	0.326244	0.588826	0.959153	0.660563	0.663373	0.530782	0.728054	ENSG00000015285	WAS
BID	33.7451	24.0942	34.5034	58.0884	53.3111	48.172	32.1325	38.1636	39.411	ENSG00000015475	BID
MATR3	273.462	279.494	271.346	242.837	278.484	259.081	214.271	245.105	225.54	ENSG00000015479	MATR3
XYLT2	24.6902	25.2535	24.7205	25.5215	28.3388	27.0964	27.0949	31.1645	28.8979	ENSG00000015532	XYLT2
RGPD5	3.21249	6.66254	2.82257	4.32693	4.00317	2.01201	6.24772	2.38198	3.83765	ENSG00000015568	RGPD5
NUDCD3	103.149	97.6908	105.405	143.5	146.438	146.722	141.221	140.931	152.382	ENSG00000015676	NUDCD3
GLT8D1	63.5638	60.6533	68.1838	77.3877	77.4464	83.0994	68.5563	67.3827	70.2174	ENSG00000016864	GLT8D1
ATP2C1	35.9977	42.0522	36.9973	34.8853	39.0836	36.932	46.7819	49.0718	43.3459	ENSG00000017260	ATP2C1
SLC38A5	0.622109	0.831783	0.478346	3.34227	1.99879	3.55615	17.9778	19.1518	18.1798	ENSG00000017483	SLC38A5
RALBP1	42.2202	41.4588	41.4057	47.8129	46.1089	45.5791	45.373	45.9559	45.6309	ENSG00000017797	RALBP1
RUFY3	16.0444	16.5881	17.7035	16.9271	19.2666	15.3149	18.5249	13.5622	13.5879	ENSG00000018189	RUFY3
CNTN1	17.1327	18.7301	13.9655	4.72736	5.54947	3.79105	15.7956	15.798	17.0461	ENSG00000018236	CNTN1
WWTR1	275.921	284.067	283.893	139.951	164.971	157.167	229.875	237.613	236.005	ENSG00000018408	WWTR1
AGPS	28.8379	33.0445	28.6284	23.7392	27.1286	21.078	20.7577	19.8439	17.0563	ENSG00000018510	AGPS
CXORF56	49.9933	49.4923	50.7448	59.3132	61.756	60.4004	50.0654	47.5181	47.9175	ENSG00000018610	CXORF56
TTC27	12.0631	11.4347	12.3736	9.74853	11.1944	10.1661	11.5275	10.3778	10.3532	ENSG00000018699	TTC27
ZNF582	3.97261	5.55149	4.94567	3.03445	4.5178	3.86155	3.91689	3.77597	3.75243	ENSG00000018869	ZNF582
PHLDB1	41.5466	38.8165	41.793	36.3992	39.7507	35.5006	47.6643	48.8447	48.3987	ENSG00000019144	PHLDB1
PRDM11	9.00172	8.50839	8.88465	6.81559	12.7923	8.85323	8.39177	9.17064	9.05835	ENSG00000019485	PRDM11
SNAI2	25.4984	28.5757	23.9989	40.0862	43.2118	40.1297	51.6036	47.9225	50.8999	ENSG00000019549	SNAI2
CD74	4697.46	4669.97	4728.46	5607.62	5948.8	5717.12	9047.75	9012.09	9687.77	ENSG00000019582	CD74
ZRANB1	11.1569	11.6683	12.0394	8.44697	9.81344	9.50533	7.69645	8.26023	7.39754	ENSG00000019995	ZRANB1
NCDN	58.6647	60.2234	59.4087	61.0252	73.6888	61.986	70.4651	70.2931	71.0012	ENSG00000020129	NCDN
ADGRA2	8.10946	8.49215	7.26472	16.3917	17.5743	16.6862	13.816	14.496	14.1996	ENSG00000020181	ADGRA2
ZFP64	13.3827	13.3285	15.6621	12.417	14.4859	10.5823	11.7012	12.2236	11.7764	ENSG00000020256	ZFP64
MNAT1	43.1831	44.5771	40.9223	34.9973	35.1025	37.4742	34.652	33.694	31.3086	ENSG00000020426	MNAT1
SAMD4A	47.7566	49.9908	47.3965	46.9684	47.4013	40.338	39.187	41.8323	35.9144	ENSG00000020577	SAMD4A
RUNX3	0.317063	0.405023	0.431036	0.500616	0.652067	0.399903	0.309647	0.371539	0.43533	ENSG00000020633	RUNX3
MRE11	9.33405	7.92023	7.5456	6.47757	7.16034	6.92225	6.5981	7.03948	5.46265	ENSG00000020922	MRE11
PLEKHB1	56.1186	54.1293	51.3164	77.2253	77.519	67.7353	106.873	112.451	112.365	ENSG00000021300	PLEKHB1
SERPINB1	11.1363	13.255	12.6436	10.6258	12.7917	12.546	13.6761	12.7585	14.338	ENSG00000021355	SERPINB1
SPAST	15.2117	16.7472	15.3282	13.4963	14.6211	12.8177	13.808	13.1889	12.448	ENSG00000021574	SPAST
NRXN3	5.15798	4.93864	4.89766	1.63188	2.13737	1.96462	6.88019	6.47618	6.34088	ENSG00000021645	NRXN3
OSBPL5	10.1905	10.591	8.49291	9.43493	11.5893	7.96873	11.6941	13.9445	13.2289	ENSG00000021762	OSBPL5
AQR	13.6283	15.451	12.5299	22.3879	19.0472	17.2658	13.0808	11.8598	14.8827	ENSG00000021776	AQR
CPS1	16.3256	17.0232	17.2697	19.7945	22.1144	18.9003	15.6508	17.4796	16.3029	ENSG00000021826	CPS1
FHL1	21.1368	21.4626	20.6685	29.0908	33.1979	35.4833	32.4759	40.9527	38.3213	ENSG00000022267	FHL1
RTF2	182.958	175.299	178.262	195.54	184.594	183.658	150.127	142.788	142.625	ENSG00000022277	RTF2
SLC45A4	8.42838	6.50747	6.2578	5.10265	7.77789	7.98665	9.97965	10.0385	10.9176	ENSG00000022567	SLC45A4
RNF10	51.6045	54.7421	54.7192	60.9824	58.8502	58.0214	52.8789	44.7318	51.0882	ENSG00000022840	RNF10
ZNF839	11.2142	9.09297	8.86671	8.4855	6.91097	6.98067	8.35139	9.45996	8.00934	ENSG00000022976	ZNF839
ZDHHC6	45.4218	47.3741	52.2522	35.7846	39.6008	38.175	36.7768	34.7374	33.01	ENSG00000023041	ZDHHC6
GRAMD1B	0.223852	0.588537	0.315531	0.092581	0.167938	0.105239	0.024345	0.047625	0.030195	ENSG00000023171	GRAMD1B
RNH1	152.593	141.615	152.158	166.139	183.129	173.468	162.13	167.263	175.402	ENSG00000023191	RNH1
NDUFS1	91.178	95.1994	86.4996	81.6315	91.0483	83.0628	71.8208	71.6172	72.2294	ENSG00000023228	NDUFS1
RB1CC1	27.8995	30.3654	30.0619	29.7386	33.929	30.4425	20.11	22.4395	20.5753	ENSG00000023287	RB1CC1
ERP44	19.4407	21.2032	21.6843	28.5614	28.3428	28.5547	27.9186	27.9438	28.9238	ENSG00000023318	ERP44
ALAS1	30.0977	30.3856	30.8696	34.2843	37.4126	37.5732	27.2683	28.262	26.6265	ENSG00000023330	ALAS1
BIRC3	0.343134	0.388512	0.278987	0.254166	0.243886	0.543481	1.27912	0.527406	1.19555	ENSG00000023445	BIRC3
AKAP11	15.0135	16.1493	15.2222	15.8875	18.7233	14.9795	16.9769	16.6513	15.5583	ENSG00000023516	AKAP11
GLRX2	41.3863	42.5863	38.3186	46.5378	51.008	47.5822	36.2116	36.2896	33.8582	ENSG00000023572	GLRX2
SNAPC1	20.8397	20.2027	19.2954	12.7143	11.0876	12.1618	11.9847	13.3826	12.5888	ENSG00000023608	SNAPC1
DERA	43.2382	45.0577	47.3935	34.2466	35.0994	36.5709	31.1869	30.4287	34.1082	ENSG00000023697	DERA
STRAP	229.278	229.232	231.929	159.476	164.937	170.643	124.029	131.368	126.603	ENSG00000023734	STRAP
ABCC2	0.611847	0.394948	0.643034	0.33471	0.174985	0.162299	0.120074	0.262678	0.057603	ENSG00000023839	ABCC2
PLEKHO1	17.9913	16.0603	16.473	22.6114	22.6933	24.147	25.995	23.0814	30.5897	ENSG00000023902	PLEKHO1
GCLM	35.9279	35.9321	37.7711	26.0538	29.1979	26.4147	21.1618	22.0516	21.5949	ENSG00000023909	GCLM
UBR2	8.40761	9.03475	8.45767	8.3814	9.46746	8.17668	7.3009	7.99138	7.48607	ENSG00000024048	UBR2
EHD2	26.7507	26.6991	27.4963	29.4935	36.3142	32.127	47.8884	46.9581	50.5379	ENSG00000024422	EHD2
DEPDC1	40.9845	41.0205	42.4516	31.0872	33.6678	37.4432	23.7724	24.0949	26.1005	ENSG00000024526	DEPDC1
CCDC28A	10.283	11.4124	11.1089	11.3801	10.5687	11.5267	11.9574	10.0264	13.0432	ENSG00000024862	CCDC28A
RRAGD	45.7888	44.0428	41.4758	71.662	71.55	68.2191	53.6349	44.1822	46.1678	ENSG00000025039	RRAGD
HSF2	7.49647	9.05151	7.72573	8.39463	8.29827	6.25987	6.69097	7.45771	5.78385	ENSG00000025156	HSF2
PHF20	44.9867	48.2858	52.3382	47.9123	47.955	48.2748	49.0541	44.0951	53.2621	ENSG00000025293	PHF20
HSD17B6	0.935808	1.00097	1.73672	2.38535	0.999978	2.27328	1.73011	2.76055	1.56405	ENSG00000025423	HSD17B6
NR1H3	9.21095	10.1113	9.75467	6.37578	8.17533	5.05059	8.3883	10.9143	8.95886	ENSG00000025434	NR1H3
TYMP	9.24015	9.23925	10.0808	8.96195	8.06938	8.01401	11.4589	12.202	12.6187	ENSG00000025708	TYMP
NCAPH2	75.1383	76.83	83.9176	64.1434	64.8212	71.464	72.6872	77.9452	79.6506	ENSG00000025770	NCAPH2
TOMM34	92.6299	89.4725	91.4111	81.0886	85.6747	79.2973	66.6083	69.1142	66.5195	ENSG00000025772	TOMM34
SEC63	42.9327	37.7779	48.1495	36.4279	39.8003	45.5271	34.9513	35.0948	24.9617	ENSG00000025796	SEC63
KPNA6	26.3184	26.6958	26.1854	24.406	25.7405	25.3747	23.075	23.4735	22.3751	ENSG00000025800	KPNA6
VIM	2347.67	2248.24	2528.63	2036.81	2280.18	2437.18	2621.84	2722.02	2797.81	ENSG00000026025	VIM
RTEL1-TNFRSF6B	6.58738	7.13054	6.26966	5.72195	6.59152	6.42517	3.85628	4.05081	4.37192	ENSG00000026036	RTEL1-TNFRSF6B
FAS	8.06877	8.60693	9.837	8.29498	10.6952	7.37429	10.3962	8.46311	8.84164	ENSG00000026103	FAS
RNASET2	8.64583	9.60365	10.0662	6.41204	6.65064	6.94453	10.2092	11.4476	11.7944	ENSG00000026297	RNASET2
CD44	715.867	729.616	736.298	664.09	720.532	674.686	735.837	705.688	775.692	ENSG00000026508	CD44
KCNG1	38.0982	38.7951	41.6263	28.7794	35.5376	29.9854	21.0361	22.7951	21.7602	ENSG00000026559	KCNG1
AGPAT4	2.78557	1.77962	1.25739	3.63355	3.1883	2.93503	2.88724	2.14936	2.06149	ENSG00000026652	AGPAT4
SLAMF7	0.863823	1.73977	1.42045	2.15159	2.01425	1.02433	1.04496	1.10187	0.7825	ENSG00000026751	SLAMF7
BTN3A1	12.6159	12.2525	12.112	7.16868	7.59296	8.93029	19.5403	19.77	18.1162	ENSG00000026950	BTN3A1
MIPEP	11.953	12.4119	12.2476	13.3293	14.1038	11.2185	15.7591	14.8131	14.8056	ENSG00000027001	MIPEP
PRKCH	0.969427	1.26207	1.4768	0.188937	0.379146	0.439192	0.274525	0.408076	0.370307	ENSG00000027075	PRKCH
IFNGR1	13.6717	14.105	14.8712	15.0192	19.3162	16.9193	15.3061	15.6075	14.2395	ENSG00000027697	IFNGR1
B4GALT7	26.3729	24.4492	27.3484	24.1888	26.6944	26.3957	32.3149	34.7827	38.8031	ENSG00000027847	B4GALT7
VRK2	21.6571	24.2538	23.2213	23.2912	25.7493	22.184	21.8975	24.4854	23.9938	ENSG00000028116	VRK2
TNFRSF1B	0.409247	0.299979	0.315574	0.21703	0.316453	0.376805	0.208526	0.16591	0.168955	ENSG00000028137	TNFRSF1B
VEZT	22.44	23.5055	22.8927	20.1839	19.2399	21.8967	18.9905	20.5581	19.9692	ENSG00000028203	VEZT
BRD9	52.1681	51.3771	51.0362	53.3545	56.1122	53.118	45.4727	48.491	45.4629	ENSG00000028310	BRD9
SNX1	229.496	229.357	216.739	179.048	180.662	186.108	167.022	165.876	157.128	ENSG00000028528	SNX1
TBPL1	19.3495	21.7557	20.0375	19.6756	19.7816	16.1574	17.4185	18.2525	18.2502	ENSG00000028839	TBPL1
ARNTL2	9.5743	9.99563	10.683	7.30184	6.95274	6.36394	6.43009	6.42767	7.05484	ENSG00000029153	ARNTL2
BCLAF1	90.9567	89.8481	86.7	93.4606	92.9869	85.2243	73.3786	71.7495	68.4214	ENSG00000029363	BCLAF1
SLC39A9	34.0047	37.1928	32.1914	31.6432	32.6199	31.1955	32.1699	32.4646	31.3243	ENSG00000029364	SLC39A9
ANK1	0.044915	0.175517	0.050516	0.047031	0.055299	0.048921	0.0919	0.289857	0.088564	ENSG00000029534	ANK1
TFB1M	11.6131	9.60154	10.5937	9.87518	9.49151	11.1053	7.39326	9.52337	10.2524	ENSG00000029639	TFB1M
RABEP1	39.0412	43.7207	35.053	39.9554	41.7731	39.8093	33.4459	37.379	35.0175	ENSG00000029725	RABEP1
HMGB3	106.883	105.53	99.4755	81.1732	86.3768	92.9567	52.1876	55.764	51.3149	ENSG00000029993	HMGB3
NUP160	30.7621	33.1319	29.7671	31.4316	35.6461	33.0146	27.301	27.4941	26.1752	ENSG00000030066	NUP160
BAK1	24.1285	22.433	23.1803	25.5523	25.6007	26.3538	22.3868	21.7893	21.9768	ENSG00000030110	BAK1
IKZF2	1.34861	0.842873	0.781195	0.822552	1.21272	0.639714	0.763169	1.11287	1.15724	ENSG00000030419	IKZF2
GRN	186.941	191.465	181.689	251.286	268.149	257.141	272.112	264.318	289.099	ENSG00000030582	GRN
FAM13B	19.9346	22.9372	20.1086	26.4309	29.8415	25.6756	16.0416	17.3206	14.6872	ENSG00000031003	FAM13B
ARHGAP31	7.338	8.35988	9.0693	9.15466	10.4633	8.61573	17.0719	17.8219	16.6504	ENSG00000031081	ARHGAP31
CENPQ	20.1344	21.8577	19.0183	15.5705	16.9364	17.902	14.1847	16.4298	15.8716	ENSG00000031691	CENPQ
SARS	140.89	134.927	138.67	138.058	141.697	140.396	126.056	115.838	130.171	ENSG00000031698	SARS
RANBP3	56.2612	41.8418	46.2257	44.3254	53.1536	45.6181	41.8541	43.4654	48.0231	ENSG00000031823	RANBP3
ARID4A	11.7662	12.6003	9.01274	10.7351	9.78729	10.331	9.70714	9.4048	11.1626	ENSG00000032219	ARID4A
EIPR1	42.239	37.9262	39.9768	38.8018	34.7887	37.8543	30.8077	32.441	34.9217	ENSG00000032389	EIPR1
PNPLA6	74.2073	70.8952	76.7157	72.5328	76.505	83.5844	87.5919	87.3825	90.6943	ENSG00000032444	PNPLA6
IFT88	11.3457	11.3365	11.2777	10.8032	9.96596	9.21084	13.6839	12.6302	13.1209	ENSG00000032742	IFT88
ALG1	35.2006	33.7147	34.4188	36.6077	38.4165	38.2502	48.3209	44.4228	48.4206	ENSG00000033011	ALG1
ZCCHC8	14.0842	14.7049	16.4347	14.3051	14.2256	13.7162	11.5374	12.7308	12.2657	ENSG00000033030	ZCCHC8
ABCF2	44.4138	48.9744	49.3107	57.7478	63.3832	57.4699	55.1488	49.5792	56.3158	ENSG00000033050	ABCF2
CHPF2	30.9158	30.2209	31.3576	44.0951	44.5448	44.0467	45.3744	46.5634	47.4993	ENSG00000033100	CHPF2
FUT8	21.6231	20.8525	18.8605	16.9945	19.8166	19.0518	15.7009	17.1358	15.8049	ENSG00000033170	FUT8
UBA6	20.0321	22.6245	25.4741	19.6927	22.2375	18.6489	16.4142	17.9367	9.4782	ENSG00000033178	UBA6
GAB2	43.9613	45.9169	41.3955	50.5667	51.2893	46.2677	55.8418	57.5959	55.0232	ENSG00000033327	GAB2
ATP6V0A1	36.8848	38.4164	41.3547	39.843	43.0593	41.8985	38.1913	38.9597	47.5444	ENSG00000033627	ATP6V0A1
PIAS1	15.5037	18.4969	18.7914	20.7351	22.374	19.8197	10.6914	17.5022	12.3251	ENSG00000033800	PIAS1
SLC4A7	23.346	24.6912	25.0803	28.8065	35.2324	32.6032	20.7175	18.8264	15.795	ENSG00000033867	SLC4A7
MAP2K3	52.8851	47.1267	52.7497	37.0908	38.4868	40.7045	48.7644	49.0907	52.7035	ENSG00000034152	MAP2K3
TMSB10	1794.8	1656.32	1825.32	1870.62	1907.78	2091.39	1924.62	1888.3	2099.72	ENSG00000034510	TMSB10
ASTE1	2.94433	2.01401	3.25552	1.91468	3.07098	3.07974	4.91353	3.91471	4.56298	ENSG00000034533	ASTE1
RNF19A	16.0792	19.788	14.644	15.8588	18.0832	15.914	18.8111	23.2612	23.4042	ENSG00000034677	RNF19A
PEX3	9.95257	11.9633	9.75548	10.075	10.2555	9.22497	9.59655	7.77045	7.89372	ENSG00000034693	PEX3
GABARAPL2	150.01	146.254	144.675	159.127	163.651	173.956	148.004	138.964	149.941	ENSG00000034713	GABARAPL2
SH3YL1	12.6317	8.58666	11.3998	18.0326	20.2458	19.1459	17.8932	19.1165	17.7785	ENSG00000035115	SH3YL1
FAM136A	53.8417	51.4887	52.3525	55.5124	56.7126	52.886	47.9724	50.1513	47.6064	ENSG00000035141	FAM136A
VCL	23.2893	23.0171	22.3633	28.6408	30.5212	25.3312	31.6094	33.5973	33.1166	ENSG00000035403	VCL
DEPDC1B	37.0078	38.8711	36.9868	33.4683	37.8065	40.7482	25.9767	26.6682	28.2573	ENSG00000035499	DEPDC1B
DAPK2	1.08546	0.885005	0.845119	0.500799	1.26834	0.892476	1.09849	1.51978	0.486532	ENSG00000035664	DAPK2
NSMAF	32.2871	27.6031	26.4007	44.0757	44.0773	35.8437	36.7759	35.7833	33.1125	ENSG00000035681	NSMAF
ADSS	63.2047	60.5022	62.7046	61.3271	62.8659	60.6509	65.1495	66.753	63.3026	ENSG00000035687	ADSS
TIMP2	600.066	625.296	580.088	1023.96	1029.58	956.027	1267.35	1257.88	1250.68	ENSG00000035862	TIMP2
RFC1	30.6442	31.6355	28.3307	24.3606	31.4304	27.054	26.7463	26.7843	22.6825	ENSG00000035928	RFC1
TBC1D23	17.5709	18.2132	18.3446	16.7889	16.9481	15.0857	19.7038	21.6355	20.8653	ENSG00000036054	TBC1D23
CUL3	42.6367	44.9351	42.7045	38.3047	36.8199	43.8204	33.2794	34.9192	31.6601	ENSG00000036257	CUL3
CYP46A1	0.332764	0.182539	0.40308	0.209196	0.047	0.23881	0.442015	0.300863	0.266483	ENSG00000036530	CYP46A1
AC118549,1	32.9694	36.0282	40.0059	35.7955	39.8765	30.7184	33.6886	36.7296	38.1762	ENSG00000036549	AC118549,1
USP2	3.1765	2.70915	2.19417	2.9764	5.20077	3.09753	4.4115	3.80682	3.70032	ENSG00000036672	USP2
CASR	0.067569	0.090399	0.096812	0.103961	0.167258	0.0945	0.113629	0.023661	0.03912	ENSG00000036828	CASR
TUBG2	22.7623	23.2369	23.0124	16.7308	20.2187	18.3669	17.9304	19.403	17.7381	ENSG00000037042	TUBG2
RPL26L1	157.573	157.967	167.595	183.737	183.593	187.663	188.348	176.995	180.862	ENSG00000037241	RPL26L1
NSUN2	84.7199	88.6813	86.8222	75.9971	84.6435	79.097	70.0495	72.3465	69.832	ENSG00000037474	NSUN2
FBXO42	11.3185	10.2095	9.43287	10.2536	12.2455	9.57792	11.7077	10.5156	11.0937	ENSG00000037637	FBXO42
MFAP3	25.093	29.4177	30.1282	24.4391	35.1915	25.9258	26.9759	26.5929	28.4561	ENSG00000037749	MFAP3
MRI1	33.5173	35.3788	33.0896	27.9667	34.1899	30.5477	34.3854	31.8371	33.9046	ENSG00000037757	MRI1
METTL1	24.0748	23.8547	28.2091	20.1085	18.1374	15.5474	15.4577	10.0273	17.3611	ENSG00000037897	METTL1
HOXC8	7.23247	7.79595	7.2189	8.68179	7.13269	6.78494	6.11096	5.60141	5.87902	ENSG00000037965	HOXC8
AGA	51.8301	50.0104	46.4163	41.3687	45.906	39.3484	45.5302	39.7089	46.7988	ENSG00000038002	AGA
PI4K2B	16.8739	15.5869	17.1319	13.523	16.323	14.8838	15.5283	14.7389	14.3148	ENSG00000038210	PI4K2B
BOD1L1	25.0264	24.8135	25.3375	21.3651	25.3629	20.4886	19.1862	21.3336	18.8258	ENSG00000038219	BOD1L1
MAT2B	62.5883	63.1418	59.6491	56.2367	65.1831	60.8518	59.2682	59.0395	56.2218	ENSG00000038274	MAT2B
EDC4	36.2124	32.4632	38.3276	30.1379	32.3396	35.4978	28.3137	34.9192	30.477	ENSG00000038358	EDC4
TRIO	18.8123	18.2032	17.1801	23.7659	17.7556	18.5039	18.1124	17.6558	17.8654	ENSG00000038382	TRIO
VCAN	84.8545	83.2145	82.9255	48.9444	56.4891	59.6213	81.9268	84.02	76.3238	ENSG00000038427	VCAN
CLEC16A	12.5379	13.2142	12.583	12.1744	12.6931	11.2073	16.1618	15.3036	15.3547	ENSG00000038532	CLEC16A
MTREX	70.9393	82.2511	74.5177	72.4328	78.2084	70.0376	65.1824	63.1945	65.7793	ENSG00000039123	MTREX
DNAH5	0.531518	0.514049	0.716212	0.343478	0.107316	0.145942	0.236487	0.364731	0.389142	ENSG00000039139	DNAH5
ZFYVE16	25.2692	35.7633	33.6797	51.4873	57.1664	48.5316	28.6896	25.7471	26.3885	ENSG00000039319	ZFYVE16
RIPOR1	33.45	36.3827	37.2834	43.9722	46.5727	40.6916	36.6985	38.0558	39.3625	ENSG00000039523	RIPOR1
RAI14	58.0164	61.8193	54.7673	74.4013	86.4467	65.1892	59.6639	63.2476	62.1453	ENSG00000039560	RAI14
PNKP	42.209	51.4351	42.5259	46.0707	52.5406	35.5705	48.594	53.8265	51.5402	ENSG00000039650	PNKP
PHLPP2	3.01767	3.37336	3.31251	3.03301	3.06555	2.9603	1.98011	2.20991	2.37475	ENSG00000040199	PHLPP2
SPDL1	29.0131	26.5556	31.9215	23.4788	27.4788	26.5189	20.5507	20.6057	17.4227	ENSG00000040275	SPDL1
STAU2	39.0699	38.756	36.2531	39.005	43.0812	38.7492	45.9776	42.9753	46.1216	ENSG00000040341	STAU2
SLC66A1	19.5355	16.1388	21.151	19.9694	21.1846	22.5355	16.9	17.9377	17.4092	ENSG00000040487	SLC66A1
CTNS	19.8888	20.7111	20.2441	21.0486	23.1453	24.2425	19.8143	18.9324	20.8107	ENSG00000040531	CTNS
RTN4R	3.52751	2.7229	3.182	3.95339	2.75824	2.79682	2.63746	2.47073	2.88311	ENSG00000040608	RTN4R
PHF23	73.1557	75.689	74.0506	69.0651	72.0842	66.8275	68.5564	68.8774	73.2672	ENSG00000040633	PHF23
CDH10	1.13866	1.04392	0.92854	0	0	0	0	0.072131	0	ENSG00000040731	CDH10
INPP4A	11.2535	11.7584	11.5441	11.5509	16.6106	11.5715	12.308	11.5604	10.6553	ENSG00000040933	INPP4A
RAB27B	1.16476	1.00061	1.75008	0.273666	0.264298	0.263876	0.784925	0.702125	0.568278	ENSG00000041353	RAB27B
PSMA4	262.223	260.037	259.529	290.383	312.229	319.554	209.608	218.429	216.206	ENSG00000041357	PSMA4
LSG1	22.1052	28.5113	25.1751	25.0364	26.1735	22.2451	32.662	33.1414	28.6904	ENSG00000041802	LSG1
PARP3	23.8355	17.12	16.6842	33.5864	32.1848	31.0544	31.4634	31.9034	37.1065	ENSG00000041880	PARP3
TNC	182.524	173.753	187.398	206.634	244.307	242.671	288.269	297.97	280.024	ENSG00000041982	TNC
THAP3	18.3257	17.0689	17.0319	15.957	16.5521	15.7318	14.3833	15.729	16.4569	ENSG00000041988	THAP3
TDP1	21.0966	21.5875	20.0516	19.7795	25.543	23.4944	17.1034	16.7807	17.3428	ENSG00000042088	TDP1
AIFM2	21.3624	21.2557	20.1222	27.7878	25.2273	25.5273	23.415	21.9948	22.2126	ENSG00000042286	AIFM2
SPATA7	3.40776	3.76636	4.995	3.75142	5.23902	4.34265	3.96909	3.59479	5.12868	ENSG00000042317	SPATA7
MED17	12.3798	12.9201	12.59	12.3119	14.2434	12.3628	11.2347	11.4296	12.7608	ENSG00000042429	MED17
RETSAT	41.7808	38.1521	37.4643	44.6726	45.7625	40.8445	46.0961	47.3594	47.078	ENSG00000042445	RETSAT
CAPG	35.4975	32.8894	35.62	61.4028	60.0794	68.4862	301.546	305.003	322.404	ENSG00000042493	CAPG
AP2S1	286.234	273.34	289.484	275.401	274.402	315.503	248.383	228.79	268.987	ENSG00000042753	AP2S1
DCUN1D1	28.3657	19.8122	19.7992	17.4665	29.4467	19.5657	27.3073	24.0154	26.0533	ENSG00000043093	DCUN1D1
JADE2	54.2751	54.6482	56.7958	29.3426	36.4909	35.4455	42.1665	37.7016	50.0321	ENSG00000043143	JADE2
TRIT1	14.7914	15.3658	16.3345	16.7451	18.0359	16.3035	14.7645	14.0839	15.3151	ENSG00000043514	TRIT1
ADRB1	0.331696	0.250163	0.432792	0.187619	0.25035	0.337138	0.134653	0.059627	0.074688	ENSG00000043591	ADRB1
CUL7	11.205	11.5455	13.1428	12.6546	12.3972	11.6229	17.138	16.0267	15.7371	ENSG00000044090	CUL7
CTNNA1	545.084	540.453	553.344	510.661	553.928	525.417	500.151	535.756	502.981	ENSG00000044115	CTNNA1
PHKA2	7.01608	6.79108	6.78108	6.40981	5.82893	4.60504	7.2895	6.33669	8.20506	ENSG00000044446	PHKA2
CNTLN	8.44891	8.96995	9.58521	5.76006	6.82561	5.60833	10.8754	10.9337	9.6606	ENSG00000044459	CNTLN
EPHA3	21.5713	22.9912	21.0034	30.223	35.3848	32.7641	27.758	28.2578	25.9324	ENSG00000044524	EPHA3
HSPA5	567.978	558.781	592.41	392.972	421.535	458.284	463.697	479.937	479.495	ENSG00000044574	HSPA5
DSG2	39.3135	40.3108	40.0262	40.175	44.7947	41.8877	45.886	46.7588	44.4008	ENSG00000046604	DSG2
GEMIN8	12.2174	10.8956	10.9898	10.3175	11.9812	10.0032	17.5011	17.8398	18.3544	ENSG00000046647	GEMIN8
OFD1	10.0817	9.0933	7.39635	6.40244	7.51344	8.05314	5.98154	6.48483	7.13651	ENSG00000046651	OFD1
GPM6B	22.2642	23.6656	21.5415	48.18	46.0448	39.5865	67.4818	68.5558	64.2432	ENSG00000046653	GPM6B
WDR37	9.82113	10.7121	9.78007	8.30066	8.83631	8.78305	8.66675	9.79072	8.51057	ENSG00000047056	WDR37
YTHDC2	20.7436	22.3199	21.8292	20.8174	24.5665	20.6116	14.0657	14.1563	14.5751	ENSG00000047188	YTHDC2
CTPS2	4.71161	6.24397	4.94892	6.06847	6.85552	5.70724	5.49535	6.99731	4.98302	ENSG00000047230	CTPS2
ATP6V1H	67.1415	57.8046	55.0239	68.0813	70.2156	68.6281	48.2917	41.8082	41.6282	ENSG00000047249	ATP6V1H
POLR2B	74.4814	76.1244	78.4299	81.5764	78.8013	69.8568	63.5639	66.7607	61.03	ENSG00000047315	POLR2B
FAM214A	11.1751	11.8444	12.0562	19.0329	18.8007	17.004	14.1321	11.5022	10.1731	ENSG00000047346	FAM214A
ARAP2	2.79731	3.68344	2.80877	4.07407	3.49213	2.74832	3.2463	2.8463	2.89615	ENSG00000047365	ARAP2
TPR	68.6507	64.7764	60.9721	68.9853	73.9087	61.0609	65.0115	56.9603	51.608	ENSG00000047410	TPR
KIAA0556	10.8847	13.7251	9.16523	9.06588	7.64097	11.5841	9.30654	10.2903	12.2512	ENSG00000047578	KIAA0556
DTNBP1	23.1647	23.1659	23.585	25.39	26.5059	27.0029	24.4956	25.2894	27.3148	ENSG00000047579	DTNBP1
C12ORF4	16.6545	16.7705	16.3376	9.21466	12.1029	10.502	10.3144	11.1366	10.0125	ENSG00000047621	C12ORF4
SCML1	12.723	12.8356	11.2921	13.2942	13.1591	12.8459	8.27584	9.04899	8.6316	ENSG00000047634	SCML1
WWC3	5.32873	4.97889	4.33917	6.80125	7.27861	6.05474	5.88506	6.73459	7.01834	ENSG00000047644	WWC3
ARHGAP6	2.07154	1.03662	0.589572	0.92328	0.897386	0.996452	2.09119	1.41849	1.89312	ENSG00000047648	ARHGAP6
FAM184B	0.641306	0.555547	0.512242	0.571478	0.593863	0.659304	0.822475	0.761426	0.960393	ENSG00000047662	FAM184B
MAP4	123.586	117.471	121.118	159.023	180.636	158.711	139.756	144.016	140.091	ENSG00000047849	MAP4
GOPC	11.6236	11.6671	11.4067	9.88734	12.1254	11.1692	8.94276	9.91833	8.30241	ENSG00000047932	GOPC
USP28	5.05078	7.18291	4.27398	3.80772	5.19655	7.29727	4.30391	6.70588	6.07137	ENSG00000048028	USP28
HDAC9	64.1234	75.1476	68.6331	112.683	144.396	117.242	154.162	162.596	162.551	ENSG00000048052	HDAC9
TSPAN17	29.9412	31.81	31.1724	36.2486	41.0037	39.9749	38.0571	37.9026	43.993	ENSG00000048140	TSPAN17
NOP16	115.748	108.872	110.94	101.771	100.013	108.582	86.0715	88.8425	89.8823	ENSG00000048162	NOP16
CC2D2A	16.0957	18.5522	14.2871	18.5322	16.3004	18.5082	16.6788	15.4955	20.6978	ENSG00000048342	CC2D2A
RRM2B	36.8051	34.9329	34.7909	31.0365	33.168	32.0518	53.065	56.3093	49.6858	ENSG00000048392	RRM2B
ZNF800	18.4858	22.8409	20.7363	23.4502	27.8549	24.5569	25.1253	26.5389	22.7209	ENSG00000048405	ZNF800
SNX29	4.33674	5.4909	5.19452	4.6698	4.74072	3.52905	6.04331	5.74793	6.04187	ENSG00000048471	SNX29
MRPS10	31.8816	32.9335	32.6475	28.017	28.9553	29.7868	26.2806	25.8827	27.2687	ENSG00000048544	MRPS10
RSF1	75.3687	72.4003	72.5982	69.353	68.9702	66.0693	62.7644	64.4583	65.7915	ENSG00000048649	RSF1
VPS13D	19.0545	20.6835	21.3697	12.0276	11.7178	12.5739	8.3981	14.5866	12.3733	ENSG00000048707	VPS13D
CELF2	2.42155	3.1272	2.27773	17.6798	23.4294	18.2039	37.5425	41.5237	39.7892	ENSG00000048740	CELF2
FAM120A	78.0241	78.3823	79.8128	100.219	110.668	97.0447	99.4631	105.911	96.6982	ENSG00000048828	FAM120A
R3HDM1	32.95	36.933	36.6364	32.0139	35.0144	28.2148	26.4419	30.4364	26.846	ENSG00000048991	R3HDM1
COL9A2	21.7074	22.6711	23.1206	19.9032	23.9849	29.2434	31.8668	33.6413	39.7525	ENSG00000049089	COL9A2
KITLG	11.0559	10.0807	11.8545	6.57123	6.9891	7.15308	10.6538	11.7861	11.1934	ENSG00000049130	KITLG
ERCC8	13.5467	15.1246	11.7614	12.6002	13.0338	13.5413	11.8058	11.5109	11.6974	ENSG00000049167	ERCC8
ADAMTS6	0.609784	0.448327	0.300552	0.146405	0.447636	0.090209	0.228193	0.548682	0.833849	ENSG00000049192	ADAMTS6
H6PD	7.80398	7.99478	7.6579	9.4991	10.0235	10.2738	14.9168	15.1963	14.6511	ENSG00000049239	H6PD
VAMP3	64.8067	67.2264	63.6218	77.5071	84.0503	79.291	76.9198	79.5914	77.1032	ENSG00000049245	VAMP3
PER3	11.6832	10.8081	8.81759	12.4932	14.1644	12.041	10.5324	12.8641	10.1239	ENSG00000049246	PER3
LTBP1	6.08971	5.87633	6.71601	4.38042	3.76546	4.25927	8.24456	8.30657	8.46559	ENSG00000049323	LTBP1
RCN1	143.508	142.809	147.433	113.107	119.994	123.557	118.371	122.827	118.81	ENSG00000049449	RCN1
RFC2	82.4092	78.573	82.6512	93.9754	84.9493	90.9578	75.2744	77.0587	74.1427	ENSG00000049541	RFC2
ARID1B	15.1689	16.118	13.2633	15.9548	18.4555	17.3775	14.0463	14.0244	13.0482	ENSG00000049618	ARID1B
CLPTM1L	207.563	197.288	207.99	192.336	192.274	182.001	194.215	194.166	201.599	ENSG00000049656	CLPTM1L
NEDD4L	41.226	42.3099	37.0849	45.8351	45.2877	34.4777	38.3632	42.2056	39.9862	ENSG00000049759	NEDD4L
PPP1R3F	16.1809	15.0668	15.7778	22.7634	22.3367	24.0828	18.5051	17.3184	17.1598	ENSG00000049769	PPP1R3F
HEXB	385.944	378.095	348.849	635.215	545.637	649.682	505.192	485.329	513.129	ENSG00000049860	HEXB
PTCD2	10.6213	9.13723	10.0275	10.4681	11.3629	9.52679	9.1137	8.3863	10.6556	ENSG00000049883	PTCD2
JKAMP	50.8244	52.4626	50.7538	38.2104	39.3811	42.4447	40.7982	44.0099	40.1375	ENSG00000050130	JKAMP
DKK3	232.648	233.66	228.291	269.76	285.889	278.772	654.13	656.562	679.462	ENSG00000050165	DKK3
NFE2L3	17.8558	20.3879	19.9382	16.2566	20.7774	18.3976	17.9973	17.9447	18.2923	ENSG00000050344	NFE2L3
MCUR1	22.1889	26.3367	28.38	29.2831	16.8429	25.4533	20.5701	14.7237	18.1342	ENSG00000050393	MCUR1
LIMA1	58.0914	55.791	57.9837	51.6646	53.1432	54.518	41.0068	44.0146	43.9812	ENSG00000050405	LIMA1
LETMD1	52.8009	58.6943	53.337	44.4514	47.9389	41.3779	40.5502	36.9868	39.0281	ENSG00000050426	LETMD1
SLC4A8	4.45857	4.00037	5.2522	3.46671	4.94228	3.21975	0.676912	1.07322	0.657309	ENSG00000050438	SLC4A8
LAMC3	0.47237	0.643507	0.906821	1.49546	0.829671	1.53662	1.78745	1.68423	0.869581	ENSG00000050555	LAMC3
MAPK9	33.5995	32.1872	30.0955	35.3473	35.143	35.3253	30.0477	31.3642	31.3761	ENSG00000050748	MAPK9
BCAR1	35.3373	36.1818	39.3632	41.1978	48.331	47.6691	38.2436	36.9924	37.8737	ENSG00000050820	BCAR1
FAM160A2	10.8218	11.6795	12.0202	12.2904	11.4925	10.9617	14.7586	12.7609	12.4359	ENSG00000051009	FAM160A2
HERPUD1	60.8121	57.7015	59.1653	36.7487	43.275	39.2726	43.0142	35.5785	41.3916	ENSG00000051108	HERPUD1
HOMER3	69.9557	65.3727	68.2095	100.227	95.2307	96.6373	108.624	107.09	118.037	ENSG00000051128	HOMER3
RAD51	16.1358	13.2468	13.9112	23.4169	24.1123	18.9792	9.78131	14.7779	10.5736	ENSG00000051180	RAD51
POLQ	5.25639	7.63613	5.37982	5.70539	5.99679	5.51378	4.84188	4.51935	4.01267	ENSG00000051341	POLQ
PIK3CB	31.2026	31.6719	28.9444	31.9642	33.7471	31.7102	32.6784	32.0793	32.3544	ENSG00000051382	PIK3CB
THOC3	90.0022	87.4343	83.8841	69.4074	94.6173	96.4107	53.3749	76.8451	73.717	ENSG00000051596	THOC3
HEBP2	19.1259	22.0395	21.3503	16.0516	16.6018	14.5861	16.44	18.6043	17.0928	ENSG00000051620	HEBP2
MPHOSPH9	33.2912	37.0936	40.5656	35.1533	31.0511	33.8105	27.3324	32.0573	29.6502	ENSG00000051825	MPHOSPH9
PLEKHA5	11.0553	12.2111	10.8286	5.96683	5.9209	6.30768	4.86004	3.73573	3.31336	ENSG00000052126	PLEKHA5
SIKE1	43.6266	44.3846	40.891	43.09	37.8427	46.1449	38.3284	39.6138	39.4781	ENSG00000052723	SIKE1
RRP12	47.8518	46.862	45.9383	39.8211	39.8968	38.1527	38.6874	39.2699	39.9172	ENSG00000052749	RRP12
FNIP2	9.2993	10.0352	9.2889	12.255	15.1595	12.761	9.6655	11.872	10.4111	ENSG00000052795	FNIP2
MSMO1	78.0321	71.8236	70.7415	74.1553	77.9985	79.9185	104.825	111.156	105.803	ENSG00000052802	MSMO1
TTC17	30.481	29.7361	27.6966	31.2023	32.6788	25.9984	29.1356	33.6893	30.0679	ENSG00000052841	TTC17
FOXN3	20.1091	19.1697	16.0842	17.6817	20.8373	19.1046	19.5381	23.3166	20.8527	ENSG00000053254	FOXN3
AKR7A2	49.037	50.7571	52.3716	45.3537	50.5673	49.7649	48.4961	48.9214	52.9029	ENSG00000053371	AKR7A2
MRTO4	52.334	50.5525	49.7141	53.915	49.528	51.899	38.196	36.9415	38.5016	ENSG00000053372	MRTO4
USE1	53.0337	55.3918	51.5259	49.6357	47.9409	46.3422	62.5636	61.3238	66.4095	ENSG00000053501	USE1
MCF2L2	1.96605	1.55542	1.41492	1.01149	0.971468	0.925533	0.931782	0.645201	1.28473	ENSG00000053524	MCF2L2
LAMA3	0.457119	0.127643	0.604496	0.204146	0.216708	0.414453	0.083763	0.198774	0.143346	ENSG00000053747	LAMA3
AP5M1	18.7874	17.9808	17.3966	19.9816	24.3618	21.5434	16.9782	21.1703	16.3106	ENSG00000053770	AP5M1
ANAPC4	14.1825	15.284	14.2337	15.3147	16.6725	15.0492	15.84	16.273	15.9414	ENSG00000053900	ANAPC4
TRAPPC3	100.533	101.556	93.3898	117.664	96.7927	108.044	92.1299	97.3232	92.3976	ENSG00000054116	TRAPPC3
THRAP3	67.3349	74.7028	71.4923	72.6217	82.4885	72.1692	66.7518	68.347	65.0852	ENSG00000054118	THRAP3
PHPT1	167.445	152.594	178.983	169.697	161.443	179.717	287.651	283.437	294.459	ENSG00000054148	PHPT1
ARID4B	30.2918	32.0466	30.1564	31.2915	33.2854	32.0901	29.9091	29.8989	28.4276	ENSG00000054267	ARID4B
OPN3	64.2763	66.2906	57.5472	89.6116	92.5017	91.3286	109.173	106.641	105.084	ENSG00000054277	OPN3
SDCCAG8	23.1614	25.9982	21.8471	24.9611	23.3361	23.4511	34.1945	33.008	31.5373	ENSG00000054282	SDCCAG8
HHAT	3.62748	3.64411	3.55849	3.86302	3.64622	4.33726	4.63312	4.95965	4.87533	ENSG00000054392	HHAT
KIF1B	13.8434	14.654	14.0917	11.1693	13.6303	12.0227	10.3375	11.5892	10.6743	ENSG00000054523	KIF1B
FOXC1	14.8703	14.5782	15.338	10.894	11.691	10.9537	13.1679	12.0013	13.0918	ENSG00000054598	FOXC1
TBC1D22A	24.6227	25.2531	25.9998	29.661	27.326	28.2089	27.9031	27.842	30.0583	ENSG00000054611	TBC1D22A
SYNE2	13.6676	11.2569	10.8099	14.1121	14.6621	13.9858	12.6059	10.7749	10.6118	ENSG00000054654	SYNE2
PLEKHH1	17.774	19.779	16.6222	29.387	29.649	18.5895	22.8728	17.0122	17.5661	ENSG00000054690	PLEKHH1
ATP9A	45.1423	45.9087	40.3764	42.9369	48.4181	44.0953	30.4696	33.0163	31.2832	ENSG00000054793	ATP9A
FAM168A	17.3968	17.5969	19.8833	18.4327	18.9124	16.363	18.7308	17.9493	17.4993	ENSG00000054965	FAM168A
RELT	14.7781	14.2506	13.8159	17.1051	18.7755	21.1366	11.8636	12.1785	12.3745	ENSG00000054967	RELT
NOP58	117.089	124.313	116.454	114.344	125.526	112.104	92.8306	97.8571	95.5407	ENSG00000055044	NOP58
SZRD1	129.005	124.129	125.017	149.432	153.859	151.695	142.864	142.358	151.717	ENSG00000055070	SZRD1
CUL1	44.0732	42.9084	41.1875	52.3836	54.7714	53.9459	44.801	51.1433	45.294	ENSG00000055130	CUL1
FAM114A2	17.743	18.2958	17.217	17.9263	18.4539	14.7235	19.8489	22.231	20.284	ENSG00000055147	FAM114A2
CYFIP2	18.611	16.692	17.1625	19.2656	20.2238	18.7412	14.3971	16.2267	16.4363	ENSG00000055163	CYFIP2
TAB2	25.4335	25.0182	22.8846	26.8494	25.7315	25.603	27.5453	28.3522	28.4275	ENSG00000055208	TAB2
GINM1	18.1239	19.7778	18.7294	17.5734	16.4238	18.0357	22.2749	22.328	20.1232	ENSG00000055211	GINM1
EIF2AK2	31.3593	35.5112	30.3172	26.0197	26.8538	24.3215	29.1412	30.6615	29.3027	ENSG00000055332	EIF2AK2
USP36	60.5927	61.3846	54.0577	77.2088	77.957	71.2896	58.4802	58.9576	58.5697	ENSG00000055483	USP36
KMT2C	9.37867	8.84884	10.1604	12.1368	14.0105	11.4485	12.9503	13.0266	11.1069	ENSG00000055609	KMT2C
MCOLN3	7.318	7.29091	7.06439	7.45911	7.76097	6.20408	7.23386	8.84044	7.23155	ENSG00000055732	MCOLN3
PUM2	41.0974	45.4687	45.4039	38.2598	49.0947	42.7033	42.3428	43.8563	41.3094	ENSG00000055917	PUM2
MRPL43	113.08	107.078	110.789	67.6773	71.8463	81.0087	85.446	84.4632	85.9923	ENSG00000055950	MRPL43
ITIH4	0.395564	0.602237	0.499842	0.78089	0.941795	0.67322	1.36293	0.587785	1.13873	ENSG00000055955	ITIH4
HPF1	35.8164	33.8444	33.0544	32.1156	28.9619	31.976	30.4588	30.4464	27.7593	ENSG00000056050	HPF1
ZFR	54.6962	56.8816	57.1062	57.6793	64.623	59.0454	53.0993	54.3999	49.0854	ENSG00000056097	ZFR
ZNF280C	1.78997	2.12804	1.83814	1.22264	1.20863	1.47056	1.36337	1.71317	1.54523	ENSG00000056277	ZNF280C
PHF21B	0.219953	0.435471	0.569067	0.419909	1.24044	0.214274	0.129235	0.10218	0.342069	ENSG00000056487	PHF21B
TRAF1	1.12784	1.08476	1.07625	1.01847	1.01181	0.880087	0.373589	0.398785	0.404344	ENSG00000056558	TRAF1
RC3H2	15.5575	18.3527	16.9075	18.9072	19.8653	19.9598	18.7754	17.1345	17.4645	ENSG00000056586	RC3H2
TRAF3IP2	21.5631	17.7612	18.7255	18.1668	21.0396	24.6097	21.3908	21.3697	22.1994	ENSG00000056972	TRAF3IP2
DCBLD2	35.3808	37.4161	38.8744	28.0761	31.7215	29.8095	35.462	45.5222	32.8426	ENSG00000057019	DCBLD2
SOAT1	45.7814	50.4224	43.8114	47.6297	46.1423	40.7903	42.5972	42.4819	40.184	ENSG00000057252	SOAT1
GDI2	138.373	148.012	141.855	136.484	148.581	142.071	138.515	139.611	129.817	ENSG00000057608	GDI2
PRDM1	1.54434	1.00522	1.03344	0.274375	0.202517	0.679122	0.889975	1.36578	0.357177	ENSG00000057657	PRDM1
ATG5	19.4615	19.4076	19.3897	17.1682	14.9413	21.1428	15.279	17.4302	14.2	ENSG00000057663	ATG5
TMCC3	0.715488	0.456775	0.344313	0.934777	0.919011	0.71717	0.067618	0.088596	0.04511	ENSG00000057704	TMCC3
PITHD1	40.8176	39.7154	40.9804	38.892	38.5152	43.6217	37.8808	35.1305	34.2703	ENSG00000057757	PITHD1
MTA3	28.6882	30.016	28.1064	25.5662	31.7967	26.0168	26.2744	25.6403	27.412	ENSG00000057935	MTA3
USP13	13.1928	13.5333	13.5468	13.5653	12.7952	11.6538	14.2847	15.4061	16.0371	ENSG00000058056	USP13
ATP11B	36.1532	39.5222	33.6052	27.1542	37.1916	23.4849	40.2368	43.4684	35.9154	ENSG00000058063	ATP11B
LAMC2	0.162231	0.164607	0.123762	0.041823	0.080227	0.07971	0.151989	0.10165	0.110518	ENSG00000058085	LAMC2
CDK14	11.0108	15.6277	16.0047	16.0288	16.7071	19.2975	11.0803	10.8497	12.5897	ENSG00000058091	CDK14
SEC61A1	188.925	198.705	195.741	200.576	218.519	211.524	250.595	253.344	253.496	ENSG00000058262	SEC61A1
PPP1R12A	29.9383	30.0335	32.8088	27.248	31.2592	28.2111	27.5415	31.9741	28.4245	ENSG00000058272	PPP1R12A
CAMK2B	0.498864	0.225509	0.13805	0.549429	0.459622	0.890529	0.329944	0.16233	0.286885	ENSG00000058404	CAMK2B
CROCC	15.8614	13.373	12.6744	14.2541	14.1743	12.0251	13.9016	12.7633	12.3397	ENSG00000058453	CROCC
POLR3E	31.6806	35.2795	34.0548	38.6678	45.7887	37.647	35.2592	35.1701	31.0207	ENSG00000058600	POLR3E
ATP2B4	66.1138	65.4657	64.3686	47.8421	59.711	53.0032	68.8036	67.9237	64.9256	ENSG00000058668	ATP2B4
ZC3H11A	65.7845	60.9599	64.9554	67.2408	61.9993	69.259	56.2963	60.0339	56.4154	ENSG00000058673	ZC3H11A
RIOK2	25.1011	30.836	31.7975	29.5898	27.478	30.3628	21.9274	23.553	19.7426	ENSG00000058729	RIOK2
YIPF1	25.6134	25.9795	25.5172	22.5703	26.0339	25.093	27.1201	24.1609	25.8048	ENSG00000058799	YIPF1
NDC1	33.3222	33.9248	33.6826	28.2352	33.0423	29.2047	19.7362	21.8419	18.8409	ENSG00000058804	NDC1
DGKG	10.1665	9.49809	8.44076	9.17693	9.15042	7.58728	7.9986	6.9373	10.2109	ENSG00000058866	DGKG
FLYWCH1	29.1199	28.4057	23.3581	36.7494	31.4213	29.8605	37.1408	35.4803	38.2726	ENSG00000059122	FLYWCH1
UNKL	16.0124	13.3335	16.3574	10.9402	15.1245	13.0676	14.5821	14.0343	15.0071	ENSG00000059145	UNKL
TBXAS1	15.5051	17.9212	17.5415	7.89231	8.04139	9.50557	10.4371	11.1906	11.7407	ENSG00000059377	TBXAS1
PARP12	18.7036	20.4946	18.6938	29.8085	25.0277	25.1056	26.7513	27.4933	27.4908	ENSG00000059378	PARP12
ALDH18A1	58.9538	58.5654	61.6642	53.0733	58.3182	51.5373	48.8982	50.5168	49.2964	ENSG00000059573	ALDH18A1
TARBP1	16.9785	23.8289	15.6009	17.7783	18.8825	19.5017	17.9233	14.8192	13.4199	ENSG00000059588	TARBP1
GATB	24.509	20.2403	21.7666	23.4558	20.9041	17.3677	20.9236	18.5928	18.4405	ENSG00000059691	GATB
MXD1	3.54258	3.33589	2.16282	3.5491	3.55092	3.73853	3.2154	3.22875	2.99265	ENSG00000059728	MXD1
CDK17	11.5828	12.8653	11.4793	9.8669	12.0949	9.3313	8.48635	8.44712	9.3386	ENSG00000059758	CDK17
DNAJC25	7.19981	7.64891	7.77803	11.1053	11.5721	10.4231	7.69727	8.25807	7.60188	ENSG00000059769	DNAJC25
SLC2A3	12.7241	13.183	12.7132	7.35583	6.71215	7.48128	7.49605	7.59898	6.24851	ENSG00000059804	SLC2A3
PSD	0.690402	0.328563	0.278014	0.687299	0.597943	0.319573	0.306653	0.240272	0.128123	ENSG00000059915	PSD
CTDP1	16.818	15.3012	15.3506	22.3578	23.2322	22.396	21.7607	22.717	22.4559	ENSG00000060069	CTDP1
YBX3	195.315	195.104	195.201	107.518	109.711	110.676	136.092	134.793	144.235	ENSG00000060138	YBX3
WNK1	59.3648	56.8854	62.3463	52.4318	53.1656	34.8251	31.2801	35.6807	33.7939	ENSG00000060237	WNK1
CCAR1	46.3447	50.4828	49.3561	62.0637	51.7525	48.4622	44.7149	39.4259	41.4675	ENSG00000060339	CCAR1
OGFR	96.6557	89.4686	94.1108	89.642	92.0752	92.3625	63.5139	66.5434	70.2169	ENSG00000060491	OGFR
PIGV	14.4619	17.313	15.9152	15.762	12.9254	16.4254	19.738	18.1765	15.7659	ENSG00000060642	PIGV
PTPRU	5.99007	7.70349	4.17741	5.38075	3.83236	2.57748	0.734274	1.60968	2.23494	ENSG00000060656	PTPRU
SNRNP40	70.952	76.1168	72.3987	71.1204	74.0808	82.6154	62.1389	57.7967	64.4138	ENSG00000060688	SNRNP40
COL11A1	506.103	481.616	482.554	459.669	487.517	497.418	643.831	680.356	640.258	ENSG00000060718	COL11A1
QSER1	19.7224	17.1806	16.7881	15.425	18.319	14.2585	17.0634	16.5784	15.5725	ENSG00000060749	QSER1
MPC1	30.53	30.7185	32.6224	33.4727	38.1254	36.9016	27.6219	35.1383	32.5395	ENSG00000060762	MPC1
ACAA1	43.4369	38.7674	44.6291	53.7837	58.9695	58.3387	40.1415	42.364	46.1772	ENSG00000060971	ACAA1
BCAT1	5.96276	8.42082	7.62364	4.81773	3.73453	5.58628	4.62578	6.68734	5.53421	ENSG00000060982	BCAT1
HDAC7	28.1277	32.132	33.2834	31.6302	33.293	31.3302	25.4086	28.5895	25.7169	ENSG00000061273	HDAC7
LZTS1	19.1014	21.3712	20.8969	35.495	37.7114	34.0669	34.7282	37.4682	37.1565	ENSG00000061337	LZTS1
PRDM6	0.535734	0.175482	1.03979	0.411708	0.165179	1.26008	0.448342	0.233357	0.854786	ENSG00000061455	PRDM6
SPAG4	2.52616	2.37136	3.91222	3.40869	3.86696	3.33011	3.27365	2.8231	3.2999	ENSG00000061656	SPAG4
NCKAP1	81.9841	83.4956	78.5921	77.8029	81.9189	77.8945	70.1785	72.0862	65.0051	ENSG00000061676	NCKAP1
MRPS35	52.2654	51.5943	51.3034	32.4271	36.6853	35.6521	32.936	31.8785	35.6179	ENSG00000061794	MRPS35
SFSWAP	40.5277	42.394	40.6348	40.8267	42.8262	40.2276	39.096	39.8203	36.1707	ENSG00000061936	SFSWAP
TNK2	26.2933	22.3265	26.0367	22.9443	26.9542	25.7178	35.1885	37.4674	36.7477	ENSG00000061938	TNK2
MON2	16.6706	21.3406	20.4677	15.9571	18.1508	17.3739	17.4393	16.1319	14.1854	ENSG00000061987	MON2
GPBP1	45.7659	47.5013	45.9481	44.9433	45.3463	42.2787	41.2264	44.8229	43.2788	ENSG00000062194	GPBP1
DGAT2	17.5771	16.2878	16.9923	16.0375	16.0191	15.3474	22.3933	19.8935	20.298	ENSG00000062282	DGAT2
ZNF112	4.02515	4.27065	3.58184	3.86977	4.51572	2.86418	3.884	3.49119	3.49994	ENSG00000062370	ZNF112
CS	213.474	232.035	221.123	204.231	212.206	192.896	150.657	145.235	147.562	ENSG00000062485	CS
MRPS24	202.929	190.789	203.327	240.784	244.151	274.072	236.27	223.233	242.949	ENSG00000062582	MRPS24
ELMO2	37.83	38.2362	39.0301	37.9108	42.229	36.8258	33.6913	33.937	31.162	ENSG00000062598	ELMO2
WAPL	26.7289	27.6446	26.4026	19.579	21.9981	18.4509	16.2275	16.4889	14.8358	ENSG00000062650	WAPL
VMP1	223.851	230.077	240.553	235.109	223.82	210.558	274.468	269.183	239.178	ENSG00000062716	VMP1
APPBP2	32.2071	38.2057	33.3689	29.8705	30.0112	23.6822	26.785	34.712	24.0372	ENSG00000062725	APPBP2
POLD1	51.0041	48.7995	49.4147	39.3649	41.1513	39.2059	39.1277	32.8092	37.5998	ENSG00000062822	POLD1
EIF4B	497.78	480.589	475.748	355.719	360.842	348.087	318.902	336.835	325.216	ENSG00000063046	EIF4B
BICRA	10.007	8.45971	8.37145	9.70705	9.60762	8.19518	6.78058	5.65452	9.54591	ENSG00000063169	BICRA
SPHK2	28.636	27.6921	25.9863	25.4954	29.6437	27.4733	32.5895	30.403	36.0128	ENSG00000063176	SPHK2
RPL18	1382.78	1318.25	1393.94	1300.97	1322.1	1255.2	1203.7	1197.71	1285.32	ENSG00000063177	RPL18
CA11	17.4625	15.1491	27.5197	17.4403	19.0992	18.0915	24.4343	16.0056	20.5946	ENSG00000063180	CA11
ISOC2	48.9997	42.5834	46.7509	49.842	53.3063	52.2986	53.9797	53.048	61.429	ENSG00000063241	ISOC2
U2AF2	231.898	226.204	232.448	204.576	228.282	209.684	202.046	223.662	222.98	ENSG00000063244	U2AF2
EPN1	152.342	159.336	158.117	145.739	171.688	161.005	152.126	158.78	168.334	ENSG00000063245	EPN1
MED29	28.4451	27.9724	27.7068	26.1188	28.2187	28.2366	32.8554	35.7093	34.4514	ENSG00000063322	MED29
AHRR	52.645	57.372	55.5613	56.9812	67.4495	58.5943	77.1821	75.9714	77.861	ENSG00000063438	AHRR
ZNF275	3.16129	3.05235	3.32268	3.46667	4.16186	3.925	3.56429	4.42255	3.70093	ENSG00000063587	ZNF275
MTMR1	16.3936	20.3747	18.5854	15.1495	15.3537	14.2703	15.4561	16.7235	14.5484	ENSG00000063601	MTMR1
GPC1	50.169	46.6886	53.539	34.4128	40.0776	44.189	65.8625	68.0623	73.2784	ENSG00000063660	GPC1
ADCK1	3.46262	3.47443	3.02294	4.12961	4.10704	4.16427	5.30456	5.2961	7.39381	ENSG00000063761	ADCK1
HAGH	59.34	60.7931	58.6317	59.4762	67.2908	69.8356	72.8196	73.8043	75.5005	ENSG00000063854	HAGH
RNF4	45.479	48.0428	48.8366	43.6418	49.3112	43.8164	44.2866	46.735	44.9421	ENSG00000063978	RNF4
CASP8	28.8851	29.4034	24.9669	20.1587	23.8732	22.5497	28.9253	34.5195	27.0667	ENSG00000064012	CASP8
LIMCH1	18.9361	18.2138	22.0796	11.0183	12.7949	15.1261	17.1441	19.8307	18.7821	ENSG00000064042	LIMCH1
INTS13	33.0152	34.4552	36.2098	24.434	26.046	29.338	27.3676	27.5851	29.0229	ENSG00000064102	INTS13
TM7SF3	93.7704	98.3197	90.9902	89.8158	94.335	86.0737	102.893	92.3611	95.9408	ENSG00000064115	TM7SF3
SPA17	14.1201	13.494	15.2869	14.7695	14.4827	16.086	12.4239	13.3197	11.6839	ENSG00000064199	SPA17
CCN5	0.663474	0.823556	0.72108	0.087415	0.16686	0.109694	1.03104	0.797245	1.16259	ENSG00000064205	CCN5
ST3GAL6	17.7702	18.4788	15.6948	20.7596	25.315	21.6859	33.3729	30.8643	27.8656	ENSG00000064225	ST3GAL6
NGFR	242.549	217.401	303.954	197.852	224.909	250.241	292.082	300.447	320.832	ENSG00000064300	NGFR
CDON	7.91126	6.32096	6.33386	4.73114	5.99676	5.74747	5.62547	7.12177	7.28382	ENSG00000064309	CDON
TAF2	21.7449	24.1024	19.0715	22.6656	26.5617	19.1741	25.07	28.2003	26.4492	ENSG00000064313	TAF2
HIPK2	12.8561	13.6359	16.2563	10.4531	13.1589	10.9574	14.0842	15.9732	13.8562	ENSG00000064393	HIPK2
TNPO3	43.1635	45.7609	43.6061	51.8301	57.4861	52.4932	48.2522	49.657	46.8591	ENSG00000064419	TNPO3
BORCS8-MEF2B	7.11217	11.0738	11.0996	11.0674	5.77448	12.4497	9.02466	15.8775	11.1112	ENSG00000064489	BORCS8-MEF2B
RFXANK	82.8445	72.0169	87.6401	69.7521	64.7522	83.8723	67.3131	72.2756	80.1087	ENSG00000064490	RFXANK
TMEM161A	28.0173	26.4674	27.2528	28.6398	30.8158	31.8039	28.5655	25.0898	26.7135	ENSG00000064545	TMEM161A
LPAR2	3.03248	2.46487	3.2838	3.29253	4.28883	3.95836	3.1324	3.78294	2.93587	ENSG00000064547	LPAR2
CTSA	532.995	543.493	523.933	662.779	677.714	626.571	600.951	600.284	622.098	ENSG00000064601	CTSA
SUGP2	33.6445	38.7072	33.4281	41.4395	41.4864	39.8707	31.8098	33.8139	29.2838	ENSG00000064607	SUGP2
SLC12A2	25.203	25.5609	25.1564	27.5339	32.1337	27.9628	20.7421	22.8421	20.8023	ENSG00000064651	SLC12A2
SNX24	56.6715	57.292	64.4833	47.7634	52.3579	54.2449	56.503	59.7162	58.0897	ENSG00000064652	SNX24
CNN2	50.8026	49.1612	52.2641	59.6935	61.2318	57.2622	53.1607	47.8084	53.1303	ENSG00000064666	CNN2
ABCA7	4.59396	5.81457	6.29422	4.33562	6.01222	5.23412	4.91014	4.91581	5.11569	ENSG00000064687	ABCA7
SNCAIP	1.57044	1.3538	0.580067	0.67587	0.687773	0.511497	0.80567	0.631361	0.723341	ENSG00000064692	SNCAIP
DDX20	11.4351	12.1465	12.0083	12.4539	13.0638	12.4037	12.3531	11.1298	10.6308	ENSG00000064703	DDX20
BTBD1	38.206	38.2174	39.1777	51.8434	53.3727	53.2772	37.937	39.3681	35.721	ENSG00000064726	BTBD1
FAR2	16.6653	17.8836	13.2073	17.1468	14.9154	14.5304	19.921	13.9989	18.8644	ENSG00000064763	FAR2
CHI3L2	14.3311	17.4984	18.5038	15.9839	19.3394	18.2779	11.5493	10.3449	12.2613	ENSG00000064886	CHI3L2
SBNO2	44.7234	45.1982	47.6232	46.1511	50.8881	47.2431	47.7593	49.4215	46.9947	ENSG00000064932	SBNO2
PMS1	19.8357	25.7161	21.0929	20.7898	20.6051	20.3405	18.0366	19.2857	18.1902	ENSG00000064933	PMS1
HMG20B	502.396	503.77	524.913	462.633	525.529	526.805	542.413	555.119	581.091	ENSG00000064961	HMG20B
CALCRL	1.06753	0.460123	1.13455	0.159972	0.05404	0.081005	0.443548	0.371759	0.647962	ENSG00000064989	CALCRL
TAF11	40.3348	37.0657	36.2306	32.6738	39.2582	38.5498	31.6655	30.3366	31.0211	ENSG00000064995	TAF11
ANKS1A	13.8671	15.1126	13.5464	14.4046	15.7504	13.6202	14.3517	14.7712	14.1567	ENSG00000064999	ANKS1A
AP3D1	76.4541	77.9752	74.3237	72.4882	93.2912	78.0839	70.7456	68.4827	75.4	ENSG00000065000	AP3D1
ZNF76	27.0746	25.0922	28.0333	23.6573	27.6496	26.8046	26.2081	25.4979	25.7536	ENSG00000065029	ZNF76
SLC9A3R2	35.7137	35.5043	38.5594	39.1048	39.3582	41.3194	59.1888	52.0837	61.0866	ENSG00000065054	SLC9A3R2
NTHL1	40.5988	41.5894	44.2494	35.5615	38.9612	38.2384	53.3451	52.8247	54.4096	ENSG00000065057	NTHL1
UHRF1BP1	4.81608	5.24129	5.19453	4.54733	5.8074	4.94742	3.45217	3.64749	3.31341	ENSG00000065060	UHRF1BP1
GNAI3	6.65124	6.74309	6.43916	6.13752	6.32221	6.57884	5.80708	6.14486	5.82204	ENSG00000065135	GNAI3
IPO5	65.1394	65.5826	62.3497	64.218	70.1302	63.7248	37.1522	39.2416	36.9283	ENSG00000065150	IPO5
OAT	148.432	153.117	147.391	110.502	113.735	116.517	77.3147	78.4844	79.7757	ENSG00000065154	OAT
WDR3	63.7217	61.2633	56.9935	55.5507	58.0222	52.869	48.6235	44.4539	45.0117	ENSG00000065183	WDR3
PKN2	28.6492	34.4837	27.4022	23.6203	28.2702	23.2467	21.8995	21.1911	21.727	ENSG00000065243	PKN2
WDR18	59.7129	60.338	59.9078	54.7223	56.6024	59.8278	47.8018	55.8884	50.5907	ENSG00000065268	WDR18
TRAM2	31.6011	32.698	33.4875	32.3535	35.37	33.4597	38.4619	42.325	39.7248	ENSG00000065308	TRAM2
NTN1	0.688674	0.634771	0.846213	1.70989	1.76452	2.18878	1.86328	2.17077	1.61992	ENSG00000065320	NTN1
MCM10	20.0955	21.1316	21.6169	18.5528	16.8009	16.1173	15.0758	14.5849	13.3482	ENSG00000065328	MCM10
DGKA	28.8024	33.7237	32.3878	31.0284	28.4822	47.3296	23.5471	24.7813	26.0972	ENSG00000065357	DGKA
ERBB3	189.861	186.595	196.684	155.152	169.994	163.364	124.807	125.811	139.259	ENSG00000065361	ERBB3
ROPN1	5.67206	5.76768	4.70091	2.94208	1.91946	2.49617	7.11263	6.87782	6.74798	ENSG00000065371	ROPN1
ANKRD44	12.7518	14.0723	9.89736	15.1003	14.897	17.8897	9.96458	10.2893	9.699	ENSG00000065413	ANKRD44
KARS	172.937	171.514	178.901	168.233	175.534	167.005	155.018	158.44	154.164	ENSG00000065427	KARS
ADAT1	81.4866	77.2911	74.8762	74.1465	98.1216	79.8539	85.6167	81.5193	89.94	ENSG00000065457	ADAT1
PDIA5	11.6765	10.3542	12.0818	15.1016	14.6283	12.2219	17.2207	18.2225	17.0666	ENSG00000065485	PDIA5
TBC1D22B	6.5064	6.08758	6.00503	6.55242	7.20208	6.39022	6.02187	5.42814	6.15031	ENSG00000065491	TBC1D22B
NDUFB4	212.109	227.911	208.511	275.925	240.084	244.791	274.827	270.228	262.268	ENSG00000065518	NDUFB4
SPEN	13.6555	16.2118	15.7257	11.9076	18.0425	12.7547	12.9545	11.9307	12.3204	ENSG00000065526	SPEN
MYLK	19.1321	17.4271	18.1628	13.3476	18.8354	14.3436	90.7628	87.2717	79.3958	ENSG00000065534	MYLK
ZC3H15	85.5825	87.3118	83.724	74.4313	77.6375	82.1083	69.3437	71.871	67.9737	ENSG00000065548	ZC3H15
MAP2K4	15.2173	16.2393	14.7538	15.0007	14.6996	13.5378	12.3027	12.4444	10.1432	ENSG00000065559	MAP2K4
PACC1	20.2782	22.7069	23.8548	25.0758	25.7458	28.8357	27.0333	25.817	22.4656	ENSG00000065600	PACC1
SLK	19.3552	22.1066	19.815	17.7802	21.9528	19.374	13.7175	14.9935	13.8655	ENSG00000065613	SLK
CYB5R4	23.8831	25.6234	27.2199	28.5289	28.3566	29.467	22.8432	24.9217	21.8919	ENSG00000065615	CYB5R4
GSTO2	1.57425	1.14226	1.03206	1.63176	2.01826	1.53436	1.10974	1.7849	1.57768	ENSG00000065621	GSTO2
SEC61A2	12.5936	12.7733	11.7837	12.3122	14.4988	9.40034	8.52016	6.75424	7.69196	ENSG00000065665	SEC61A2
TLE2	4.61044	5.60168	5.22457	8.72831	8.47998	8.73772	3.37827	2.17002	2.11525	ENSG00000065717	TLE2
ASB1	20.129	20.8731	22.6041	20.202	20.0446	21.7181	19.0681	22.25	20.4877	ENSG00000065802	ASB1
FAM107B	7.04506	7.40053	7.78647	6.95427	8.76807	7.96021	6.62392	6.8389	7.02173	ENSG00000065809	FAM107B
ME1	22.3262	23.0005	21.8151	15.4773	15.0346	17.245	16.5401	16.6572	16.3892	ENSG00000065833	ME1
TBC1D1	84.7745	82.6856	77.2211	86.592	89.2524	88.9147	83.4443	81.0634	88.1479	ENSG00000065882	TBC1D1
CDK13	35.5824	33.8927	34.1771	38.5405	38.9965	36.0371	38.3581	34.8341	35.8901	ENSG00000065883	CDK13
MTHFD2	67.4703	65.5416	69.4444	51.8853	57.7604	54.8125	37.4725	39.7652	38.3538	ENSG00000065911	MTHFD2
SLC9A7	2.85157	3.70231	4.27741	1.29866	1.45796	0.725052	2.79338	2.16992	3.62612	ENSG00000065923	SLC9A7
FOXJ2	10.2744	10.1712	10.3263	7.59264	9.60459	8.02358	8.15664	8.27378	8.07354	ENSG00000065970	FOXJ2
YBX1	1753.55	1700.18	1775.43	1607.4	1696.89	1612.63	1300.89	1346.37	1359.94	ENSG00000065978	YBX1
PDE4A	5.88139	5.87997	6.17025	4.78819	6.12366	5.23427	8.05766	8.16119	7.96084	ENSG00000065989	PDE4A
PPP2R5A	67.3878	65.911	60.6987	78.9193	87.7441	80.1512	71.2132	74.9826	72.4757	ENSG00000066027	PPP2R5A
ELAVL1	80.8776	78.8761	79.9196	77.7257	77.3194	78.5963	70.1115	73.1162	72.6112	ENSG00000066044	ELAVL1
DIP2B	34.4371	36.3892	36.5775	40.4151	48.2502	41.7796	30.5457	29.7499	27.9189	ENSG00000066084	DIP2B
SMARCD1	109.487	106.03	112.963	87.1453	83.3681	82.8925	86.2971	96.9928	86.85	ENSG00000066117	SMARCD1
KDM4A	29.8886	28.2133	29.9716	29.2127	31.8796	28.5615	28.4101	29.5962	29.8045	ENSG00000066135	KDM4A
NFYC	49.3583	50.4543	49.6801	43.5753	48.3284	45.4509	43.6348	55.5785	54.1868	ENSG00000066136	NFYC
ZMYND12	1.69222	1.75779	0.309673	0.846113	1.02363	0.645673	0.703958	2.405	1.92722	ENSG00000066185	ZMYND12
SLC9A3	3.3372	2.96353	4.07693	2.09511	3.89975	2.3336	3.05292	3.63673	3.40158	ENSG00000066230	SLC9A3
ASPM	35.1693	38.7657	38.8084	33.3202	37.6118	33.8364	27.3214	31.0055	26.1533	ENSG00000066279	ASPM
ELOVL1	101.018	104.824	97.1101	103.732	109.908	110.489	111.891	107.895	109.191	ENSG00000066322	ELOVL1
ZNRD1	25.487	23.1944	27.0931	31.1325	28.877	32.0733	30.3538	30.3326	27.2275	ENSG00000066379	ZNRD1
ZBTB11	12.3005	12.8322	12.4652	11.6847	13.3956	11.4047	12.3216	13.3504	13.0174	ENSG00000066422	ZBTB11
ATXN3	19.8781	15.6399	13.0089	13.6479	16.4022	13.4914	13.0037	17.9814	14.4578	ENSG00000066427	ATXN3
GOLGA5	18.3609	17.4526	16.87	19.0445	18.8096	17.5828	20.1274	19.7894	19.0104	ENSG00000066455	GOLGA5
LRRC40	17.3068	17.8513	17.456	14.8691	15.3491	17.2826	12.8574	13.7484	11.8528	ENSG00000066557	LRRC40
ISOC1	38.1089	39.6977	40.0437	29.1005	34.2726	30.9132	24.0314	21.8634	21.731	ENSG00000066583	ISOC1
EML1	9.82508	13.2254	13.3775	8.92681	14.8953	10.5096	12.1186	12.3113	12.7112	ENSG00000066629	EML1
TRMT11	9.78934	8.11963	8.42452	8.68384	9.51041	9.94933	8.86199	7.18029	7.83573	ENSG00000066651	TRMT11
THUMPD1	19.5064	22.0285	20.1712	19.1498	19.3615	18.5656	16.0558	20.9399	17.3294	ENSG00000066654	THUMPD1
MSANTD3	57.7329	54.7669	50.4771	83.0784	80.0395	79.4857	76.773	73.4182	72.8571	ENSG00000066697	MSANTD3
ATG2B	10.1703	10.1487	11.1743	8.98446	11.432	10.9725	9.33211	9.13916	7.80069	ENSG00000066739	ATG2B
ARFGEF1	20.4421	25.329	19.1441	25.2772	25.7717	21.9368	19.4738	21.3741	22.8264	ENSG00000066777	ARFGEF1
ZFAT	4.68661	6.01867	5.52735	5.54261	6.08646	5.58414	6.70116	7.32	6.98415	ENSG00000066827	ZFAT
MTFR1	39.8094	36.925	43.9135	47.9304	43.4077	44.2534	33.8103	33.4585	34.6227	ENSG00000066855	MTFR1
STAG3	4.84036	4.79235	5.10488	5.70174	4.38098	4.1907	8.04008	6.19119	4.4749	ENSG00000066923	STAG3
FECH	26.1901	27.7788	24.4085	22.4081	22.4716	23.6504	23.2559	21.5679	24.4969	ENSG00000066926	FECH
MYO9A	7.10961	7.48901	7.87253	9.48305	11.712	10.3564	7.80436	7.52308	7.64588	ENSG00000066933	MYO9A
PFKP	99.5142	98.8562	103.791	92.6249	103.353	94.2489	82.8372	86.124	84.3546	ENSG00000067057	PFKP
IDI1	117.493	115.598	111.248	126.885	129.111	131.37	150.096	145.358	142.88	ENSG00000067064	IDI1
SP100	43.0528	51.0973	45.5301	45.6342	44.4599	46.4834	55.2589	60.0213	57.2034	ENSG00000067066	SP100
KLF6	78.224	93.3553	80.8116	124.678	135.101	122.973	171.153	159.086	155.659	ENSG00000067082	KLF6
PLPP1	20.9185	21.8468	21.0719	19.5203	23.6941	21.7373	28.0518	29.2352	31.9405	ENSG00000067113	PLPP1
NEO1	0.791359	0.890355	0.885673	0.628147	0.604752	1.07605	1.50532	1.25367	0.967355	ENSG00000067141	NEO1
TRAM1	112.207	115.212	115.791	120.041	138.067	126.093	135.055	137.722	131.105	ENSG00000067167	TRAM1
PHKA1	10.0796	11.9824	10.8379	9.33034	9.52695	8.26785	9.41329	9.42058	10.3689	ENSG00000067177	PHKA1
TNFRSF1A	117.99	116.743	120.892	69.6464	77.0929	79.3953	79.1754	79.3224	80.7229	ENSG00000067182	TNFRSF1A
CACNB1	4.45344	5.72676	6.94164	6.45479	7.24113	5.57777	5.63781	5.78479	5.18588	ENSG00000067191	CACNB1
EVI5	14.9502	15.4666	14.1093	14.2009	15.3521	15.1376	13.25	14.4993	10.735	ENSG00000067208	EVI5
STOML1	9.45779	8.416	10.5974	14.1881	12.7968	14.1514	12.4483	12.4051	13.8739	ENSG00000067221	STOML1
PKM	2008.85	1875.58	2019.74	1851.79	1943.95	2042.09	1450.8	1472.21	1523.11	ENSG00000067225	PKM
DHX29	25.8679	27.4274	26.1002	26.0457	28.3428	26.4301	23.0415	25.0509	23.3342	ENSG00000067248	DHX29
DNTTIP2	73.6609	69.0623	73.9373	70.5807	73.0586	69.4432	55.9428	67.2917	68.5679	ENSG00000067334	DNTTIP2
METTL22	15.468	15.202	16.6975	16.7904	17.1709	16.5854	17.2593	17.6754	20.3881	ENSG00000067365	METTL22
TP53BP1	15.6865	17.1372	14.962	20.8494	19.3586	18.2243	17.1028	18.758	18.0317	ENSG00000067369	TP53BP1
TRO	19.4122	23.765	22.9087	20.7771	22.8825	19.3828	23.4631	24.1437	20.5023	ENSG00000067445	TRO
RRP15	28.5074	26.088	26.0434	28.3251	23.4344	26.3745	27.6744	25.0022	19.7815	ENSG00000067533	RRP15
RHOA	270.947	280.825	283.633	442.191	424.985	429.865	285.204	283.932	298.89	ENSG00000067560	RHOA
DHX8	32.2115	29.1211	29.6198	36.5869	36.7447	31.4889	30.8462	34.1723	29.49	ENSG00000067596	DHX8
PMS2P4	25.827	28.6932	25.7944	20.2815	21.4115	24.8331	25.3199	24.9601	29.2344	ENSG00000067601	PMS2P4
PRKCZ	14.074	14.9496	17.0693	14.8292	20.1208	16.7838	13.0505	13.4871	13.7416	ENSG00000067606	PRKCZ
IARS2	112.029	113.862	110.194	111.105	122.102	117.024	103.043	104.789	104.974	ENSG00000067704	IARS2
SYT1	7.89928	8.28902	8.73898	5.98802	6.13414	6.52385	6.01843	8.54275	6.75769	ENSG00000067715	SYT1
NAV3	3.27345	5.60831	3.64593	5.78156	7.29281	3.65991	5.50163	5.88147	5.87642	ENSG00000067798	NAV3
IDH3G	70.7824	66.4333	65.3766	71.8577	76.5312	77.4909	79.2849	74.1197	75.5538	ENSG00000067829	IDH3G
ROGDI	18.2965	18.098	19.6566	11.513	12.8317	16.1763	20.0044	19.1055	20.6896	ENSG00000067836	ROGDI
PDZD4	0.31123	0.411788	0.344806	1.44954	1.49944	1.56967	0.166346	0.203169	0.110561	ENSG00000067840	PDZD4
ROCK1	25.7375	24.7382	26.3898	25.9888	27.366	26.0849	21.97	23.2521	20.3991	ENSG00000067900	ROCK1
CBFB	94.1095	85.9546	80.4148	106.656	102.26	98.9614	75.4041	72.0547	74.6269	ENSG00000067955	CBFB
PDK3	3.52205	3.7321	2.639	3.58546	2.9725	3.47497	3.64207	3.26259	2.90954	ENSG00000067992	PDK3
HYAL2	31.2449	31.5471	33.0444	41.9095	45.5727	44.5701	50.1781	48.5545	50.1396	ENSG00000068001	HYAL2
HDAC4	11.4866	15.8119	12.6254	13.1682	14.4713	12.5212	11.8806	11.7135	11.1073	ENSG00000068024	HDAC4
RASSF1	16.4725	15.8106	17.8743	21.7795	22.5703	23.101	12.9658	10.6777	12.1092	ENSG00000068028	RASSF1
FGFR3	2.96985	2.5157	3.14126	1.62513	1.02784	0.905002	1.04407	1.16087	1.35029	ENSG00000068078	FGFR3
IFI35	41.877	46.0522	39.4827	25.9345	27.398	29.7333	44.2974	45.1206	52.9688	ENSG00000068079	IFI35
HEATR6	14.987	13.9488	14.5161	12.1638	15.5804	11.5589	11.367	12.2175	12.5801	ENSG00000068097	HEATR6
COASY	88.318	83.7636	87.7511	89.1535	86.9773	89.3748	73.5024	68.555	78.2087	ENSG00000068120	COASY
PLEKHH3	15.3686	15.9347	15.0031	15.9085	15.6235	14.9182	11.9035	13.7993	13.0578	ENSG00000068137	PLEKHH3
MEF2A	36.1439	35.5203	36.8432	45.1921	58.9217	46.3978	38.647	42.9292	40.0839	ENSG00000068305	MEF2A
OTUD5	44.4503	44.6391	47.3348	41.1801	43.6758	45.0939	46.0472	47.0601	44.4871	ENSG00000068308	OTUD5
TFE3	30.7752	30.794	32.3537	30.2706	29.9503	28.0377	28.0635	27.459	28.0718	ENSG00000068323	TFE3
TBC1D25	10.842	11.4957	13.8615	12.1941	13.6325	12.1832	13.5672	12.1634	15.3211	ENSG00000068354	TBC1D25
ACSL4	55.4894	58.16	55.2809	47.0988	50.4041	50.4666	51.2734	56.2838	48.0035	ENSG00000068366	ACSL4
INPP5A	14.9348	13.532	16.997	12.3084	11.8785	13.1471	10.832	12.3285	11.5167	ENSG00000068383	INPP5A
GPKOW	22.4414	23.3812	23.825	23.4446	25.5427	25.5772	23.6441	23.7535	25.524	ENSG00000068394	GPKOW
GRIPAP1	26.854	27.3119	30.3538	29.9443	28.5392	26.4415	27.0601	28.7439	28.4471	ENSG00000068400	GRIPAP1
FTSJ1	61.5088	56.862	64.5348	62.902	55.2949	61.8553	53.4965	56.1459	61.3448	ENSG00000068438	FTSJ1
PRR11	71.7617	76.8087	79.7323	64.8212	72.2419	65.117	53.1949	56.3751	53.5162	ENSG00000068489	PRR11
REEP1	0.415997	1.30102	1.03695	0.660023	0.940413	0.819615	0.023698	0.101208	0.043073	ENSG00000068615	REEP1
POLR1A	25.5532	26.986	23.3993	24.5748	24.3845	25.9672	18.7986	25.8316	17.43	ENSG00000068654	POLR1A
LAPTM4A	183.528	172.535	176.823	186.15	185.564	195.351	175.484	174.127	175.493	ENSG00000068697	LAPTM4A
TTC7A	10.3204	9.03214	9.77094	9.1187	8.87503	8.71404	12.3617	13.6545	11.3091	ENSG00000068724	TTC7A
IP6K2	32.5746	33.968	35.6928	55.9486	54.4484	58.5577	40.3417	42.0846	42.4858	ENSG00000068745	IP6K2
STON1-GTF2A1L	0.278559	0.289146	0.633193	0.456322	0.798561	0.978868	0.655123	0.382323	0.249426	ENSG00000068781	STON1-GTF2A1L
SRBD1	11.9926	12.7319	12.1905	10.5129	10.7738	11.5096	14.2441	12.4612	13.1927	ENSG00000068784	SRBD1
KIF2A	46.4475	46.7101	47.4427	37.9217	49.9083	43.1268	35.7313	36.1192	38.1029	ENSG00000068796	KIF2A
PSME4	41.5861	37.3283	36.8602	35.9106	27.1594	28.4951	29.8711	26.3367	27.6207	ENSG00000068878	PSME4
IFT80	16.1099	17.0272	15.4732	15.0836	18.5193	13.5872	22.7564	24.6223	19.6895	ENSG00000068885	IFT80
SIRT2	33.0341	36.7359	37.5291	41.7788	45.8782	41.875	48.834	48.9296	47.0017	ENSG00000068903	SIRT2
ERLEC1	78.0664	74.46	74.3018	62.7987	60.0018	69.2135	71.4805	73.2105	69.3083	ENSG00000068912	ERLEC1
PPP2R5B	23.5129	21.9761	24.1272	26.8203	25.1229	24.0826	26.7734	26.3676	25.3822	ENSG00000068971	PPP2R5B
PAGE1	0.626894	0.484585	0.708463	0.119601	0.287901	0.270254	26.7773	28.3264	29.0723	ENSG00000068985	PAGE1
PITX1	4.10987	4.82749	4.8447	4.67686	4.39489	5.35617	5.98778	6.78101	6.45379	ENSG00000069011	PITX1
MAST4	1.28613	0.659084	1.11683	1.06374	0.793301	0.69921	0.754961	0.78728	0.923733	ENSG00000069020	MAST4
SDK2	0.242411	0.262952	0.224799	0.180305	0.044097	0.03785	0.064381	0.020011	0.065253	ENSG00000069188	SDK2
NUP133	32.4944	28.8431	30.0413	37.1192	35.6798	29.2064	29.6217	26.4139	24.4731	ENSG00000069248	NUP133
NUCKS1	233.235	233.635	208.518	246.159	166.738	236.657	180.079	172.513	163.321	ENSG00000069275	NUCKS1
VPS35	54.1695	61.7274	57.5559	56.617	58.9651	51.6911	38.2788	44.7041	35.3625	ENSG00000069329	VPS35
DNAJA2	61.2071	61.1184	55.7747	56.6543	52.4367	57.7563	46.4399	48.4054	46.9593	ENSG00000069345	DNAJA2
BCL3	32.116	33.2728	35.7173	27.6815	34.1908	30.0928	31.3561	26.9178	30.9614	ENSG00000069399	BCL3
KCNAB2	9.5247	9.61487	9.85344	8.63054	10.6989	8.82355	16.3942	17.6003	19.4674	ENSG00000069424	KCNAB2
ABCC9	1.32817	1.18448	1.28366	0.90587	0.508664	0.721045	0.99635	0.791659	0.832761	ENSG00000069431	ABCC9
CLEC2D	1.13373	0.793603	1.53972	0.690557	0.850986	0.398487	1.0474	1.01418	1.22711	ENSG00000069493	CLEC2D
FUNDC1	26.8756	30.2513	28.3026	26.4138	23.2226	22.4802	24.9339	23.535	23.196	ENSG00000069509	FUNDC1
MAOB	0.590652	0.647586	0.377773	0.345912	0.541426	0.64987	0.485058	0.494073	0.812747	ENSG00000069535	MAOB
TGFBR3	5.88068	6.01227	5.81514	7.87032	9.25971	8.32666	8.76394	9.27992	9.51422	ENSG00000069702	TGFBR3
ATP1B3	155.482	162.354	151.911	168.09	156.608	167.508	186.418	185.183	178.705	ENSG00000069849	ATP1B3
NEDD4	56.4395	51.2142	53.0166	41.2563	36.0388	39.4312	41.0245	42.9879	37.2205	ENSG00000069869	NEDD4
PIGB	15.2565	14.8326	15.1834	24.326	21.956	21.4844	13.5742	15.3676	13.3921	ENSG00000069943	PIGB
MAPK6	32.8205	30.6891	34.3754	40.8764	44.2359	40.2906	28.7941	31.5198	27.7461	ENSG00000069956	MAPK6
GNB5	29.4283	29.2522	30.7879	38.9041	40.499	37.0602	28.3905	28.4142	26.3084	ENSG00000069966	GNB5
RAB27A	24.1788	25.1266	22.1091	65.6384	67.1838	60.199	24.7419	26.0191	25.0091	ENSG00000069974	RAB27A
HDHD5	46.5224	43.4208	43.2782	47.7099	47.8142	52.3902	57.7939	59.3642	60.9287	ENSG00000069998	HDHD5
UFD1	132.11	114.342	143.325	113.552	109.206	119.392	126.691	133.753	130.213	ENSG00000070010	UFD1
LRP6	29.9992	35.6065	27.8752	16.299	19.0348	17.2887	19.0439	18.6023	18.2438	ENSG00000070018	LRP6
PHRF1	22.6528	23.2296	23.6611	24.417	25.2553	23.7884	22.2627	23.4565	22.4765	ENSG00000070047	PHRF1
ELP1	26.0227	26.552	26.5673	31.027	33.8461	33.4049	27.0436	27.8556	27.1665	ENSG00000070061	ELP1
NUCB2	78.6016	68.8346	79.2676	52.1248	55.7894	55.2636	49.853	50.3338	50.2624	ENSG00000070081	NUCB2
PFN2	130.142	127.182	138.009	99.9004	105.333	100.886	168.535	169.319	162.447	ENSG00000070087	PFN2
PTPN3	3.95585	4.2422	3.7708	7.19192	8.5334	7.13572	5.81583	6.62326	5.68245	ENSG00000070159	PTPN3
SPTB	0.132176	0.103315	0.077053	0.148762	0.056265	0.140177	0.10218	0.062715	0.045683	ENSG00000070182	SPTB
SLC44A1	36.302	41.1613	37.5062	43.6903	47.4502	42.5232	56.3112	59.1827	55.7116	ENSG00000070214	SLC44A1
TMEM260	7.07557	6.08214	5.19448	6.74146	6.99579	7.3944	7.40109	7.72119	6.49607	ENSG00000070269	TMEM260
SMG6	11.1494	9.63717	10.8	10.6269	10.5188	10.2679	9.98914	9.80223	12.0487	ENSG00000070366	SMG6
EXOC5	38.8031	45.0007	43.8172	35.0402	42.563	34.4561	36.0533	35.4245	34.4707	ENSG00000070367	EXOC5
CLTCL1	3.76883	3.71275	3.14147	3.91225	4.9641	4.42444	4.911	5.52709	5.8166	ENSG00000070371	CLTCL1
FGF22	0.61695	0.60728	0.589198	0.999483	1.36311	0.786524	0.555509	0.435783	0.457266	ENSG00000070388	FGF22
FSTL3	14.342	13.6959	13.9864	10.5521	10.073	11.1951	10.2114	11.6088	10.8948	ENSG00000070404	FSTL3
DGCR2	42.7701	39.811	41.4903	41.9285	48.0516	47.9643	65.1177	63.2263	68.6492	ENSG00000070413	DGCR2
RNF126	40.0073	36.5256	41.5131	36.682	36.6737	36.8138	34.2065	34.2505	36.6952	ENSG00000070423	RNF126
MNT	12.7278	13.9335	13.5441	15.8217	15.365	13.8989	14.3471	12.7108	11.5008	ENSG00000070444	MNT
ZXDC	14.8938	14.9836	12.6178	14.304	14.5188	13.8689	18.6109	17.2842	18.3532	ENSG00000070476	ZXDC
JMJD6	72.6553	72.5908	74.8114	70.1564	70.5058	75.0981	56.4335	58.472	60.0601	ENSG00000070495	JMJD6
POLB	25.9562	25.0985	22.7475	31.8161	37.6857	34.2241	21.2865	22.6124	24.6149	ENSG00000070501	POLB
WIPI1	57.3006	54.7893	48.034	68.8524	71.7625	64.893	57.6355	60.2118	59.4026	ENSG00000070540	WIPI1
GBA2	34.6302	35.36	35.2436	29.7497	29.928	30.4487	48.6586	48.4246	45.9108	ENSG00000070610	GBA2
NDST1	57.5105	57.3972	55.4262	70.7508	85.8978	69.7094	65.25	74.3556	77.7921	ENSG00000070614	NDST1
ASNS	38.775	36.4099	36.2801	39.1505	46.0413	41.988	38.594	42.7996	42.8077	ENSG00000070669	ASNS
AP3M2	10.6684	11.2138	9.38156	21.3674	17.9819	20.4385	9.94625	10.9207	9.12294	ENSG00000070718	AP3M2
ST6GALNAC2	58.0862	69.3009	62.7814	106.165	119.919	112.888	181.857	177.919	181.985	ENSG00000070731	ST6GALNAC2
PABPC1	856.695	854.325	894.391	1177.33	858.966	918.609	1045.9	932.551	927.002	ENSG00000070756	PABPC1
TESK2	4.52246	4.25244	3.70425	4.36361	5.8738	4.33072	1.91593	4.64586	3.04771	ENSG00000070759	TESK2
CFAP20	30.6866	35.0352	31.6496	39.6081	34.8537	36.7002	34.1716	33.2289	36.3626	ENSG00000070761	CFAP20
CSNK2A2	46.1717	52.3552	48.6097	42.4641	45.3087	44.9356	35.4912	38.5673	36.8458	ENSG00000070770	CSNK2A2
PTPN21	6.68492	6.06982	5.75928	6.7941	7.32844	7.27979	7.04066	7.99782	7.20652	ENSG00000070778	PTPN21
EIF2B3	35.0586	33.052	35.2884	32.2919	31.8027	31.7056	26.6036	27.4792	23.2905	ENSG00000070785	EIF2B3
TCOF1	59.582	59.4599	57.7886	61.1178	65.5659	60.3308	49.2466	53.6098	52.9525	ENSG00000070814	TCOF1
CDC42	169.559	172.607	168.45	162.885	171.025	160.289	151.989	155.901	152.181	ENSG00000070831	CDC42
OSBPL3	20.2272	20.6585	19.5402	22.4306	24.1951	22.4152	26.4368	30.5986	30.5607	ENSG00000070882	OSBPL3
RAD18	12.8048	13.272	12.211	15.0779	17.8173	17.5024	9.73305	9.10484	7.87334	ENSG00000070950	RAD18
ATP2B1	35.3653	39.9232	39.4362	27.5549	30.4752	27.4996	28.9373	31.9616	32.3991	ENSG00000070961	ATP2B1
NCK2	96.4557	93.3121	91.8688	96.2958	107.12	93.3329	116.479	129.931	126.947	ENSG00000071051	NCK2
MAP4K4	93.0993	97.408	96.3511	86.7213	91.3998	84.3496	104.657	109.846	102.198	ENSG00000071054	MAP4K4
MGAT4A	2.66837	6.70058	5.75052	1.93757	4.04426	2.04482	0.273159	0.337519	0.091738	ENSG00000071073	MGAT4A
RPL31	2207.46	2172.37	2146.74	2135.29	1894.75	2005.9	2145.71	2042.31	2110.19	ENSG00000071082	RPL31
WDR1	136.553	136.023	140.354	149.631	159.633	153.339	174.501	168.89	177.006	ENSG00000071127	WDR1
SNX13	30.1967	34.8585	30.0711	30.7635	39.279	33.0219	32.4661	39.3598	40.6536	ENSG00000071189	SNX13
ARHGAP10	10.2805	10.4788	9.30386	10.3751	10.4181	11.2673	9.48191	9.30207	8.60525	ENSG00000071205	ARHGAP10
RPS6KA2	11.4578	12.4373	8.37713	22.0088	25.913	18.3676	21.644	23.5369	22.6128	ENSG00000071242	RPS6KA2
ING3	26.0249	25.7355	23.6485	28.4516	31.4363	27.9122	22.7706	26.7847	21.5499	ENSG00000071243	ING3
VASH1	8.58214	8.23088	6.91772	12.3984	13.2548	11.3037	4.69439	4.21933	4.40068	ENSG00000071246	VASH1
LMCD1	27.9768	24.6978	24.9815	20.398	21.639	24.7751	17.725	17.4302	19.6464	ENSG00000071282	LMCD1
BUD23	115.276	102.235	111.879	144.322	146.833	150.033	113.402	112.912	120.425	ENSG00000071462	BUD23
SEL1L	39.2344	38.5413	38.8057	23.0726	31.4818	32.4405	35.339	41.1347	35.0077	ENSG00000071537	SEL1L
TRIP13	55.7099	52.3206	56.6455	50.0334	52.0878	51.5436	42.8553	44.1292	44.7325	ENSG00000071539	TRIP13
ATP6AP1	127.442	125.653	127.726	144.432	144.884	148.518	141.431	141.259	151.9	ENSG00000071553	ATP6AP1
TCF3	79.6658	81.9984	71.8429	73.3965	88.7192	85.2549	74.8686	82.5498	85.6946	ENSG00000071564	TCF3
TRIB2	154.339	146.1	156.737	125.657	133.436	128.919	163.525	157.383	159.205	ENSG00000071575	TRIB2
DAZAP1	126.33	131.62	123.904	130.712	142.71	138.797	99.4332	103.042	103.145	ENSG00000071626	DAZAP1
MBD3	101.364	84.3437	97.7852	83.5116	92.7876	101.298	92.8435	88.2182	101.467	ENSG00000071655	MBD3
HLTF	20.2368	22.2892	21.8194	19.8019	20.3562	17.3267	23.5782	30.2723	25.01	ENSG00000071794	HLTF
FAM50A	135.127	133.168	137.309	139.629	131.756	140.214	133.119	133.201	130.746	ENSG00000071859	FAM50A
FAM3A	36.6981	34.7744	34.188	33.2101	32.689	35.0512	42.6262	38.9447	43.0013	ENSG00000071889	FAM3A
CPSF1	38.275	40.4701	38.2438	38.3369	40.7073	47.3436	51.0431	49.8681	52.9338	ENSG00000071894	CPSF1
MYO3B	0.597001	0.434142	0.40726	0.161166	0.348053	0.486508	0.532234	0.534875	0.51112	ENSG00000071909	MYO3B
CYBRD1	47.7906	51.0772	46.0124	75.518	82.869	73.2382	91.7762	93.9047	93.9629	ENSG00000071967	CYBRD1
CDH19	54.5733	58.5993	58.5031	45.5249	54.0014	54.577	75.6837	81.1761	73.3768	ENSG00000071991	CDH19
PDCD2	67.9701	68.736	59.3771	62.6258	63.257	69.2854	60.3461	59.6229	62.8662	ENSG00000071994	PDCD2
RDH11	91.9124	91.7835	89.5223	101.376	98.7368	89.8531	76.6393	78.6654	70.9675	ENSG00000072042	RDH11
PRKACA	49.5961	53.1938	58.842	53.1157	59.2362	50.2839	46.2338	48.2048	48.7851	ENSG00000072062	PRKACA
ADGRL1	19.5058	21.8762	24.9813	18.3679	20.0959	18.0376	20.2344	20.58	18.1146	ENSG00000072071	ADGRL1
ACTN1	143.765	149.21	157.771	108.551	120.841	116.794	102.237	105.264	106.636	ENSG00000072110	ACTN1
ZFYVE26	8.70525	9.00094	9.57009	12.3101	13.8904	14.0243	9.3367	9.9599	10.0047	ENSG00000072121	ZFYVE26
EPN2	15.7091	15.1331	18.5518	17.3257	18.0933	15.8568	16.8695	17.214	18.791	ENSG00000072134	EPN2
PTPN18	39.2906	37.4486	41.6143	41.6574	47.2007	42.1645	47.6295	42.5796	43.7053	ENSG00000072135	PTPN18
SPEG	12.2458	10.9321	16.7636	10.1013	10.8262	10.0469	20.3139	14.8662	17.6445	ENSG00000072195	SPEG
LNX1	0.114493	0.243632	0.221351	0.287464	0.226169	0.225528	0.88922	0.574515	0.426592	ENSG00000072201	LNX1
ALDH3A2	28.7086	29.4586	27.1854	22.4624	23.4326	23.6974	38.1902	41.312	39.3987	ENSG00000072210	ALDH3A2
TFRC	112.239	127.079	117.095	102.835	115.662	106.262	133.468	137.177	132.027	ENSG00000072274	TFRC
SREBF1	127.36	124.78	134.5	103.922	108.443	95.549	102.279	104.638	104.58	ENSG00000072310	SREBF1
AFF4	52.6469	65.3521	57.5595	52.0099	60.0455	45.5358	39.2582	40.4593	40.0769	ENSG00000072364	AFF4
UBE2D1	16.3047	17.1251	15.9263	18.8651	22.4157	18.9218	18.577	22.8695	17.251	ENSG00000072401	UBE2D1
MPP5	17.561	16.838	16.1046	12.1009	14.0431	11.2115	11.9759	14.5344	12.2076	ENSG00000072415	MPP5
RHOBTB1	9.54559	9.43196	7.84277	19.519	20.0422	16.1507	16.8863	16.8833	15.0731	ENSG00000072422	RHOBTB1
SMC1A	70.0807	74.8585	65.0209	60.5922	66.9776	61.6151	45.0175	51.8393	45.1254	ENSG00000072501	SMC1A
HSD17B10	141.226	135.701	137.948	148.365	149.569	159.724	128.948	124.031	138.814	ENSG00000072506	HSD17B10
MARK2	31.4783	31.8813	31.6638	29.1445	31.9994	31.7008	27.7886	30.387	30.6178	ENSG00000072518	MARK2
HMMR	39.4733	46.386	34.1833	43.3661	44.9004	44.1677	36.7353	39.8617	32.6952	ENSG00000072571	HMMR
CHFR	15.92	17.5689	15.7148	17.2045	19.2401	17.3303	15.9895	15.2373	16.3466	ENSG00000072609	CHFR
TRHDE	0.88073	0.730773	0.836617	0.034594	0.008575	0.025756	0.144956	0.21398	0.142062	ENSG00000072657	TRHDE
P4HA2	70.742	68.2679	67.3496	59.9298	68.2004	67.8917	50.773	53.8786	54.7161	ENSG00000072682	P4HA2
NFATC3	15.0074	16.9295	15.0651	13.8839	17.0203	14.8427	11.984	12.9871	12.3481	ENSG00000072736	NFATC3
TRNT1	21.9544	21.6844	22.2807	28.9267	32.5013	27.5637	18.7094	22.2572	16.3291	ENSG00000072756	TRNT1
ACADVL	234.135	232.759	229.952	164.401	161.52	157.127	213.844	222.105	223.187	ENSG00000072778	ACADVL
STK10	32.3738	31.243	33.0482	33.4578	33.3282	35.384	38.9375	41.3304	43.2755	ENSG00000072786	STK10
FBXW11	45.5469	52.6541	48.9025	47.842	55.6413	46.4482	47.4059	47.0161	44.3674	ENSG00000072803	FBXW11
EVC	9.50962	9.73037	10.5624	10.5023	14.4369	11.1061	12.9224	15.612	12.9517	ENSG00000072840	EVC
DERL2	72.6392	71.747	73.7248	62.629	61.4053	65.43	62.7156	62.301	61.6787	ENSG00000072849	DERL2
NDE1	52.6303	57.3704	55.5967	51.1306	52.5099	52.0958	67.8553	70.2643	69.6618	ENSG00000072864	NDE1
TMEM38A	4.38683	4.42967	3.88268	3.5689	4.85802	4.93934	3.99167	3.1103	4.89143	ENSG00000072954	TMEM38A
AP1M1	87.3191	79.4759	84.7262	90.2741	89.8877	84.2376	83.2818	82.0656	89.6142	ENSG00000072958	AP1M1
PVR	27.4449	29.074	27.4517	28.769	31.8093	32.3438	21.5895	24.541	23.2812	ENSG00000073008	PVR
XRCC1	42.1052	36.8724	39.745	34.0996	32.9561	30.1293	41.2257	36.2314	39.623	ENSG00000073050	XRCC1
SCARB1	309.294	282.529	292.506	314.622	321.77	330.456	438.611	433.533	462.988	ENSG00000073060	SCARB1
MCM2	89.5839	75.3625	82.6401	77.8965	70.6402	70.4484	78.0265	76.5562	82.1622	ENSG00000073111	MCM2
PANX2	9.00949	10.0029	9.7815	7.59038	9.0945	9.15974	15.3926	13.2825	15.4281	ENSG00000073150	PANX2
SELENOO	36.9143	35.0127	33.7754	42.6067	45.6546	48.1426	43.8473	42.7324	44.4884	ENSG00000073169	SELENOO
TP63	0.349158	0.152365	0.102559	0.144956	0.219292	0.66135	0.160819	0.170517	0.188039	ENSG00000073282	TP63
ALPK1	8.35641	8.23137	7.97464	6.80412	7.79959	8.86158	10.6864	9.89172	8.69604	ENSG00000073331	ALPK1
LLGL2	4.04919	4.51457	4.43117	4.89128	3.783	5.08375	3.73454	3.44297	4.05325	ENSG00000073350	LLGL2
PDE8A	14.6817	16.5953	16.136	18.7218	21.4623	19.8061	16.4058	15.1548	15.5513	ENSG00000073417	PDE8A
CLCN4	9.13044	10.332	9.96728	10.2615	10.5043	9.09995	11.4548	13.0316	8.00306	ENSG00000073464	CLCN4
NLE1	24.3575	25.8864	26.0518	18.0969	19.5729	21.2965	20.8947	17.4866	18.812	ENSG00000073536	NLE1
SDHA	123.858	120.551	121.98	134.012	137.829	139.418	126.502	123.657	127.457	ENSG00000073578	SDHA
SMARCE1	97.1383	96.0973	97.0596	105.429	105.996	101.754	97.0459	111.304	96.1909	ENSG00000073584	SMARCE1
GSDMB	1.97025	1.61206	1.52265	1.69828	1.77867	1.68792	1.33478	0.694776	1.806	ENSG00000073605	GSDMB
KDM5A	26.5459	30.184	32.2471	26.7534	20.856	22.8226	23.7152	22.8768	17.8801	ENSG00000073614	KDM5A
ADAM11	1.87653	2.97552	2.05371	5.53146	6.01689	3.71789	3.00058	2.60247	2.26233	ENSG00000073670	ADAM11
PPP2R3A	5.34717	6.4113	5.30605	3.98575	5.60835	4.57718	9.6995	12.2148	10.2953	ENSG00000073711	PPP2R3A
FERMT2	26.2616	28.1366	26.9726	28.4872	27.8683	28.3998	28.5893	24.9899	24.7017	ENSG00000073712	FERMT2
PTGS2	5.93027	6.39343	5.07405	6.82689	8.50731	7.77225	7.27312	5.9768	5.16157	ENSG00000073756	PTGS2
IGF2BP2	40.7037	41.794	42.9207	31.5876	38.6083	33.3322	51.7945	50.3985	52.4882	ENSG00000073792	IGF2BP2
MAP3K13	30.5403	30.3065	27.2062	30.5009	28.6146	28.3295	37.6635	42.0895	38.0797	ENSG00000073803	MAP3K13
ST6GAL1	14.3096	16.2132	14.7452	9.72391	10.577	9.60679	33.1867	29.9879	30.0438	ENSG00000073849	ST6GAL1
FRY	1.34446	0.807921	1.38186	0.253641	1.19891	0.206655	1.03815	0.495175	2.12291	ENSG00000073910	FRY
PICALM	59.3298	68.8042	63.702	63.8464	67.0203	62.5985	59.2316	59.4789	59.7232	ENSG00000073921	PICALM
NSF	43.8521	50.8365	47.7947	37.5248	47.4452	39.4975	38.6451	38.9749	41.8378	ENSG00000073969	NSF
GLI2	1.23542	0.811341	1.28774	1.25472	2.17368	3.12086	1.61319	1.98813	1.79759	ENSG00000074047	GLI2
CLASP1	31.281	35.7905	37.8058	29.1768	35.0713	26.7824	30.4903	27.7893	29.7509	ENSG00000074054	CLASP1
MRPS34	191.871	175.716	178.939	184.333	182.356	185.125	227.43	225.284	243.738	ENSG00000074071	MRPS34
NOTCH3	0.243283	0.531884	0.1488	0.407807	0.188985	0.566028	0.563783	0.230542	0.23438	ENSG00000074181	NOTCH3
CLNS1A	253.776	258.489	255.233	268.255	249.383	257.439	235.285	233.42	230.284	ENSG00000074201	CLNS1A
TEAD2	16.5736	17.3359	16.4373	17.9664	19.103	19.1747	21.9709	20.9912	24.0846	ENSG00000074219	TEAD2
EED	14.0194	13.474	13.4549	13.9185	10.7549	11.1615	10.1255	11.2596	9.44516	ENSG00000074266	EED
TSG101	76.3456	71.159	69.7868	71.6825	68.4022	72.9759	77.4266	68.426	78.4045	ENSG00000074319	TSG101
NCBP3	17.5651	24.6696	18.9558	18.5351	24.0132	17.9329	18.6689	14.4797	21.4793	ENSG00000074356	NCBP3
ATP2A3	3.60157	3.19532	2.68132	2.23455	2.95955	2.71571	2.25993	2.44401	3.16515	ENSG00000074370	ATP2A3
CA12	0.069939	0.333783	0.033853	0.427986	0.170982	0.032828	3.28439	3.85267	3.51845	ENSG00000074410	CA12
MGLL	9.92659	9.32954	13.7731	8.40205	8.16167	8.82058	29.9299	28.788	31.4171	ENSG00000074416	MGLL
NTN4	4.11799	5.25086	4.42144	4.71844	4.07619	4.60105	4.72143	4.32622	4.91134	ENSG00000074527	NTN4
BCS1L	52.4086	55.9645	58.7775	48.4808	50.0543	47.668	53.6969	52.3471	52.9806	ENSG00000074582	BCS1L
NUAK1	2.51362	2.53577	2.88332	3.62008	4.73786	3.47032	2.63053	2.74664	2.4183	ENSG00000074590	NUAK1
DPP8	19.1517	20.5866	18.3237	26.9602	31.3799	23.9265	15.0853	16.7786	17.8108	ENSG00000074603	DPP8
SLC24A1	5.91467	6.85664	4.47658	8.73132	7.52418	6.16988	8.21219	5.72286	5.18512	ENSG00000074621	SLC24A1
ZNF532	54.9139	61.0542	60.6895	59.5661	68.7982	58.0647	70.7258	72.7916	64.9452	ENSG00000074657	ZNF532
LMAN1	84.7963	85.4496	83.1575	76.5532	82.0393	80.4155	69.3722	75.5532	68.5499	ENSG00000074695	LMAN1
HACD3	44.7792	49.7149	48.1632	63.3579	69.2987	63.3626	45.992	45.2545	43.3753	ENSG00000074696	HACD3
ZZEF1	10.7992	10.6727	10.0379	11.2646	14.946	11.4891	11.3111	11.3786	10.841	ENSG00000074755	ZZEF1
ENO1	1478.66	1439.3	1561.84	1197.53	1209.15	1254.12	1145.91	1181.32	1192.75	ENSG00000074800	ENO1
MYDGF	212.125	200.878	219.105	167.753	180.057	211.667	185.917	188.916	195.833	ENSG00000074842	MYDGF
ANO8	7.27125	6.82358	8.07864	7.41464	8.49899	8.13619	7.85478	9.00307	8.15452	ENSG00000074855	ANO8
TUBE1	9.64293	8.42732	9.1646	7.56573	9.84428	6.91844	5.82445	8.56751	5.50488	ENSG00000074935	TUBE1
ARHGEF10L	5.6499	5.51017	5.12102	8.92542	9.17027	8.46026	10.5565	9.11362	10.8721	ENSG00000074964	ARHGEF10L
TACR2	0.274324	0.610127	0.398011	0.239621	0.695029	0.686514	1.32865	1.55533	1.15894	ENSG00000075073	TACR2
ACTR6	33.8056	30.8401	32.5391	30.8308	31.1647	28.3919	26.8033	33.2275	24.8333	ENSG00000075089	ACTR6
TIPIN	11.6998	10.6794	11.0633	12.748	13.1992	15.0397	7.26909	9.70011	7.03309	ENSG00000075131	TIPIN
SRI	193.726	191.433	179.228	258.121	246.319	257.321	204.222	203.796	205.011	ENSG00000075142	SRI
EIF4G3	42.3434	45.675	44.8255	40.9314	46.5849	38.1031	40.8341	42.091	40.3822	ENSG00000075151	EIF4G3
NUP37	55.2893	48.0957	54.4714	47.345	40.9311	47.4636	49.267	46.9948	41.2606	ENSG00000075188	NUP37
SEMA3A	42.3624	39.3132	38.8281	40.1472	44.5787	33.5724	41.4324	39.8491	41.0022	ENSG00000075213	SEMA3A
GTSE1	64.9011	64.8861	67.7085	51.3008	59.7467	58.1979	46.5513	48.9885	44.3493	ENSG00000075218	GTSE1
SEMA3C	42.8276	43.4555	45.3246	67.0976	76.2576	72.7188	78.9577	85.1946	80.69	ENSG00000075223	SEMA3C
TTC38	27.2039	22.5074	24.2462	26.9184	23.5188	28.1052	26.0862	22.9278	28.2021	ENSG00000075234	TTC38
ACAT1	17.6966	19.0467	17.4588	27.7007	23.5751	22.9812	19.1345	19.4058	16.9066	ENSG00000075239	ACAT1
GRAMD4	26.3035	24.904	18.3235	22.9335	26.2665	29.7563	31.3839	23.4373	25.0633	ENSG00000075240	GRAMD4
CELSR1	0.986275	1.91826	1.02196	0.998745	1.42713	0.834948	1.29172	0.680667	0.879964	ENSG00000075275	CELSR1
ZNF638	55.4192	51.6673	57.4735	52.75	48.335	50.5686	45.1913	38.0925	44.858	ENSG00000075292	ZNF638
SLC25A40	31.372	30.0145	29.1688	33.1326	33.1682	30.4457	31.2526	27.305	25.5318	ENSG00000075303	SLC25A40
TIMM21	48.1322	48.1395	50.2458	63.6627	52.9059	56.4983	47.9029	40.5239	44.8	ENSG00000075336	TIMM21
ADD2	5.92437	6.87084	3.94746	1.6709	2.49877	0.856965	1.18957	0.498934	0.836604	ENSG00000075340	ADD2
RASAL2	9.06379	11.131	11.7931	9.43232	12.2143	9.50775	15.1515	14.979	12.931	ENSG00000075391	RASAL2
VPS9D1	15.756	14.0045	14.4599	16.3897	17.5686	16.2753	16.4374	19.7841	18.3098	ENSG00000075399	VPS9D1
ZNF37A	8.72473	10.0494	11.0078	10.6002	11.698	10.2195	8.71713	8.57075	8.14394	ENSG00000075407	ZNF37A
MARK3	66.0662	63.3716	55.2699	72.5756	71.333	70.5022	62.616	62.3018	61.9357	ENSG00000075413	MARK3
SLC25A3	453.122	455.411	460.186	460.059	465.984	479.545	450.319	443.459	448.445	ENSG00000075415	SLC25A3
FNDC3B	26.2011	27.6598	29.0464	21.8439	26.9109	23.491	37.9918	39.7383	39.4268	ENSG00000075420	FNDC3B
FOSL2	15.2202	13.3103	14.6452	32.8988	33.1558	31.0552	23.8656	26.3735	22.4693	ENSG00000075426	FOSL2
FRYL	22.5895	22.8514	23.2148	18.2115	20.9936	17.1728	20.2104	18.8793	17.4154	ENSG00000075539	FRYL
TMEM131	40.4516	43.9508	45.8033	31.8925	40.1134	32.7758	30.9525	35.4197	34.9002	ENSG00000075568	TMEM131
FSCN1	71.1236	68.5553	75.5173	71.9119	79.4936	77.019	156.173	165.688	168.659	ENSG00000075618	FSCN1
ACTB	2548.02	2569.86	2726.19	3328.34	3501.67	3410.18	3782.75	3601.89	3722.22	ENSG00000075624	ACTB
MOCOS	1.23317	1.3449	0.898667	0.584653	0.597276	0.515611	0.364174	0.374474	0.312055	ENSG00000075643	MOCOS
PLD1	10.1717	11.1161	12.1423	8.5038	8.04586	9.67351	22.3366	17.1961	15.4928	ENSG00000075651	PLD1
WDR62	12.3497	11.2996	13.9032	12.734	13.7151	13.0039	10.0449	9.3502	9.94847	ENSG00000075702	WDR62
DLG1	34.9943	36.2557	34.6068	37.1737	42.6467	33.7601	43.3545	43.6291	42.4398	ENSG00000075711	DLG1
RAB7A	229.455	243.517	223.883	304.023	308.732	288.142	327.884	328.354	319.877	ENSG00000075785	RAB7A
BCAP29	113.563	102.275	100.011	139.266	154.496	129.866	125.698	129.107	125.113	ENSG00000075790	BCAP29
SEC31B	1.50676	1.87118	1.67986	2.22918	2.25599	1.55588	3.02513	3.14668	3.10688	ENSG00000075826	SEC31B
SART3	41.9976	42.4294	37.123	34.5816	38.4489	35.7177	33.9352	34.9	31.0125	ENSG00000075856	SART3
ARHGAP15	1.18606	1.45384	2.58209	0.664464	0.589945	1.10556	0.619446	0.396908	1.396	ENSG00000075884	ARHGAP15
EXOSC7	34.9482	35.2263	33.2845	51.2368	48.1028	46.5259	28.5345	31.4773	28.843	ENSG00000075914	EXOSC7
KIFAP3	37.2512	37.685	38.7023	36.6343	37.5788	41.1214	37.9441	41.2415	37.3945	ENSG00000075945	KIFAP3
MKRN2	24.1235	25.8227	22.5825	29.3788	31.2422	31.3264	21.7453	24.0429	21.4658	ENSG00000075975	MKRN2
MCM6	77.2046	79.2445	78.6749	69.2321	64.0816	67.1294	56.8375	57.5876	56.7382	ENSG00000076003	MCM6
REXO2	28.8332	33.5847	32.1303	27.8673	23.2287	27.6933	23.4967	26.0428	23.9151	ENSG00000076043	REXO2
RBM7	6.55637	7.13345	7.43207	6.84855	7.3655	4.8792	6.58132	5.53519	6.76552	ENSG00000076053	RBM7
RBMS2	10.4661	13.6009	16.7471	16.2556	17.0412	15.0021	12.1126	12.2506	17.9128	ENSG00000076067	RBMS2
BAZ2A	56.489	62.8809	64.0782	57.9838	63.1065	55.0005	39.9511	41.5117	37.9078	ENSG00000076108	BAZ2A
PTPN23	24.9193	27.391	26.1321	37.7128	42.5744	34.1135	28.2129	29.8994	28.8386	ENSG00000076201	PTPN23
MLH1	39.9992	38.428	45.3881	43.6367	46.4258	45.2756	37.9882	34.5321	35.2917	ENSG00000076242	MLH1
UNG	45.3393	44.7184	48.6959	39.2751	41.1564	40.1171	40.3416	42.1659	42.3992	ENSG00000076248	UNG
FMO4	4.2197	4.76197	5.33969	6.23002	5.82446	4.5198	5.10104	5.4133	6.50261	ENSG00000076258	FMO4
KLHL20	24.0755	26.8007	23.753	30.118	35.3767	31.3927	29.2746	30.2092	29.1225	ENSG00000076321	KLHL20
SLC46A1	4.76165	5.79617	4.50722	4.44803	4.30962	3.91986	4.26114	5.0242	5.31522	ENSG00000076351	SLC46A1
PLXNA2	0.813121	0.705486	1.28482	1.74656	1.90174	1.3944	0.44494	0.80975	1.01432	ENSG00000076356	PLXNA2
SPAG5	56.8521	56.461	63.7828	46.8335	49.8155	46.7638	43.879	40.1292	36.9054	ENSG00000076382	SPAG5
ANKRD13A	18.378	21.3862	21.0058	16.8387	21.8536	18.4648	19.2491	23.8629	21.8566	ENSG00000076513	ANKRD13A
TPD52	78.1979	77.2182	67.7967	61.3565	66.1875	51.28	73.5893	77.4971	67.0613	ENSG00000076554	TPD52
ACACB	4.81438	4.07496	4.34643	5.60805	6.12764	4.6272	4.5688	3.25361	3.81204	ENSG00000076555	ACACB
TRAF4	69.7826	69.9733	69.1701	76.9517	82.6834	75.8442	74.0831	63.3429	72.1847	ENSG00000076604	TRAF4
PAG1	5.78017	6.11882	5.71975	8.56013	8.92082	7.97859	9.14654	9.96793	9.44571	ENSG00000076641	PAG1
GPATCH1	7.19112	9.33595	6.87831	5.92487	9.59773	5.60625	6.39944	6.90688	7.95917	ENSG00000076650	GPATCH1
ICAM3	10.8464	9.96694	9.27612	10.175	9.61393	9.2096	6.08661	7.76759	10.6589	ENSG00000076662	ICAM3
NT5C2	47.2461	50.2101	38.0488	38.8303	40.2458	36.044	26.4711	28.9817	22.5415	ENSG00000076685	NT5C2
MCAM	343.521	334.333	348.436	378.009	422.432	408.903	365.207	402.362	427.222	ENSG00000076706	MCAM
MBNL3	7.28823	8.62869	9.24518	8.92938	11.2926	8.51166	10.8858	9.28198	9.35587	ENSG00000076770	MBNL3
RAP1GAP	1.55202	2.11052	1.54398	2.154	1.7101	1.89921	1.91604	1.49622	1.87779	ENSG00000076864	RAP1GAP
XAB2	27.3486	28.8298	28.6923	24.7943	29.5161	27.1307	29.1195	27.5261	29.9387	ENSG00000076924	XAB2
ARHGEF1	69.7069	80.23	83.5368	70.0639	80.5733	84.5488	84.2999	79.9205	88.3095	ENSG00000076928	ARHGEF1
STXBP2	10.182	8.91817	6.58434	11.2559	11.1038	8.74296	1.12908	0.18483	0.427881	ENSG00000076944	STXBP2
MAP2K7	24.0409	25.9509	24.9737	23.3073	24.463	23.0282	26.3651	24.4136	22.9668	ENSG00000076984	MAP2K7
DGKD	10.241	11.3255	9.98058	11.0042	12.8163	12.3278	10.8721	9.04089	9.33875	ENSG00000077044	DGKD
RARB	13.1257	14.2853	15.7855	19.386	19.202	17.8759	14.7289	13.2102	14.2899	ENSG00000077092	RARB
TOP2B	48.682	42.3213	43.9143	68.5672	68.0327	66.774	37.4365	38.6439	35.8555	ENSG00000077097	TOP2B
TM9SF3	94.4032	108.552	107.358	81.8103	89.5062	83.7906	75.2024	79.4752	75.5127	ENSG00000077147	TM9SF3
NFKB2	24.6518	24.0108	25.9504	23.6783	17.2498	16.8107	19.4787	16.8298	18.2155	ENSG00000077150	NFKB2
UBE2T	129.003	127.512	121.995	95.5852	103.311	114.814	93.1989	91.906	81.0661	ENSG00000077152	UBE2T
PPP1R12B	6.76482	7.68478	11.5051	8.0708	10.4657	7.15427	7.16099	8.73376	6.95788	ENSG00000077157	PPP1R12B
DNAJC10	67.8342	66.9334	70.014	61.7348	67.1464	62.3828	68.9974	76.2012	66.4395	ENSG00000077232	DNAJC10
GTF3C1	34.0901	34.4577	33.9544	33.8647	33.038	30.997	26.7634	29.2662	31.4899	ENSG00000077235	GTF3C1
USP33	50.0615	52.1168	48.3608	47.8178	52.5032	46.4936	41.2453	44.6796	45.2047	ENSG00000077254	USP33
PAK3	1.24224	0.568662	0.789143	0.060295	0.172064	0.178809	0.414488	0.740401	0.520236	ENSG00000077264	PAK3
SNRPA	114.791	108.06	119.886	109.26	115.97	117.852	87.391	91.1266	99.545	ENSG00000077312	SNRPA
EXOSC5	47.4458	38.7236	39.079	54.5888	50.6131	58.2244	50.3952	53.503	54.096	ENSG00000077348	EXOSC5
DYNC1I2	91.5289	85.4362	88.1092	99.9443	92.6541	101.852	91.6756	84.564	81.7214	ENSG00000077380	DYNC1I2
LRCH4	23.2896	21.0106	21.5787	27.0856	27.5061	25.6495	27.241	31.0967	30.0073	ENSG00000077454	LRCH4
FAM76B	11.45	15.6052	10.3424	11.7282	13.9615	11.1326	11.1268	15.1805	9.44178	ENSG00000077458	FAM76B
SIRT6	26.6525	27.2485	29.8482	24.8438	30.7984	31.1745	28.6553	30.154	30.0082	ENSG00000077463	SIRT6
POLD3	28.5386	28.1398	31.3257	28.1165	29.1859	29.2999	24.059	25.3638	26.0578	ENSG00000077514	POLD3
ACTN2	0.842573	1.39021	1.4951	1.58891	1.32005	1.13035	1.89485	1.76496	2.19692	ENSG00000077522	ACTN2
CAPZB	242.211	240.477	237.963	235.024	260.24	249.461	261.749	266.127	277.07	ENSG00000077549	CAPZB
GPR137B	17.7102	16.9907	18.2128	26.3941	28.2828	26.9015	34.2786	32.7596	31.2081	ENSG00000077585	GPR137B
JADE1	12.8319	13.5444	14.0641	12.3314	13.1441	12.8873	10.2751	10.8394	11.4916	ENSG00000077684	JADE1
SLC25A43	15.6403	13.7406	15.8727	16.3798	17.8352	15.7943	18.6671	19.4839	16.4981	ENSG00000077713	SLC25A43
UBE2A	55.6638	56.6506	58.6442	59.4713	57.7395	59.7684	52.244	57.4097	51.7819	ENSG00000077721	UBE2A
FGFR1	0.300429	0.132248	0.106186	0.336576	0.064129	0.037396	0.293426	0.497226	0.967883	ENSG00000077782	FGFR1
MAP2	26.0971	24.3052	23.7412	38.7404	42.968	38.1015	41.2735	42.5533	39.0778	ENSG00000078018	MAP2
PIAS2	23.5965	25.3973	26.8064	19.3904	20.6353	20.5547	21.5291	22.2446	19.7955	ENSG00000078043	PIAS2
AMPH	1.19727	1.2714	1.52216	5.28051	6.64909	7.98099	0.774533	0.703359	0.803682	ENSG00000078053	AMPH
ARAF	37.6981	37.6295	39.4873	41.7877	42.8852	39.3926	42.2046	44.2576	47.4087	ENSG00000078061	ARAF
MCCC1	19.5539	18.56	16.6522	22.7219	22.8372	20.5717	25.6185	27.7141	27.9706	ENSG00000078070	MCCC1
FAP	33.7303	40.0555	29.4903	68.3006	64.2738	56.8042	46.4448	42.4497	48.7757	ENSG00000078098	FAP
ACER3	20.2304	19.0361	21.9695	21.9564	27.2372	17.4337	14.2563	13.6076	12.4238	ENSG00000078124	ACER3
UBE2K	69.9792	81.888	79.0828	82.155	71.6475	67.0907	63.4177	54.3343	66.1013	ENSG00000078140	UBE2K
PIK3C3	46.2898	42.1091	42.6522	46.818	49.6636	46.1204	41.7667	47.8253	40.7212	ENSG00000078142	PIK3C3
N4BP2	1.716	2.01785	1.50279	1.32828	1.6019	1.30816	1.26765	1.67436	1.5883	ENSG00000078177	N4BP2
TIGAR	49.2281	51.5639	52.8705	34.6019	36.0319	37.8765	33.8511	35.2647	38.4967	ENSG00000078237	TIGAR
TULP3	24.2538	23.5418	26.1973	22.4957	24.9147	22.0618	22.123	23.0333	22.3825	ENSG00000078246	TULP3
SYNJ2	19.7188	21.6409	19.3021	15.0159	17.3955	13.448	19.7868	19.6293	19.3635	ENSG00000078269	SYNJ2
PPP2R5C	76.7578	76.5802	77.4971	66.344	70.2685	66.2834	69.6601	65.9847	65.0884	ENSG00000078304	PPP2R5C
PMS2P1	10.9802	11.6216	11.0899	13.1989	12.6554	13.3846	15.1101	17.2318	17.0357	ENSG00000078319	PMS2P1
GNB1	194.255	196.757	210.801	217.696	207.535	208.688	186.96	187.086	180.258	ENSG00000078369	GNB1
MLLT10	23.3645	24.3497	22.2805	24.3986	32.4064	27.5362	26.6122	21.7707	17.4389	ENSG00000078403	MLLT10
ZCWPW1	0.900246	0.911851	1.25645	1.57248	1.09531	0.954162	1.30222	1.20367	2.24928	ENSG00000078487	ZCWPW1
NRDC	112.777	117.03	112.524	105.072	109.552	108.056	105.366	109.189	99.19	ENSG00000078618	NRDC
VDAC3	72.7425	67.7269	75.0219	110.13	110.303	115.552	59.0252	60.5671	63.3736	ENSG00000078668	VDAC3
PCM1	30.6789	33.791	28.309	49.7579	56.2676	57.4872	37.293	31.3207	25.6933	ENSG00000078674	PCM1
TNRC6C	8.97983	8.27714	9.73166	9.08698	11.4229	9.63654	12.1632	8.31456	8.46955	ENSG00000078687	TNRC6C
CBFA2T2	11.5958	12.8702	12.2846	12.3798	15.2344	13.0869	10.4245	14.6647	12.6303	ENSG00000078699	CBFA2T2
ITCH	38.0202	39.8912	36.3278	34.5736	44.8503	37.5348	30.9589	32.9473	30.2402	ENSG00000078747	ITCH
TP53INP2	27.6384	26.6229	27.0743	39.5382	41.3662	40.3002	38.0867	33.9224	36.2912	ENSG00000078804	TP53INP2
SDF4	188.929	176.521	179.902	179.875	200.603	211.402	216.802	230.338	240.495	ENSG00000078808	SDF4
MYH7B	0.327009	0.435328	0.293809	0.547626	0.621297	0.788151	0.524917	0.453308	0.359693	ENSG00000078814	MYH7B
TP73	7.30999	7.41374	8.18896	5.85019	6.72802	5.85976	6.72996	6.79916	6.36577	ENSG00000078900	TP73
TOLLIP	37.542	33.0455	34.1507	39.5773	39.6874	39.7215	41.6744	39.4682	40.6171	ENSG00000078902	TOLLIP
UBE2D4	12.8155	15.064	13.5249	18.2874	17.5205	16.8914	19.3549	20.7563	18.1952	ENSG00000078967	UBE2D4
THOC1	25.642	26.0012	23.8459	24.2235	25.7851	21.8378	22.1553	22.1583	17.9201	ENSG00000079134	THOC1
FKBP7	28.2079	28.1328	20.8252	40.0912	39.7108	34.9963	48.2596	51.8005	48.3328	ENSG00000079150	FKBP7
OSBPL6	7.43068	7.39474	6.28663	6.88624	7.50135	6.99645	7.82069	8.31794	7.23561	ENSG00000079156	OSBPL6
XRCC5	249.762	244.608	250.754	232.611	239.961	235.869	207.51	214.033	206.162	ENSG00000079246	XRCC5
MKNK1	41.4155	36.3483	40.1621	35.2141	37.852	36.7463	34.8768	29.8214	35.2889	ENSG00000079277	MKNK1
TNS1	0.210301	0.106941	0.162874	2.79014	1.68752	1.10954	0.106408	0.183099	0.030805	ENSG00000079308	TNS1
REXO1	15.8083	18.7622	18.2241	17.425	20.8775	19.2974	15.4188	14.8255	15.9877	ENSG00000079313	REXO1
SAR1A	44.7516	48.4289	48.5384	54.3165	49.494	54.5571	43.3103	39.2397	42.7031	ENSG00000079332	SAR1A
CDC14A	2.53568	2.98872	2.38823	2.35011	3.13638	2.87243	1.64833	1.58744	1.4819	ENSG00000079335	CDC14A
RAPGEF3	1.9287	2.21299	1.58896	1.651	1.27306	2.34126	0.929337	1.00481	1.44726	ENSG00000079337	RAPGEF3
CEACAM1	0.208177	0.275693	0.222984	0.563066	0.837402	0.526981	0.393031	0.271672	0.25997	ENSG00000079385	CEACAM1
SENP1	22.7849	26.594	21.4158	20.7915	21.6681	20.3861	13.5878	18.0255	12.9716	ENSG00000079387	SENP1
CIC	51.9845	49.8722	51.8971	52.0081	61.8506	53.6819	64.6749	68.7657	66.3898	ENSG00000079432	CIC
LIPE	9.33704	8.12772	7.40307	14.4728	14.8118	13.9907	5.82212	7.64923	5.85361	ENSG00000079435	LIPE
FDFT1	157.571	156.1	161.888	283.453	272.385	295.067	213.223	215.71	218.245	ENSG00000079459	FDFT1
PAFAH1B3	44.0768	43.9428	45.8043	46.9909	48.1379	44.6156	50.0961	54.2105	56.4086	ENSG00000079462	PAFAH1B3
OPHN1	15.1545	15.0068	11.3212	3.96397	6.87831	4.32798	7.2608	8.00437	8.10881	ENSG00000079482	OPHN1
KIF22	61.0517	59.4028	64.9951	55.7755	58.7622	67.0309	46.8479	46.0749	54.1203	ENSG00000079616	KIF22
CARMIL1	9.3366	9.19738	9.51861	7.76482	9.63438	8.28109	10.5241	11.3524	10.9919	ENSG00000079691	CARMIL1
PGM1	161.881	164.794	164.826	213.395	230.908	229.335	167.243	175.607	177.298	ENSG00000079739	PGM1
DDX1	118.211	118.399	110.031	117.049	118.537	123.541	97.2915	94.3278	94.7284	ENSG00000079785	DDX1
DNM2	63.901	61.2314	65.1652	73.5111	72.8198	70.6661	57.1076	69.1516	64.2919	ENSG00000079805	DNM2
EPB41L2	45.728	64.147	44.051	46.093	46.0044	39.6732	34.2026	45.6653	40.5847	ENSG00000079819	EPB41L2
MOXD1	8.98506	9.26777	9.69787	11.1447	12.3905	12.6664	19.537	19.3093	19.4375	ENSG00000079931	MOXD1
STX7	17.7396	19.1814	16.0389	30.2308	31.4511	24.7342	22.6787	24.8423	21.0161	ENSG00000079950	STX7
RABL2B	19.6059	20.566	19.3648	19.9824	20.8927	20.8555	28.2024	27.4715	23.2524	ENSG00000079974	RABL2B
KEAP1	57.6299	54.3966	59.9251	60.2957	55.4825	61.2673	64.0571	61.978	65.8916	ENSG00000079999	KEAP1
PTPRH	11.1808	10.389	13.675	9.42084	8.56569	7.71493	7.83507	9.12898	10.1399	ENSG00000080031	PTPRH
DCT	39.8344	53.1544	31.3695	148.969	128.788	93.0681	32.4657	29.0129	28.3078	ENSG00000080166	DCT
SLC35C2	78.6839	76.3733	81.3474	97.8569	104.41	99.4964	88.1494	84.6425	88.0034	ENSG00000080189	SLC35C2
CRYBG3	5.42537	5.741	5.25959	6.3974	5.60195	4.84506	5.30829	6.38331	6.40011	ENSG00000080200	CRYBG3
RFX3	2.81897	3.12584	2.55719	1.4312	1.51086	1.94992	4.68018	4.44683	3.05288	ENSG00000080298	RFX3
RIF1	18.3127	20.8167	20.4157	15.7081	17.7237	14.7082	14.49	16.0741	14.2664	ENSG00000080345	RIF1
RAB21	67.0661	62.6485	67.234	67.9727	68.2509	61.8655	44.5049	51.5932	46.7188	ENSG00000080371	RAB21
SLC4A4	0.429329	0.496806	0.450369	0.226732	0.267795	0.174163	0.173846	0.173913	0.123786	ENSG00000080493	SLC4A4
SMARCA2	54.0006	61.5638	46.2853	40.0277	40.5269	31.3433	108.157	105.294	97.9632	ENSG00000080503	SMARCA2
SESN1	4.81507	4.3097	4.41663	3.17464	4.367	4.12301	4.28211	3.93634	3.22398	ENSG00000080546	SESN1
COL5A3	0.194045	0.170018	0.353904	0.874854	0.900503	1.21508	0.053305	0.094702	0.059036	ENSG00000080573	COL5A3
SRCAP	24.6239	28.481	28.5811	20.3869	29.3828	20.2106	26.5361	28.1704	25.0448	ENSG00000080603	SRCAP
PUM3	39.0868	45.969	41.1392	31.0493	28.68	30.8117	56.0574	57.9636	55.6192	ENSG00000080608	PUM3
CNOT4	11.2605	13.5606	12.1607	13.2887	15.405	11.8487	13.3124	15.7525	13.9517	ENSG00000080802	CNOT4
PSEN1	29.6268	28.1917	28.5445	28.6508	32.1456	28.2978	30.4615	30.47	27.7709	ENSG00000080815	PSEN1
CPOX	38.7055	35.865	35.8458	24.7399	25.7059	26.8179	34.1675	33.7905	37.7813	ENSG00000080819	CPOX
CLDND1	67.6337	78.3303	73.5052	59.4221	69.2232	60.6365	63.4928	68.5743	71.0309	ENSG00000080822	CLDND1
MOK	17.3442	15.5283	15.8413	14.5624	11.8553	10.595	15.3139	16.114	19.5202	ENSG00000080823	MOK
HSP90AA1	953.927	929.397	946.506	816.412	793.668	854.246	654.598	668.32	639.376	ENSG00000080824	HSP90AA1
RBL1	18.6431	20.1469	22.1083	18.7401	20.5359	19.673	13.9989	15.7616	14.5757	ENSG00000080839	RBL1
DLGAP4	83.2786	80.4955	88.586	111.531	128.508	107.487	97.7566	99.2397	103.466	ENSG00000080845	DLGAP4
IGSF9B	1.68744	1.67463	2.2427	0.894848	1.4082	1.88658	0.941154	1.78852	1.66467	ENSG00000080854	IGSF9B
CROCCP3	7.83331	4.44056	4.20922	5.37896	8.00269	2.75068	4.94001	4.12414	8.91705	ENSG00000080947	CROCCP3
NDC80	34.6483	35.1822	34.5043	27.8614	30.0207	29.7206	23.9907	25.8128	25.42	ENSG00000080986	NDC80
AP4E1	7.254	7.22581	6.94747	8.863	11.8428	9.18483	5.30255	6.22491	5.77554	ENSG00000081014	AP4E1
RSBN1	6.01467	5.76338	5.43302	6.41252	6.41233	6.79904	6.11004	6.55246	4.76035	ENSG00000081019	RSBN1
MAGI3	6.13868	7.34862	7.06875	6.67271	8.91309	6.03857	5.85132	7.36977	5.53868	ENSG00000081026	MAGI3
COL4A4	1.29653	1.33877	0.72723	0.517253	1.13109	1.09586	0.902325	1.13468	1.039	ENSG00000081052	COL4A4
TCF7	14.3202	14.1246	16.3996	15.9365	19.2578	16.8839	12.1303	14.7517	13.5852	ENSG00000081059	TCF7
OSTM1	74.7894	77.9973	63.7238	87.9742	93.846	94.2635	65.9776	63.2612	58.2236	ENSG00000081087	OSTM1
IMPG2	0.075304	0.072918	0.056905	0.081029	0.11962	0.101631	0.149747	0.180315	0.136092	ENSG00000081148	IMPG2
PCNP	172.52	193.984	201.941	181.749	182.772	186.141	211.03	212.868	222.193	ENSG00000081154	PCNP
EXD2	10.4961	9.89269	9.55688	10.5329	10.3843	9.34868	10.7265	9.65605	9.89998	ENSG00000081177	EXD2
ARG2	11.8061	12.272	10.9933	8.25811	9.1179	8.42914	7.8633	6.83974	5.89792	ENSG00000081181	ARG2
MEF2C	103.608	106.622	94.9319	98.1406	118.046	100.587	124.73	121.829	116.29	ENSG00000081189	MEF2C
PKP1	0.068613	0.066786	0.208899	0.071336	0.190274	0.112082	0.182484	0.13583	0.171225	ENSG00000081277	PKP1
UBA5	40.7456	41.3848	37.6097	40.4201	40.2767	37.6692	40.151	47.8433	46.9744	ENSG00000081307	UBA5
STK17B	7.94414	9.53202	7.80483	7.05961	9.32107	7.96864	7.30622	5.94343	5.15378	ENSG00000081320	STK17B
CDC14B	11.6223	12.2812	11.1289	19.4816	21.8084	19.4415	20.0247	22.3223	18.7325	ENSG00000081377	CDC14B
ZNF510	5.56149	8.39339	7.11687	9.84437	11.7483	9.74799	9.25032	8.20613	8.89699	ENSG00000081386	ZNF510
LRP2	2.57442	3.77065	1.78858	10.8164	13.0593	11.239	3.2698	6.34969	4.65389	ENSG00000081479	LRP2
ZNF506	5.36381	5.34691	4.84805	6.06894	6.28108	5.03127	4.63754	6.57924	4.16184	ENSG00000081665	ZNF506
JMJD4	21.8691	18.4923	24.4689	21.7175	23.137	24.3046	19.2884	19.4875	22.5017	ENSG00000081692	JMJD4
DUSP12	52.1979	54.3255	47.0637	53.1682	57.6148	62.4532	42.8527	40.1774	41.2571	ENSG00000081721	DUSP12
AACS	23.0761	25.4183	22.7034	30.5756	32.5507	31.337	24.6783	23.8934	25.725	ENSG00000081760	AACS
DELE1	88.4867	95.1327	93.5901	87.9653	92.4283	90.7676	75.4164	76.2359	75.5997	ENSG00000081791	DELE1
CADPS2	7.81994	9.87647	8.49237	0.236577	0.517049	0.207184	1.39051	1.01381	1.59119	ENSG00000081803	CADPS2
PCDHB4	2.99993	2.69602	2.82775	3.68971	2.93463	3.38542	1.93692	2.19477	1.82067	ENSG00000081818	PCDHB4
PCDHA6	2.43646	2.53643	3.03927	2.45197	2.99129	3.14141	2.39872	1.90657	2.32361	ENSG00000081842	PCDHA6
PCDHGA2	3.9403	3.88695	4.57195	0.833455	1.05726	0.971029	7.7272	7.37919	7.23388	ENSG00000081853	PCDHGA2
HSPB11	65.7743	61.4681	66.0629	63.5938	57.6783	61.5211	52.2649	55.3387	56.833	ENSG00000081870	HSPB11
PHLPP1	16.4147	18.7594	15.4188	16.7582	18.9989	14.4963	16.9252	16.5392	15.7293	ENSG00000081913	PHLPP1
ATP8B1	0.480296	0.426763	0.251044	0.165709	0.292206	0.200678	1.20892	1.62754	1.24369	ENSG00000081923	ATP8B1
SMARCD3	28.8311	31.0328	26.5641	46.1924	50.6413	46.0356	47.9091	48.7155	51.4896	ENSG00000082014	SMARCD3
WDR70	31.13	37.9558	35.0021	40.0589	30.6713	39.0635	45.278	44.8607	45.1295	ENSG00000082068	WDR70
FYB1	1.49924	1.31255	1.23559	0.681722	0.774654	0.370831	1.93143	1.50072	1.81537	ENSG00000082074	FYB1
STRADB	49.379	54.5654	51.2436	57.4101	62.0745	59.3769	45.7222	51.335	46.9529	ENSG00000082146	STRADB
BZW1	238.097	232.84	234.322	243.812	243.424	216.505	167.2	168.225	175.022	ENSG00000082153	BZW1
C1QTNF3	1.48219	1.9526	2.01155	0.89739	1.08836	1.22212	1.23129	1.85752	1.65478	ENSG00000082196	C1QTNF3
ME2	40.7724	44.7438	41.4498	38.881	40.5958	38.9135	33.6503	32.3127	33.195	ENSG00000082212	ME2
C5ORF22	25.0232	29.6788	25.1736	33.2129	28.3698	29.5208	29.4163	24.1482	26.0829	ENSG00000082213	C5ORF22
CCNT2	15.2802	12.4291	11.5565	10.9543	14.0229	11.7366	11.6792	12.0807	11.8333	ENSG00000082258	CCNT2
FAM135A	8.69127	10.48	8.65084	6.38321	9.32973	8.46193	6.73557	7.48125	6.46364	ENSG00000082269	FAM135A
COL19A1	11.9215	13.3199	14.3766	10.4273	9.35834	12.5887	16.2547	14.8326	14.0016	ENSG00000082293	COL19A1
EPB41L3	0.911856	1.99611	1.19503	0.065503	0.383553	0.068985	0.479339	0.376377	0.103258	ENSG00000082397	EPB41L3
COBLL1	15.2078	16.5563	16.5687	20.0232	21.7598	20.0452	27.8024	31.9728	27.5085	ENSG00000082438	COBLL1
DLG3	5.42809	8.01716	5.80917	6.01484	8.36688	6.2559	4.74913	5.1775	5.58043	ENSG00000082458	DLG3
KCNK2	1.69785	1.3647	1.04582	1.85472	1.64707	1.62293	5.56303	4.602	4.42469	ENSG00000082482	KCNK2
SERTAD4	17.5264	18.03	22.3542	22.375	25.0655	25.7542	22.3679	26.7694	22.5209	ENSG00000082497	SERTAD4
TRAF5	14.2039	15.3956	14.5372	16.2026	15.7467	13.7784	15.0328	15.258	13.4846	ENSG00000082512	TRAF5
MRPL22	80.1645	74.37	74.6744	78.2784	66.3459	75.5442	61.235	60.0214	64.7538	ENSG00000082515	MRPL22
GEMIN5	15.3896	15.0299	14.3051	13.4693	14.6975	13.7535	12.5617	13.5038	12.5264	ENSG00000082516	GEMIN5
NFE2L1	172.09	170.348	167.963	164.124	184.746	154.61	188.644	176.003	182.913	ENSG00000082641	NFE2L1
GSK3B	31.3386	33.1532	33.4286	25.2447	30.9868	24.7566	30.8771	31.0903	31.1685	ENSG00000082701	GSK3B
ITGB5	118.687	115.638	107.842	158.465	153.086	186.766	144.352	138.52	147.665	ENSG00000082781	ITGB5
ERC1	29.8108	28.964	22.6742	20.0235	21.4162	14.6556	15.4294	16.2963	15.9185	ENSG00000082805	ERC1
XPO1	130.716	141.69	135.233	118.612	135.236	122.859	91.7378	97.1795	94.5879	ENSG00000082898	XPO1
RNF13	31.4982	37.7732	40.4904	42.859	43.1829	43.1423	47.0154	53.5567	60.9459	ENSG00000082996	RNF13
TRPM3	3.46574	4.39629	3.14855	7.59228	7.425	7.44682	2.8172	4.03008	3.50124	ENSG00000083067	TRPM3
PALB2	10.7607	12.9248	11.6501	12.1544	12.8773	11.6281	11.3863	10.6302	9.37247	ENSG00000083093	PALB2
DOP1A	5.86902	6.32772	7.56609	6.03407	6.64153	4.34363	4.99767	6.29492	5.99715	ENSG00000083097	DOP1A
LYRM2	76.1448	84.0786	78.472	67.3687	72.3297	71.2168	72.7292	79.2248	74.0231	ENSG00000083099	LYRM2
BCKDHB	16.7215	17.2094	17.1238	15.2618	16.5275	16.301	17.8976	15.2238	15.1224	ENSG00000083123	BCKDHB
KAT6A	8.31081	8.8236	9.64319	12.8057	14.7157	11.4291	7.73709	8.43066	8.33317	ENSG00000083168	KAT6A
TUT7	9.83548	8.88397	8.67843	11.2798	17.8775	14.1516	12.2747	12.8706	10.7258	ENSG00000083223	TUT7
ULK2	3.39334	3.80148	3.92317	6.0746	5.65244	3.91312	2.75538	2.54237	2.01818	ENSG00000083290	ULK2
TNPO1	89.9922	97.5123	89.663	94.9846	106.301	94.3585	73.0439	69.1745	68.9624	ENSG00000083312	TNPO1
PLOD1	131.575	128.583	131.662	118.152	134.345	137.198	143.843	144.948	155.327	ENSG00000083444	PLOD1
ITGAE	66.1235	62.6396	58.7465	61.3148	56.0676	67.0387	46.6536	49.4594	52.9913	ENSG00000083457	ITGAE
DIS3	23.5909	25.3954	24.6353	27.1208	28.2544	24.7585	15.8766	16.9817	15.0156	ENSG00000083520	DIS3
PIBF1	14.577	12.1557	8.70146	11.29	13.669	13.7981	9.59138	8.16892	10.0341	ENSG00000083535	PIBF1
TDRD3	9.35358	10.9584	9.18315	13.8291	13.7506	11.9262	17.7511	16.584	15.3757	ENSG00000083544	TDRD3
NUFIP1	13.2953	12.702	12.1215	10.4523	10.131	9.78468	10.5653	11.8428	11.2288	ENSG00000083635	NUFIP1
PDS5B	21.1289	25.3458	20.7943	24.5081	23.5098	24.5828	21.7336	20.3967	19.6468	ENSG00000083642	PDS5B
OXCT1	70.0895	73.9147	61.7999	101.452	100.944	88.7638	85.7318	91.8608	76.0111	ENSG00000083720	OXCT1
RRAGB	7.03276	9.49918	11.7535	6.47456	7.41504	5.4648	8.6664	7.72608	8.02026	ENSG00000083750	RRAGB
CYLD	11.9656	13.2267	12.09	12.1566	12.8834	10.4685	15.819	14.5981	15.9478	ENSG00000083799	CYLD
SLC27A5	23.6614	27.4602	27.5674	25.7567	23.7284	20.5796	31.0643	31.7107	30.9231	ENSG00000083807	SLC27A5
ZNF324	7.2658	7.06549	6.57776	6.4093	7.44545	6.22233	6.5335	5.76173	6.41862	ENSG00000083812	ZNF324
ZNF671	5.9977	5.02261	5.11461	3.15229	4.0143	4.41053	3.99796	4.12484	2.79235	ENSG00000083814	ZNF671
ZNF416	2.9327	2.85001	3.14351	2.57284	2.51044	2.69587	3.16841	2.9993	2.23015	ENSG00000083817	ZNF416
ZNF586	9.53225	11.8432	10.1051	11.5767	11.2424	10.4276	8.49432	8.19859	7.99955	ENSG00000083828	ZNF586
ZNF446	10.1308	9.19673	9.69443	8.32301	10.844	8.59963	10.1059	9.80095	9.85059	ENSG00000083838	ZNF446
ZNF264	6.60534	5.93796	7.83989	4.63603	7.55678	6.73997	6.20665	6.81725	5.50854	ENSG00000083844	ZNF264
RPS5	1531.66	1399.96	1493.09	1207.25	1205.68	1311.03	1141.9	1114.13	1225.84	ENSG00000083845	RPS5
FAT1	37.1901	33.8814	39.1795	34.2644	41.46	47.0825	58.9251	60.4753	50.1577	ENSG00000083857	FAT1
YTHDC1	52.4807	41.4157	39.5836	52.3062	45.353	44.4791	39.2752	41.1815	39.1211	ENSG00000083896	YTHDC1
CHMP2B	40.1517	42.0289	41.3756	60.6519	53.5291	50.1227	40.0358	41.8318	41.219	ENSG00000083937	CHMP2B
SMAP2	34.7513	34.3941	36.2444	29.4602	32.1581	31.0713	37.8654	38.2407	40.5724	ENSG00000084070	SMAP2
PPIE	83.2854	75.8249	80.1981	70.57	80.5027	80.1928	67.6236	74.0549	73.8298	ENSG00000084072	PPIE
ZMPSTE24	67.1553	67.8519	68.1404	56.5597	64.1661	62.9222	55.957	54.7712	57.2622	ENSG00000084073	ZMPSTE24
STARD7	108.321	113.015	111.445	118.368	127.134	121.153	103.38	105.119	103.233	ENSG00000084090	STARD7
NOA1	13.6925	13.1043	13.1919	12.5631	12.9186	12.8918	14.2973	14.605	15.0962	ENSG00000084092	NOA1
REST	11.2563	10.1333	11.7265	8.46693	11.2724	8.66419	8.61925	9.43257	9.30831	ENSG00000084093	REST
SSH1	57.5386	58.9738	61.4842	36.0842	43.6124	36.5393	46.5861	52.2237	48.8146	ENSG00000084112	SSH1
GSTP1	926.041	914.572	961.374	818.843	912.612	961.624	812.577	823.165	889.489	ENSG00000084207	GSTP1
APLP2	281.261	283.596	279.471	254.84	272.261	284.95	264.528	271.411	274.526	ENSG00000084234	APLP2
FAM234B	7.47726	7.04027	7.88745	5.58331	5.55613	6.05947	3.696	4.21978	4.04556	ENSG00000084444	FAM234B
SLCO1A2	1.57857	0.379842	0.261121	0.346447	0	0.067357	0.450621	0.821054	0.527499	ENSG00000084453	SLCO1A2
WBP11	76.2342	85.8063	86.3337	64.905	56.7315	58.3652	43.1858	47.9315	36.8812	ENSG00000084463	WBP11
EIF3I	472.004	460.473	463.132	435.508	436.703	447.639	383.554	370.262	392.431	ENSG00000084623	EIF3I
COL16A1	88.506	95.1361	81.2346	62.9626	52.018	57.4061	119.614	113.648	116.243	ENSG00000084636	COL16A1
TXLNA	61.0055	61.3432	60.5106	59.1572	63.6294	61.3104	60.5837	61.9086	61.4226	ENSG00000084652	TXLNA
NCOA1	14.8813	15.7731	15.104	13.8018	16.0975	13.2987	13.6778	14.4678	13.0759	ENSG00000084676	NCOA1
AGBL5	40.6109	39.8461	41.2359	33.9196	33.739	36.2316	42.436	40.3184	41.6494	ENSG00000084693	AGBL5
EFR3B	8.99476	9.80733	8.60133	12.1913	12.2946	11.7678	9.03042	8.76909	8.38891	ENSG00000084710	EFR3B
KIF3C	21.6048	24.6277	25.6281	36.4763	37.5324	31.8592	37.6421	36.214	38.3952	ENSG00000084731	KIF3C
RAB10	135.003	136.213	130.836	126.351	133.38	129.552	115.056	131.012	115.035	ENSG00000084733	RAB10
HADHA	190.175	187.545	184.758	224.733	222.879	223.857	203.724	200.686	203.094	ENSG00000084754	HADHA
MAPRE3	19.2026	23.6287	22.1766	18.9332	16.9557	18.299	25.1161	25.3068	29.3628	ENSG00000084764	MAPRE3
CAD	40.1359	39.5155	38.3457	40.4333	39.5734	39.6827	40.3587	40.7203	37.9638	ENSG00000084774	CAD
CD59	776.62	745.519	767.299	858.323	858.203	936.145	1355.29	1344.18	1354.55	ENSG00000085063	CD59
CD82	2.52206	3.21248	2.58151	11.8546	8.15472	9.12927	2.1909	0.808105	0.950995	ENSG00000085117	CD82
BCORL1	8.77206	8.96534	9.06442	9.65837	9.7291	8.51068	6.99667	7.1224	5.7881	ENSG00000085185	BCORL1
ATRX	36.8601	42.9066	42.7262	44.7115	55.6608	48.5414	38.817	39.9673	40.2543	ENSG00000085224	ATRX
AK6	49.6508	71.9003	54.328	70.1393	60.5926	69.6748	50.175	52.2654	52.5392	ENSG00000085231	AK6
MYNN	12.6529	14.046	11.7523	12.1979	11.6206	11.8477	14.7663	15.8846	16.6098	ENSG00000085274	MYNN
MECOM	7.01621	5.86646	5.69775	5.10254	4.12896	4.66327	6.57503	5.29569	5.04305	ENSG00000085276	MECOM
SCAMP1	25.7436	24.2114	25.0599	23.4042	25.4582	23.2757	22.0613	19.857	22.216	ENSG00000085365	SCAMP1
PREP	27.5202	26.5638	25.1514	23.0257	24.4994	24.4017	30.4572	32.9495	30.9924	ENSG00000085377	PREP
HACE1	4.5586	5.39324	4.93368	3.14609	3.88636	3.79021	3.92353	2.91339	3.40616	ENSG00000085382	HACE1
SEH1L	31.5098	30.4725	29.1156	26.3519	28.5227	27.3776	26.0005	21.564	25.3115	ENSG00000085415	SEH1L
WDR47	8.66349	10.2644	10.0277	11.2391	12.9582	12.6288	11.0572	11.8883	11.9581	ENSG00000085433	WDR47
WDFY1	35.5614	39.1388	32.6423	41.2734	47.6068	41.036	39.978	38.9126	39.1692	ENSG00000085449	WDFY1
OVGP1	0.466507	0.732661	0.758953	0.509355	0.509238	0.318444	1.09223	0.420395	0.564708	ENSG00000085465	OVGP1
SLC25A24	30.3189	32.1425	30.1713	34.6384	40.6834	36.2872	33.4586	35.0353	32.2064	ENSG00000085491	SLC25A24
MAP3K4	14.2903	12.5851	13.3636	9.74001	9.89819	10.2276	12.2561	14.0684	12.1319	ENSG00000085511	MAP3K4
PILRA	4.90378	6.29034	4.70398	12.0351	9.48209	7.86718	10.4387	9.9893	7.61516	ENSG00000085514	PILRA
ZNF213	7.88371	8.72011	8.81524	7.41404	8.34345	7.98641	11.1052	13.2768	12.7893	ENSG00000085644	ZNF213
AKR1B1	171.161	161.75	177.21	180.39	173.394	187.223	170.704	173.386	178.64	ENSG00000085662	AKR1B1
CPNE3	63.3438	70.4061	61.9383	60.5187	73.4239	61.1899	76.2833	80.0424	77.1825	ENSG00000085719	CPNE3
RRN3	23.2734	24.369	22.3336	23.3053	24.5138	22.1646	26.3662	26.3582	25.3432	ENSG00000085721	RRN3
CTTN	287.694	317.455	297.79	394.697	424.217	388.694	391.378	398.009	391.498	ENSG00000085733	CTTN
MTIF2	41.7359	39.7013	42.2369	35.9893	36.936	38.1239	37.2078	38.1255	33.5958	ENSG00000085760	MTIF2
DDHD2	23.4331	27.2046	29.1641	36.7459	35.1208	36.6208	26.8928	19.6671	21.0959	ENSG00000085788	DDHD2
EPS15	25.598	29.015	25.7438	27.4917	29.3123	26.1854	28.3712	28.2833	26.1722	ENSG00000085832	EPS15
ORC1	18.0187	18.1047	18.2786	12.763	14.8542	15.6297	11.1205	11.3084	12.0945	ENSG00000085840	ORC1
CHERP	36.2641	39.0984	35.0355	36.2918	37.5095	34.2941	31.6985	35.1061	33.6182	ENSG00000085872	CHERP
ATG16L1	18.1076	18.129	18.9924	19.7354	20.9512	15.5193	14.7563	15.8967	16.7665	ENSG00000085978	ATG16L1
USP40	11.2975	11.8915	16.3551	12.7393	10.1632	14.7847	12.7707	10.2627	10.1497	ENSG00000085982	USP40
POMGNT1	77.1163	73.0616	75.4431	81.8864	78.0057	85.046	82.2446	85.6082	85.1449	ENSG00000085998	POMGNT1
RAD54L	19.0748	20.6494	22.9057	16.9461	16.3653	16.3993	12.6629	11.5252	12.429	ENSG00000085999	RAD54L
MAST2	27.7057	27.31	27.603	29.3236	33.3783	28.3407	29.9925	33.0892	31.9301	ENSG00000086015	MAST2
DNAJA1	208.681	209.348	201.121	136.68	129.51	135.611	201.445	205.761	196.766	ENSG00000086061	DNAJA1
B4GALT1	22.009	21.9712	20.3811	14.8572	15.9695	16.5675	35.0162	35.2737	34.0027	ENSG00000086062	B4GALT1
CHMP5	88.637	85.2525	82.9358	59.3822	58.085	60.8218	108.918	112.859	111.226	ENSG00000086065	CHMP5
NFX1	28.4163	29.6526	26.1283	21.9542	21.446	20.435	35.4101	34.2522	34.2474	ENSG00000086102	NFX1
AQP6	0.459635	0.320283	0.382296	0.276976	0.198129	0.3263	0.310024	0.527167	0.372756	ENSG00000086159	AQP6
DIMT1	26.9396	31.8028	27.3105	29.365	32.2005	29.5182	30.2495	31.7576	30.3748	ENSG00000086189	DIMT1
IPO11	12.923	15.5444	12.4295	12.8311	11.662	12.1855	11.1607	11.205	12.7394	ENSG00000086200	IPO11
EIF2AK1	122.585	125.251	125.328	159.955	150.553	142.61	157.5	154.636	161.61	ENSG00000086232	EIF2AK1
EPDR1	59.5101	57.5078	58.7911	86.9317	97.8581	87.6774	71.1181	78.3239	74.1643	ENSG00000086289	EPDR1
SNX10	38.223	37.8083	38.0225	26.4574	29.7796	26.853	43.86	46.195	42.2076	ENSG00000086300	SNX10
SEPHS1	39.1531	35.6139	40.4503	33.4798	40.8969	39.7053	29.9093	32.3091	34.6241	ENSG00000086475	SEPHS1
MRPL28	44.8813	44.4434	44.9658	33.0791	34.9481	37.9773	82.4758	83.8675	90.7639	ENSG00000086504	MRPL28
ITPKC	4.97043	4.97573	4.50287	4.70485	5.48426	4.92508	5.83797	6.10157	6.40274	ENSG00000086544	ITPKC
RBM22	43.6109	44.8309	48.109	43.4096	47.7247	47.7177	43.7483	42.1806	45.4041	ENSG00000086589	RBM22
TMED2	171.56	177.97	160.683	156.962	147.31	154.64	133.822	134.019	128.601	ENSG00000086598	TMED2
ERO1B	8.59833	7.89829	8.4775	5.98419	6.18946	4.88509	6.62413	5.36209	4.55818	ENSG00000086619	ERO1B
ZFAND6	84.6288	79.3652	81.8154	87.2133	105.47	98.7024	77.9539	76.5387	77.7922	ENSG00000086666	ZFAND6
TXLNG	15.2815	16.2903	14.5115	14.6313	14.5708	12.9731	11.4362	11.066	10.9044	ENSG00000086712	TXLNG
LAT2	1.10145	1.12886	0.893727	1.4294	2.84857	1.63759	1.1525	1.08159	1.24984	ENSG00000086730	LAT2
HUWE1	66.5647	60.6812	67.9504	51.2388	60.306	50.9563	47.4154	53.7889	45.8888	ENSG00000086758	HUWE1
ZW10	6.37386	5.16905	6.21963	4.58252	5.61179	4.67808	4.23482	5.09164	4.88839	ENSG00000086827	ZW10
ALG9	4.76979	5.39684	6.03676	6.64127	6.59673	4.70519	4.9894	3.2299	3.68617	ENSG00000086848	ALG9
ACOX3	13.5426	13.3791	13.1809	16.2254	15.2364	13.8916	16.5978	14.5665	14.3913	ENSG00000087008	ACOX3
MTMR2	22.9648	23.3729	22.2832	23.6357	25.2264	23.3224	22.748	22.9926	19.2233	ENSG00000087053	MTMR2
PPP1R15A	93.4939	93.1141	94.0795	112.888	119.843	124.548	141.614	158.719	150.509	ENSG00000087074	PPP1R15A
TRIP6	88.3137	88.9307	87.4103	135.596	124.738	140.958	141.903	145.792	150.72	ENSG00000087077	TRIP6
FTL	4647.96	4475.62	4821.83	3568.71	3683.05	3847.85	3359.41	3278.11	3470.18	ENSG00000087086	FTL
SRRT	127.106	125.788	128.05	119.589	127.796	120.807	103.999	104.223	103.521	ENSG00000087087	SRRT
BAX	240.138	216.409	256.875	219.746	215.497	240.53	233.338	263.727	267.497	ENSG00000087088	BAX
NLK	9.19711	9.34692	7.29281	9.02982	11.6985	9.23648	8.29261	9.72354	8.81973	ENSG00000087095	NLK
PIGS	60.5949	49.1663	61.0089	76.1736	70.1299	73.8072	81.0577	82.8223	80.1143	ENSG00000087111	PIGS
ATXN7L3	49.284	46.8108	44.4844	45.3232	45.5205	44.7081	43.4099	46.6017	43.361	ENSG00000087152	ATXN7L3
PGS1	55.6653	59.2654	54.9542	57.9686	62.7235	64.0408	54.4724	55.7663	50.5872	ENSG00000087157	PGS1
PSMC5	296.449	293.793	304.655	255.41	254.595	268.088	222.585	222.264	236.778	ENSG00000087191	PSMC5
UIMC1	30.444	26.9316	27.4403	33.3297	31.9993	31.886	28.545	28.3305	27.7053	ENSG00000087206	UIMC1
MMP2	806.673	775.41	828.55	574.04	529.483	544.414	864.761	861.92	891.339	ENSG00000087245	MMP2
LPCAT2	8.75209	6.90262	10.7809	5.5839	7.4761	7.19036	7.873	8.33245	9.68571	ENSG00000087253	LPCAT2
GNAO1	12.7865	12.2978	15.5242	15.8976	16.9012	13.3461	13.87	11.2823	11.9086	ENSG00000087258	GNAO1
OGFOD1	50.7545	55.5223	47.3263	49.0885	55.3309	46.6403	45.043	47.3053	44.7524	ENSG00000087263	OGFOD1
SH3BP2	9.16427	10.708	10.2401	10.241	12.0574	11.4354	11.8994	9.0321	10.7925	ENSG00000087266	SH3BP2
NOP14	33.8637	34.8956	33.3355	32.676	33.3422	33.9102	31.3347	32.0529	29.9895	ENSG00000087269	NOP14
ADD1	67.0736	65.338	71.6554	74.0487	75.8897	71.9876	68.4031	75.543	62.2278	ENSG00000087274	ADD1
L2HGDH	11.1823	13.7642	12.2594	13.3916	11.0445	11.3042	8.67352	7.73418	7.42265	ENSG00000087299	L2HGDH
TXNDC16	6.40749	7.00417	5.86658	4.78072	5.1086	5.37006	6.718	6.16262	4.88837	ENSG00000087301	TXNDC16
RTRAF	140.599	156.038	135.262	160.322	133.69	141.466	138.951	130.187	121.606	ENSG00000087302	RTRAF
NID2	12.3448	12.4333	14.6452	14.0538	17.6925	16.3232	27.5383	26.5931	28.7253	ENSG00000087303	NID2
GMCL1	22.7019	22.9165	23.666	24.008	24.7136	23.3161	24.7771	25.8606	29.568	ENSG00000087338	GMCL1
SF3B2	347.471	346.191	341.705	362.729	365.988	364.083	336.24	341.119	355.834	ENSG00000087365	SF3B2
KLHL42	16.5628	17.2946	15.8037	11.1008	15.4316	12.7992	12.2063	12.0913	11.5084	ENSG00000087448	KLHL42
GNAS	1096.37	1088.38	1074.32	1314.2	1287.42	1269.32	758.916	759.472	795.237	ENSG00000087460	GNAS
DNM1L	73.6954	79.6333	72.4408	65.0142	58.2475	49.4608	41.6818	46.0113	47.846	ENSG00000087470	DNM1L
PTHLH	0.816692	1.02433	0.524419	0.675168	1.05191	0.691153	0.94428	1.02745	0.826391	ENSG00000087494	PTHLH
ERGIC2	118.685	129.331	127.483	96.4828	83.5488	85.6145	97.4365	96.1209	91.3084	ENSG00000087502	ERGIC2
TFAP2C	76.0266	71.8161	80.2893	34.104	35.3918	40.8291	63.5818	63.574	63.5275	ENSG00000087510	TFAP2C
AURKA	130.343	129.624	138.7	93.8266	104.445	108.345	69.2517	70.0793	72.6429	ENSG00000087586	AURKA
PIR	52.4651	61.379	51.944	124.544	118.722	113.22	85.2857	81.5867	80.4254	ENSG00000087842	PIR
AAMDC	83.2815	88.6011	82.0037	95.5349	96.1225	107.391	87.209	78.8953	83.4882	ENSG00000087884	AAMDC
RFX2	3.93165	3.57224	2.72422	2.98054	2.2497	3.40558	2.4363	1.55614	2.12238	ENSG00000087903	RFX2
METTL2A	32.9569	32.2955	32.1432	34.4533	32.6216	31.6869	32.0453	29.9348	28.8072	ENSG00000087995	METTL2A
SULT2B1	0.911904	2.01765	1.46405	1.53222	2.18106	2.3534	0.932413	0.422442	0.679645	ENSG00000088002	SULT2B1
ALG6	60.957	59.8467	60.1067	59.6209	65.9811	64.0528	64.8694	62.5602	59.2188	ENSG00000088035	ALG6
CNOT3	38.2963	40.029	37.8915	36.8065	40.954	37.719	30.7661	37.6944	31.9975	ENSG00000088038	CNOT3
PTPN4	7.56281	16.2448	12.9527	9.0293	10.0422	14.6863	10.2017	10.4725	10.5428	ENSG00000088179	PTPN4
DDX18	90.8993	91.341	85.5389	86.4985	97.2108	93.8666	79.9626	83.469	78.5996	ENSG00000088205	DDX18
KHSRP	357.661	358.716	360.791	337.36	374.658	325.823	271.467	285.594	290.375	ENSG00000088247	KHSRP
GNA11	29.8758	28.4281	31.1522	30.9084	31.0187	33.221	29.2747	30.0347	29.344	ENSG00000088256	GNA11
ASAP3	12.9637	10.2122	10.0384	9.2588	9.47877	8.29657	8.10419	8.96869	8.09947	ENSG00000088280	ASAP3
EDEM2	72.4181	64.7771	68.4003	65.2576	68.3072	72.8003	70.2883	71.6111	76.1979	ENSG00000088298	EDEM2
DNMT3B	4.76046	5.23256	4.46031	3.79646	4.3651	4.05598	3.22771	2.83053	3.10112	ENSG00000088305	DNMT3B
REM1	1.05788	0.834248	1.05058	1.15191	1.07289	1.36563	3.58203	2.65883	2.76416	ENSG00000088320	REM1
TPX2	176.586	178.85	188.18	145.735	162.269	169.059	134.976	142.473	137.004	ENSG00000088325	TPX2
FER1L4	1.86379	2.52785	1.70026	1.62946	3.94953	1.1431	3.20994	3.67052	2.9802	ENSG00000088340	FER1L4
PDRG1	36.0927	33.5945	35.6309	31.7831	32.4527	34.0651	22.4863	21.9628	23.856	ENSG00000088356	PDRG1
EPB41L1	26.5308	25.8703	26.1424	24.2354	26.0184	20.4895	14.3998	14.4497	12.3529	ENSG00000088367	EPB41L1
DOCK9	15.8091	13.9959	9.36284	17.5307	13.4582	13.1665	9.37497	9.42603	10.1496	ENSG00000088387	DOCK9
ANKRD10	66.1965	56.7597	55.3688	81.3789	97.2344	81.9505	58.8314	61.1076	59.0071	ENSG00000088448	ANKRD10
TGDS	22.4705	25.5037	20.882	44.4988	44.5832	38.1753	28.316	26.5968	24.7176	ENSG00000088451	TGDS
C3ORF18	7.49478	7.13411	8.10492	12.0877	12.0772	11.1289	11.1721	12.4532	10.4475	ENSG00000088543	C3ORF18
COQ9	44.2955	42.9643	43.7202	50.705	48.3803	48.3702	50.1617	49.2977	52.5549	ENSG00000088682	COQ9
KIF9	15.3311	15.3211	13.9687	21.3772	21.4556	19.6803	13.8918	16.4686	16.8655	ENSG00000088727	KIF9
ARHGAP28	2.34624	2.415	2.40053	2.53842	3.77319	2.43269	2.5865	3.25741	1.7604	ENSG00000088756	ARHGAP28
CRLS1	51.2923	55.1319	49.6483	56.6327	53.9991	55.2391	45.2031	45.9619	44.6424	ENSG00000088766	CRLS1
PPP1R13B	9.91893	8.61419	8.49454	8.48444	8.94706	8.90137	5.78084	7.41757	7.62394	ENSG00000088808	PPP1R13B
ATRN	54.6999	57.143	54.0551	59.8144	67.9204	62.3781	67.437	67.9421	69.3193	ENSG00000088812	ATRN
SMOX	27.8108	27.4429	32.1001	16.5061	17.7413	24.7447	24.9454	22.6201	23.9794	ENSG00000088826	SMOX
FKBP1A	829.448	857.817	840.866	1056.42	1100.68	1042.21	973.455	950.214	972.877	ENSG00000088832	FKBP1A
NSFL1C	105.477	102.408	117.647	92.0335	93.1597	102.505	98.433	102.465	98.8366	ENSG00000088833	NSFL1C
SLC4A11	7.12492	6.53059	4.98765	5.26915	6.29774	6.70453	3.59874	4.09451	2.58734	ENSG00000088836	SLC4A11
C20ORF194	6.44468	6.7641	6.33867	6.75607	7.91555	7.11361	6.81039	6.33034	7.23397	ENSG00000088854	C20ORF194
ZNF343	25.5558	30.5599	26.5738	29.8472	32.857	28.3522	23.5537	24.3271	24.0728	ENSG00000088876	ZNF343
EBF4	28.1778	26.4441	26.8524	33.5721	39.5269	32.1823	29.7086	29.7328	31.9298	ENSG00000088881	EBF4
MAVS	32.4133	33.3078	32.3741	35.2612	36.0847	32.3023	32.5194	33.2066	31.2007	ENSG00000088888	MAVS
LZTS3	7.88822	7.03285	8.63622	7.03529	6.94476	6.37558	8.22453	7.99965	8.76974	ENSG00000088899	LZTS3
XRN2	118.391	118.967	116.232	121.437	130.14	124.579	115.941	117.609	113.951	ENSG00000088930	XRN2
KIZ	12.0656	12.9359	11.7112	12.932	12.5503	10.9696	15.5371	14.3389	14.4105	ENSG00000088970	KIZ
DYNLL1	431.7	426.281	425.029	379.759	387.91	398.31	479.216	493.828	486.89	ENSG00000088986	DYNLL1
SNX5	209.522	204.29	207.573	152.583	159.248	158.669	152.933	146.884	140.294	ENSG00000089006	SNX5
RPL6	1474.13	1439.1	1414.76	1288.36	1240.36	1357.98	1279.17	1285.73	1306.9	ENSG00000089009	RPL6
MAPKAPK5	33.2266	25.5866	29.6078	35.2098	36.4302	37.8293	30.7083	30.4848	24.8969	ENSG00000089022	MAPKAPK5
P2RX7	29.1217	31.9445	26.9233	91.0475	96.9151	89.8231	95.8303	96.5251	96.5596	ENSG00000089041	P2RX7
ESF1	46.1604	45.2142	45.1764	49.2791	42.3587	50.3246	38.1775	39.5777	36.1425	ENSG00000089048	ESF1
RBBP9	28.9146	28.3686	27.9143	23.0755	28.7277	25.7737	25.7573	26.5727	25.5743	ENSG00000089050	RBBP9
ANAPC5	66.8405	74.1999	66.7731	77.0376	81.2602	74.8529	74.502	71.5309	71.8942	ENSG00000089053	ANAPC5
SLC23A2	132.562	135.238	124.895	150.695	167.937	143.398	172.343	168.07	170.669	ENSG00000089057	SLC23A2
SLC8B1	4.35202	5.03757	4.76168	5.17774	6.14627	5.29604	5.389	6.41412	6.11702	ENSG00000089060	SLC8B1
TMEM230	209.519	210.251	207.696	225.765	233.393	222.101	278.018	276.698	279.49	ENSG00000089063	TMEM230
DZANK1	3.14506	3.11004	2.88389	3.88945	2.91747	2.55058	2.14665	2.67571	2.674	ENSG00000089091	DZANK1
KDM2B	17.7871	16.9856	17.8491	18.8304	20.1028	17.4205	15.8487	18.5059	19.2798	ENSG00000089094	KDM2B
TASP1	15.5422	18.0812	15.3103	17.3763	16.8764	14.3366	13.877	11.8684	13.8338	ENSG00000089123	TASP1
OAS1	16.8884	16.9858	16.1929	12.8934	9.74228	8.85263	17.89	18.2969	21.6838	ENSG00000089127	OAS1
GCN1	50.8096	49.5219	52.5944	51.3155	55.2714	52.9185	42.6744	47.5206	44.22	ENSG00000089154	GCN1
RPLP0	2270.89	2121.82	2239.08	1796.76	1749.8	1910.29	1667.88	1680.48	1758.34	ENSG00000089157	RPLP0
PXN	84.5453	83.8528	92.9661	51.5773	59.4476	57.3911	63.4195	62.4014	65.7012	ENSG00000089159	PXN
SIRT4	1.81235	2.18986	1.44911	2.60409	3.12013	1.57401	1.55172	1.6306	1.67863	ENSG00000089163	SIRT4
KIF16B	18.6375	17.4885	17.1218	17.4789	20.8355	19.1457	16.5909	16.4717	17.1584	ENSG00000089177	KIF16B
TRMT6	63.5639	63.9157	64.3583	52.3246	46.3333	47.65	44.0706	46.1448	43.4914	ENSG00000089195	TRMT6
CHGB	2.29645	2.3516	3.03909	0.053217	0.028293	0.028048	0.045755	0	0.077828	ENSG00000089199	CHGB
PEBP1	184.18	173.771	177.073	248.37	235.758	251.904	196.457	206.495	203.822	ENSG00000089220	PEBP1
BRAP	12.1077	14.0801	11.3224	12.2311	13.5954	13.2202	11.7712	11.5025	11.5035	ENSG00000089234	BRAP
ERP29	180.345	180.032	167.024	197.469	189.154	195.822	166.71	164.292	168.633	ENSG00000089248	ERP29
FUS	589.472	564.451	577.808	663.285	630.333	621.907	423.198	426.94	412.254	ENSG00000089280	FUS
IGBP1	46.0922	43.5897	44.2291	54.7991	57.3199	56.3603	52.9698	51.2729	52.2853	ENSG00000089289	IGBP1
FXYD5	227.984	238.804	253.08	242.753	259.135	253.012	250.9	252.713	275.092	ENSG00000089327	FXYD5
ZNF302	22.343	24.8726	20.6203	24.724	27.0502	24.5188	23.6086	26.455	22.9599	ENSG00000089335	ZNF302
GRAMD1A	33.9764	32.319	31.6182	32.113	31.3659	29.993	38.3629	39.8793	41.413	ENSG00000089351	GRAMD1A
FXYD3	436.477	405.588	395.215	386.892	376.218	404.926	351.22	329.515	351.964	ENSG00000089356	FXYD3
CDIP1	6.32419	6.64504	6.76427	4.96752	6.82745	4.31135	3.85318	3.51567	4.81109	ENSG00000089486	CDIP1
CMTM1	4.56953	3.77266	3.31161	5.84678	5.19311	4.51365	3.64859	4.52947	5.53248	ENSG00000089505	CMTM1
GANAB	439.914	434.063	453.888	363.92	395.489	403.388	428.142	434.167	431.363	ENSG00000089597	GANAB
GMIP	5.13532	6.33653	5.42527	4.61934	4.38495	5.17096	4.11307	5.55532	5.44116	ENSG00000089639	GMIP
RBM41	15.2184	13.6392	14.823	12.5947	12.7238	11.4944	13.2051	14.775	12.3521	ENSG00000089682	RBM41
BIRC5	173.991	174.095	183.562	158.274	159.27	173.328	121.003	121.037	118.234	ENSG00000089685	BIRC5
LAG3	0.819649	2.1808	2.11895	1.87481	1.26731	1.36816	0.663888	0.632837	0.721618	ENSG00000089692	LAG3
MLF2	205.982	195.504	210.887	133.178	146.532	143.147	137.809	148.697	149.102	ENSG00000089693	MLF2
OTUB2	2.36763	1.82384	1.67535	0.922743	1.53532	0.915546	1.39328	1.56014	1.76064	ENSG00000089723	OTUB2
DDX24	155.919	139.116	144.365	161.019	146.553	149.749	133.891	121.583	123.793	ENSG00000089737	DDX24
ZBTB25	4.60636	5.00164	5.24014	6.66747	5.76884	6.56864	5.10159	5.95524	6.2722	ENSG00000089775	ZBTB25
NECAP1	31.8181	28.4848	29.3429	23.94	24.5297	25.1168	23.1624	20.7949	24.4685	ENSG00000089818	NECAP1
ARHGAP4	1.07921	1.68103	2.16678	1.04913	1.7344	1.10217	1.47646	1.34638	2.16295	ENSG00000089820	ARHGAP4
ANKRD24	0.200066	0.750166	0.181934	0.308216	0.234902	0.327441	0.74025	0.522512	0.403662	ENSG00000089847	ANKRD24
DHX32	37.7743	33.8943	35.5008	30.1323	33.4133	30.5862	26.5329	29.0012	26.2987	ENSG00000089876	DHX32
RCOR1	10.791	11.5998	12.1147	10.5867	11.4675	10.4133	8.88452	8.60334	8.78657	ENSG00000089902	RCOR1
GPATCH2L	20.1638	22.0131	18.9989	18.409	29.8641	16.2023	21.8115	23.7461	21.5982	ENSG00000089916	GPATCH2L
LTBP4	94.601	92.1415	101.417	80.6362	98.9666	89.0022	106.989	116.367	113.073	ENSG00000090006	LTBP4
BLVRB	69.1945	62.8445	67.3171	63.4698	66.18	64.5786	86.6513	88.4035	89.2942	ENSG00000090013	BLVRB
SLC9A1	11.7936	11.8315	12.7948	14.2793	14.8556	12.1356	15.6485	11.0077	15.1764	ENSG00000090020	SLC9A1
SPTLC1	56.8716	56.8522	54.774	63.5783	72.6367	73.9206	66.2473	67.5105	64.8314	ENSG00000090054	SPTLC1
PAPOLA	79.6451	82.4606	85.2714	76.5108	81.7887	75.4984	64.3884	73.2934	66.5416	ENSG00000090060	PAPOLA
CCNK	32.7273	34.3974	32.6894	30.9411	33.2558	30.8573	28.7793	29.9979	26.5463	ENSG00000090061	CCNK
PCBP4	74.2654	79.7709	81.0102	126.425	130.574	122.005	90.4291	89.4068	98.9697	ENSG00000090097	PCBP4
YPEL3	25.3271	27.4989	27.1848	29.7539	29.3155	36.3361	42.6382	38.789	42.9822	ENSG00000090238	YPEL3
MRPS33	105.323	87.9453	83.0701	110.415	109.257	117.003	124.198	117.675	117.148	ENSG00000090263	MRPS33
NDUFB2	313.746	294.209	309.339	382.509	378.028	417.049	353.138	365.117	371.929	ENSG00000090266	NDUFB2
NUDC	178.402	182.955	184.583	179.89	179.148	181.737	137.05	146.776	151.514	ENSG00000090273	NUDC
MAEA	39.4833	38.7387	39.6095	43.6049	46.6953	43.5519	41.1384	41.0747	43.9991	ENSG00000090316	MAEA
ICAM1	37.3616	38.22	35.0805	29.5655	29.8487	26.6365	39.0292	41.1815	41.2601	ENSG00000090339	ICAM1
STRN4	49.7829	44.9917	49.8331	56.8638	58.0397	54.2074	42.2818	44.4787	47.4573	ENSG00000090372	STRN4
LYZ	1.18552	0.388076	0.858318	0.541703	0.538096	0.830038	0.728289	0.296436	0.10459	ENSG00000090382	LYZ
MUL1	30.5641	24.7684	26.8753	29.5091	33.3243	28.9236	29.6532	30.6655	30.8381	ENSG00000090432	MUL1
TFAP4	12.4381	12.0857	12.3874	14.2768	19.4812	12.6903	17.9569	12.9578	16.5918	ENSG00000090447	TFAP4
PDCD7	28.8362	28.0974	27.4803	41.4812	38.7366	41.4516	30.5455	30.5652	30.8591	ENSG00000090470	PDCD7
SPG21	66.4576	64.0719	61.3445	88.1872	89.6467	88.6335	73.94	72.4705	78.3082	ENSG00000090487	SPG21
DNAJB11	107.502	108.167	110.631	98.3804	99.0091	100.456	100.676	105.779	102.592	ENSG00000090520	DNAJB11
P3H2	66.9929	64.2981	50.3874	119.443	95.6248	85.1916	114.502	107.796	107.288	ENSG00000090530	P3H2
FLT3LG	8.70318	7.27974	7.87543	5.9512	5.30732	9.68747	7.74643	7.83032	9.09345	ENSG00000090554	FLT3LG
RAB11FIP3	21.7028	22.7475	24.2984	24.3723	25.3828	25.8164	29.8069	30.0971	34.442	ENSG00000090565	RAB11FIP3
GNPTG	50.0792	50.1439	47.4763	62.6562	64.0722	66.4778	92.1804	89.3711	95.9036	ENSG00000090581	GNPTG
ZNF268	10.9229	12.3264	15.6955	14.3631	18.8343	14.4911	12.4595	13.988	11.4844	ENSG00000090612	ZNF268
GOLGA3	27.3876	26.2631	27.2791	24.2326	23.3054	26.3024	22.8685	23.8803	24.2262	ENSG00000090615	GOLGA3
PABPC4	154.044	154.673	160.667	134.872	138.116	141.691	126.902	129.47	121.103	ENSG00000090621	PABPC4
CERS4	41.928	40.1332	39.6107	44.2562	40.395	43.8852	57.0503	56.7875	55.4384	ENSG00000090661	CERS4
MCOLN1	25.5518	26.4503	25.2137	22.0874	25.8446	24.131	19.0827	20.1514	19.171	ENSG00000090674	MCOLN1
USP48	40.7062	40.6281	38.4757	46.9857	48.2174	48.0713	34.8078	36.7611	34.3225	ENSG00000090686	USP48
EFNB1	3.78926	4.36685	4.42426	3.48114	4.41532	3.82443	3.15695	3.85945	4.08923	ENSG00000090776	EFNB1
PDPR	20.7191	22.6644	21.0082	19.863	22.3139	19.9328	21.0972	22.2066	21.1926	ENSG00000090857	PDPR
AARS	125.515	125.717	134.908	100.671	102.889	100.077	108.973	108.885	109.669	ENSG00000090861	AARS
GLG1	91.2105	91.7345	87.9227	89.579	88.4979	91.3612	101.83	107.046	101.657	ENSG00000090863	GLG1
KIF4A	30.3591	29.5129	29.4105	24.6541	26.9783	27.7409	21.3277	22.5546	22.0977	ENSG00000090889	KIF4A
TNRC6A	18.471	18.4727	19.4227	18.6765	15.9337	16.1429	19.2436	18.4101	17.4497	ENSG00000090905	TNRC6A
PLEKHG2	12.3575	11.2951	18.5326	13.0072	17.7476	10.7134	15.3184	13.6335	12.3342	ENSG00000090924	PLEKHG2
DLL3	0.490871	0.518164	0.498329	4.80436	3.41792	3.93827	0.244053	0.605358	0.595504	ENSG00000090932	DLL3
NAT14	85.3251	87.6579	88.758	94.443	87.967	96.3771	137.193	135.479	144.987	ENSG00000090971	NAT14
PITPNM2	10.4534	9.98686	12.7905	9.81761	13.4292	12.8796	15.0619	16.0773	16.7476	ENSG00000090975	PITPNM2
EXOC1	23.7887	25.6364	28.3116	24.4345	30.1101	21.9174	29.4388	25.3438	29.2628	ENSG00000090989	EXOC1
RBM27	22.3259	23.9882	22.7528	19.4559	18.741	19.1516	19.5395	14.4256	12.9988	ENSG00000091009	RBM27
OSBPL8	34.3726	37.7889	30.7567	32.6341	43.3058	37.3199	35.2319	35.0803	36.9477	ENSG00000091039	OSBPL8
DTX2	11.66	10.3852	15.9982	12.8835	14.8346	14.3116	18.4512	17.6213	16.3164	ENSG00000091073	DTX2
PUS7	15.13	18.5496	14.4591	20.2544	21.1333	20.2307	17.8815	18.5385	17.2993	ENSG00000091127	PUS7
NRCAM	8.59104	12.3217	10.0533	17.6684	17.6826	14.7934	32.9113	32.1525	38.9251	ENSG00000091129	NRCAM
LAMB1	141.222	150.191	138.513	145.55	151.455	153.521	169.747	181.846	186.473	ENSG00000091136	LAMB1
SLC26A4	0.201411	0.230928	0.280721	0.36407	0.32306	0.434259	0.137891	0.474747	0.267084	ENSG00000091137	SLC26A4
DLD	110.005	102.931	111.13	116.967	139.353	114.348	94.7363	112.043	116.61	ENSG00000091140	DLD
WDR7	9.21586	10.6885	9.77201	11.0742	11.6364	9.41881	9.33901	8.91607	8.08616	ENSG00000091157	WDR7
TXNL1	85.3518	89.6629	91.2866	80.3581	80.458	75.5704	68.2103	77.0213	73.5243	ENSG00000091164	TXNL1
CMTM6	54.7988	54.3971	56.1728	61.6011	60.5773	63.4807	48.7282	51.8962	50.0749	ENSG00000091317	CMTM6
ITGA6	57.3767	57.1481	60.976	35.0239	36.888	42.3203	75.0751	84.6249	75.0217	ENSG00000091409	ITGA6
RAPGEF4	12.7965	17.5951	11.9589	29.6117	29.3065	16.6114	8.28954	6.69856	8.28375	ENSG00000091428	RAPGEF4
MAP3K20	26.0508	26.2175	27.0407	26.3958	29.5503	24.2952	23.5951	24.0382	23.8711	ENSG00000091436	MAP3K20
SMPX	2.41916	1.08823	1.42013	0.264837	0.317704	0.28436	0.232556	0.856844	0.299969	ENSG00000091482	SMPX
FH	93.1992	98.4365	98.9706	106.905	107.679	104.554	80.9621	83.427	82.0908	ENSG00000091483	FH
SEL1L3	5.05442	4.41475	3.75658	4.97516	4.49157	4.0914	0.482959	0.319479	0.437404	ENSG00000091490	SEL1L3
TF	386.399	411.502	344.547	286.042	271.134	262.906	227.489	207.74	225.841	ENSG00000091513	TF
CDV3	106.618	100.277	92.8352	110.225	115.153	104.882	117.47	123.665	113.728	ENSG00000091527	CDV3
ALKBH5	40.1707	40.2289	42.8111	38.305	41.1777	39.5137	39.7293	37.6136	40.6968	ENSG00000091542	ALKBH5
NLRP1	13.1974	14.2678	14.2652	7.73262	7.58152	6.76154	27.1911	34.1203	29.9615	ENSG00000091592	NLRP1
SPAG7	55.3117	53.9144	58.8874	53.3713	57.4028	51.8494	51.3818	52.1956	55.2031	ENSG00000091640	SPAG7
ORC6	31.2514	31.0637	30.8233	28.7272	28.3828	30.3131	20.9389	19.8539	18.6339	ENSG00000091651	ORC6
ZFHX4	0.518536	0.697513	0.839155	0.785345	1.29558	0.279255	0.521059	0.624468	1.55177	ENSG00000091656	ZFHX4
ZC3HC1	29.2883	29.5426	28.6369	28.5091	32.592	34.7144	25.3529	28.379	28.3259	ENSG00000091732	ZC3HC1
RGS17	2.02496	2.40523	2.56781	1.12933	1.24838	1.07783	2.17897	1.64898	1.43504	ENSG00000091844	RGS17
TMEM101	40.2708	36.3009	37.5666	33.3565	33.4957	38.0098	37.0021	35.5157	34.9677	ENSG00000091947	TMEM101
CD200	1.06803	1.68867	1.09974	0	0.305569	0	1.10857	0.608191	0.63139	ENSG00000091972	CD200
CCDC80	10.2119	10.5094	11.245	5.41491	6.65243	9.03176	10.3906	10.5187	9.95775	ENSG00000091986	CCDC80
PSME1	200.446	203.344	198.525	152.979	148.674	157.125	152.796	150.21	154.395	ENSG00000092010	PSME1
PPP2R3C	24.3029	23.2734	21.5006	29.0955	30.4349	30.3304	29.1006	28.6043	25.4221	ENSG00000092020	PPP2R3C
HAUS4	42.7813	41.4223	38.7614	36.1083	34.359	39.025	41.424	41.9202	37.7113	ENSG00000092036	HAUS4
JPH4	0.092899	0.121129	0.243804	0.237992	0.21801	0.219641	0.033706	0.044659	0	ENSG00000092051	JPH4
SLC7A8	3.92706	5.28815	4.18371	7.74261	6.63148	6.92329	1.82981	1.86302	1.39029	ENSG00000092068	SLC7A8
OSGEP	17.2847	16.3704	17.3694	17.615	16.2357	13.9958	17.8092	13.452	13.7318	ENSG00000092094	OSGEP
SLC22A17	8.89397	7.78487	8.35658	10.1897	10.2495	10.3478	3.88503	3.98483	4.11738	ENSG00000092096	SLC22A17
RNF31	26.0952	29.2491	27.5027	24.7183	31.3937	26.1324	27.0264	29.3407	28.3383	ENSG00000092098	RNF31
SCFD1	35.0758	36.9082	39.8993	31.572	29.907	29.3671	30.9007	32.0202	33.0806	ENSG00000092108	SCFD1
G2E3	18.0725	19.7021	18.605	11.6107	14.6559	12.779	11.4659	13.964	13.0039	ENSG00000092140	G2E3
HECTD1	37.7935	38.3255	34.5648	35.6764	43.5874	37.7562	39.7515	33.7899	31.7224	ENSG00000092148	HECTD1
HNRNPC	631.846	599.167	635.155	507.597	513.991	558.585	448.973	471.578	447.278	ENSG00000092199	HNRNPC
SUPT16H	93.3356	94.3992	90.7482	82.3556	87.3054	82.2297	81.5235	85.9434	80.2341	ENSG00000092201	SUPT16H
TOX4	48.439	50.9503	47.9097	47.7443	51.4352	49.4131	51.0532	44.8803	51.5567	ENSG00000092203	TOX4
GEMIN2	11.7523	13.6738	12.0848	8.68938	9.84505	12.4786	11.5826	9.82742	11.6367	ENSG00000092208	GEMIN2
TGM1	1.17957	0.602251	0.776228	0.579453	0.379316	1.34184	0.511827	0.661455	0.228083	ENSG00000092295	TGM1
TINF2	36.2227	34.8027	38.2847	36.2573	33.1942	33.58	41.3461	44.2819	41.2204	ENSG00000092330	TINF2
SEMA6A	2.6238	3.05476	3.28096	11.7536	14.0812	7.68361	2.76429	2.61749	2.63009	ENSG00000092421	SEMA6A
TRPM7	19.0152	18.8807	17.4956	35.1604	31.4169	30.9976	18.5809	19.1442	18.8314	ENSG00000092439	TRPM7
TYRO3	25.0672	30.6005	29.1822	74.6079	63.7602	61.6556	39.6492	43.7396	41.2657	ENSG00000092445	TYRO3
WDR76	19.885	23.5751	21.9462	23.3667	23.5576	22.6502	13.6936	15.2497	15.2453	ENSG00000092470	WDR76
CAPN3	46.2548	55.5409	40.1098	170.562	167.17	136.674	45.2679	50.3927	47.5217	ENSG00000092529	CAPN3
SNAP23	39.1133	45.2187	39.6133	86.7121	63.9617	74.8696	38.6585	35.6569	41.0494	ENSG00000092531	SNAP23
PHGDH	200.347	206.945	221.473	147.251	135.233	136.481	103.228	115.549	111.639	ENSG00000092621	PHGDH
COL9A3	638.348	599.08	634.343	678.485	728.218	765.896	545.126	565.317	572.859	ENSG00000092758	COL9A3
EZR	40.5648	41.7935	40.5123	37.6064	42.8882	38.8917	36.8641	37.6624	38.1193	ENSG00000092820	EZR
MYL6	1684.36	1442.17	1702.49	1144.15	1131.65	1338.28	1062.68	1053.77	1119.19	ENSG00000092841	MYL6
2001-08-01	11.1186	11.1209	10.9205	11.0826	12.5682	10.0543	10.6745	12.4309	9.43918	ENSG00000092847	2001-08-01
CLSPN	26.0791	25.1545	27.4288	22.261	24.5222	23.1782	15.7757	17.4823	15.6018	ENSG00000092853	CLSPN
RFFL	12.7986	16.1938	14.2687	17.412	19.288	18.7582	12.4035	13.8659	13.9224	ENSG00000092871	RFFL
UNC13D	0.971027	0.451665	1.09721	1.64225	0.73589	0.562157	0.497172	0.744027	1.28497	ENSG00000092929	UNC13D
MFSD11	41.929	45.7755	47.1119	39.8264	42.5016	41.4961	45.6373	41.2396	42.9639	ENSG00000092931	MFSD11
DPYSL2	26.4787	23.9039	25.3443	34.1816	34.8613	38.27	28.9466	29.557	27.9735	ENSG00000092964	DPYSL2
TGFB2	9.80061	6.74629	7.16521	4.1846	4.98428	4.97317	6.22373	6.92895	6.55406	ENSG00000092969	TGFB2
GPATCH2	14.4897	15.2538	14.3231	13.7127	13.8562	13.4305	14.4608	12.8712	12.0898	ENSG00000092978	GPATCH2
NUP50	58.4001	62.289	56.8972	50.431	59.873	47.8652	45.8565	47.9389	48.4778	ENSG00000093000	NUP50
CDC45	46.8438	37.4884	43.8135	35.8919	34.551	37.013	37.6273	38.899	38.453	ENSG00000093009	CDC45
COMT	130.007	130.623	133.667	163.112	168.967	164.653	262.27	265.195	272.035	ENSG00000093010	COMT
AC016026,1	4.41194	3.05218	4.96571	5.35668	4.24579	5.38281	8.46665	4.02103	5.9921	ENSG00000093100	AC016026,1
ECHDC1	49.7769	53.9334	49.8309	52.3412	54.4816	53.7652	48.937	47.5719	52.2986	ENSG00000093144	ECHDC1
LRRFIP2	33.387	32.4644	32.7715	47.9341	50.6255	54.0854	38.734	38.8616	36.9178	ENSG00000093167	LRRFIP2
SEC22C	30.5942	35.009	32.18	46.1915	53.1805	47.3239	33.5841	34.3348	32.439	ENSG00000093183	SEC22C
XYLB	6.44178	7.21094	6.80872	7.87423	11.2123	7.92673	6.62551	9.68569	8.77837	ENSG00000093217	XYLB
HDAC6	25.6368	23.8839	25.6805	25.3398	25.9495	25.5803	26.9882	31.9075	32.7903	ENSG00000094631	HDAC6
CDC6	55.1537	55.9133	60.3858	38.9104	44.552	48.4434	32.9589	31.6254	33.8723	ENSG00000094804	CDC6
UPRT	12.5683	12.0079	13.4086	14.7035	16.1454	12.1905	12.906	12.1494	11.0602	ENSG00000094841	UPRT
CDC23	53.9235	56.329	54.0505	49.3445	51.5196	54.1325	37.097	39.0876	37.1632	ENSG00000094880	CDC23
AAAS	89.8251	84.8328	84.598	79.8428	80.5429	86.1748	66.6137	68.0238	69.5319	ENSG00000094914	AAAS
CBX5	65.9391	66.01	70.4521	57.3299	61.6001	61.7239	48.5536	48.5466	43.393	ENSG00000094916	CBX5
SUCO	16.3472	19.8711	17.0607	12.388	13.7291	11.9551	11.8369	13.089	11.6498	ENSG00000094975	SUCO
MSH2	32.4939	33.5423	32.1779	25.3668	28.3608	27.1368	26.0967	25.4943	23.1166	ENSG00000095002	MSH2
MAP3K1	7.42218	7.80539	7.55531	4.81751	6.80829	6.07447	6.80232	7.44268	7.1843	ENSG00000095015	MAP3K1
DHPS	86.3412	84.0874	85.7816	86.937	88.7455	89.4706	84.2177	78.4203	86.1363	ENSG00000095059	DHPS
HOOK2	16.263	16.6814	17.4408	15.7649	19.3799	21.4104	18.2523	21.5592	16.9089	ENSG00000095066	HOOK2
ARCN1	93.9207	96.9293	94.872	84.7141	91.1452	83.5652	83.2454	83.8263	80.2374	ENSG00000095139	ARCN1
TMEM38B	18.3486	17.1542	16.1409	26.873	25.8607	25.8076	17.2111	19.5853	17.3209	ENSG00000095209	TMEM38B
PSMD5	19.6794	14.7684	25.5569	26.2576	29.137	29.1143	28.4836	21.819	20.4071	ENSG00000095261	PSMD5
PTGS1	1.71646	1.74998	1.42923	2.7688	2.62899	2.33777	0.302752	0.191368	0.341541	ENSG00000095303	PTGS1
NUP188	27.8058	27.8331	31.9358	37.3963	43.8669	34.45	29.2921	33.037	31.3475	ENSG00000095319	NUP188
CRAT	25.8881	25.9229	26.5328	39.2772	44.9966	43.2676	42.3994	42.9387	44.4892	ENSG00000095321	CRAT
SH2D3C	0.07871	0.118673	0.269963	0.095434	0.178872	0.114064	0.346193	0.302171	0.298667	ENSG00000095370	SH2D3C
NANS	50.3503	51.3596	51.4925	85.1418	84.2737	84.1943	70.1222	65.0881	67.4053	ENSG00000095380	NANS
TBC1D2	3.86643	3.39069	3.90866	4.8811	5.16698	4.56467	4.45954	4.75727	5.29969	ENSG00000095383	TBC1D2
WHRN	10.8236	14.0426	11.5366	14.2954	15.0639	14.3447	20.1777	19.912	21.9365	ENSG00000095397	WHRN
CWF19L1	30.2567	27.4058	30.9187	21.3821	19.7947	23.3178	16.9892	19.1156	19.1481	ENSG00000095485	CWF19L1
SEMA4G	5.28019	6.59104	6.9622	5.12986	3.53533	4.1736	4.04512	4.5808	4.32474	ENSG00000095539	SEMA4G
BTAF1	18.5618	22.9114	19.79	17.3355	20.6916	16.4216	16.6682	17.691	15.9507	ENSG00000095564	BTAF1
IKZF5	13.3394	10.9961	10.779	8.65904	9.27028	9.08031	7.45061	7.44344	7.97779	ENSG00000095574	IKZF5
SORBS1	12.8346	12.2001	10.7581	8.49642	11.0718	10.3368	10.6203	12.9134	12.9272	ENSG00000095637	SORBS1
BAMBI	100.196	100.157	95.7316	122.225	132.139	139.496	132.733	135.798	135.04	ENSG00000095739	BAMBI
IL11	7.07125	5.2285	9.00562	3.72346	3.11651	3.95346	2.78922	2.14752	3.85428	ENSG00000095752	IL11
WAC	75.2006	78.7761	70.9802	74.1496	79.176	69.5104	63.666	66.452	64.3178	ENSG00000095787	WAC
CREM	30.2705	34.3724	32.2046	35.3612	39.9652	36.2588	31.1037	31.3253	35.2864	ENSG00000095794	CREM
NUBP2	77.2382	69.3015	80.6935	68.1875	72.3406	78.0376	93.1026	97.1515	100.479	ENSG00000095906	NUBP2
HIVEP1	3.96785	4.60322	4.27807	4.37977	6.42037	4.46743	2.54345	4.01586	3.76534	ENSG00000095951	HIVEP1
FKBP5	16.7553	15.4546	15.2373	15.0845	17.4988	13.3597	10.7112	11.6564	10.3518	ENSG00000096060	FKBP5
SRPK1	36.3085	35.5545	30.3525	32.5663	34.8744	22.8118	21.6658	29.4393	30.8586	ENSG00000096063	SRPK1
BRPF3	14.4102	15.0822	16.3283	15.0776	16.0378	14.62	13.0817	14.208	12.4073	ENSG00000096070	BRPF3
MRPS18A	91.5302	88.6681	87.9419	92.4985	94.9819	108.076	132.638	129.007	145.98	ENSG00000096080	MRPS18A
TMEM14A	63.1945	69.2483	71.4846	55.5325	55.9784	55.9205	64.6806	60.7212	61.6825	ENSG00000096092	TMEM14A
EFHC1	11.8226	19.7568	16.7292	13.8057	17.3261	18.2211	16.1057	20.1236	13.9499	ENSG00000096093	EFHC1
HSP90AB1	1085.26	1080.37	1076.87	900.369	944.164	947.754	726.109	757.151	742.297	ENSG00000096384	HSP90AB1
CDC5L	20.5367	21.1066	20.2212	19.3961	18.8614	18.3106	17.0935	16.4024	16.5803	ENSG00000096401	CDC5L
ITPR3	22.6179	25.0945	24.463	22.5881	26.0896	22.8323	26.1961	28.2113	27.4942	ENSG00000096433	ITPR3
ZNF184	6.96735	7.0663	7.79843	6.18189	6.5262	6.25215	6.40976	6.60888	6.43622	ENSG00000096654	ZNF184
SIRT1	10.5668	11.5462	12.1376	10.6537	11.6356	11.3617	9.85772	11.9572	10.1051	ENSG00000096717	SIRT1
HNRNPH3	222.343	223.398	213.746	221.929	238.226	221.924	171.164	173.075	155.976	ENSG00000096746	HNRNPH3
IFT74	11.8487	11.8088	10.2173	7.47936	7.58447	6.64611	13.9869	16.7348	13.2407	ENSG00000096872	IFT74
JAK2	5.409	6.54034	6.18332	4.06313	5.98545	3.77848	7.80596	8.62471	9.73013	ENSG00000096968	JAK2
IL12RB1	0.483796	0.646377	0.881765	0.688434	1.04672	0.662919	1.10167	1.29954	1.37427	ENSG00000096996	IL12RB1
ABL1	24.7123	27.6423	26.0073	42.2797	43.7214	42.7036	37.4775	42.0555	40.2966	ENSG00000097007	ABL1
ACOT7	67.1309	68.9449	68.6805	59.5353	65.8698	70.021	52.5077	54.3915	53.1748	ENSG00000097021	ACOT7
SH3GLB1	57.9269	59.6737	55.212	57.7829	58.5733	51.5354	53.1901	56.0895	48.6647	ENSG00000097033	SH3GLB1
CDC7	27.2897	28.4945	28.9532	24.3412	24.8771	23.6758	25.2404	28.9347	26.5138	ENSG00000097046	CDC7
SYDE2	1.92999	2.27495	2.30945	2.3474	2.97713	3.03747	2.33432	2.34	1.99288	ENSG00000097096	SYDE2
PCSK5	2.21858	2.2914	2.38125	11.0273	11.6322	12.1277	1.25315	1.58115	1.73188	ENSG00000099139	PCSK5
SCD	438.179	446.606	447.451	364.739	379.755	352.285	374.307	379.303	368.346	ENSG00000099194	SCD
TMED1	28.6748	25.855	29.6315	25.0161	24.0473	30.4441	30.9007	29.9456	30.0486	ENSG00000099203	TMED1
ABLIM1	2.4037	1.52111	1.71467	4.21987	3.98253	3.33533	5.04486	4.4714	5.36068	ENSG00000099204	ABLIM1
ERMP1	9.5679	9.19808	9.75516	6.71622	7.32696	6.96269	17.4284	17.1397	16.7978	ENSG00000099219	ERMP1
RAB18	63.8111	68.8007	61.3889	69.6949	67.5531	68.8894	64.451	70.6412	61.5451	ENSG00000099246	RAB18
NRP1	43.3887	41.7231	56.8079	52.0014	63.2056	56.7095	32.1149	37.9776	28.6927	ENSG00000099250	NRP1
HSD17B7P2	1.62939	1.40851	1.51932	1.89552	2.0177	1.50937	3.03593	2.49289	2.67705	ENSG00000099251	HSD17B7P2
PRTFDC1	18.1597	16.9078	20.0687	16.4114	16.4094	19.3393	17.3444	17.8188	18.3697	ENSG00000099256	PRTFDC1
TSPAN15	8.76142	7.22239	8.39552	9.70437	10.5171	8.85999	15.4177	19.0161	18.6498	ENSG00000099282	TSPAN15
WASHC2A	26.5387	30.8961	26.6274	31.9064	35.6968	33.6353	29.4502	29.9037	28.5695	ENSG00000099290	WASHC2A
MAST3	4.51519	4.88449	4.43616	4.14117	5.76065	3.9917	4.9024	4.32058	4.69913	ENSG00000099308	MAST3
MZF1	12.2074	13.554	13.1001	13.811	12.9937	12.5997	13.3075	14.6665	13.4325	ENSG00000099326	MZF1
OCEL1	25.9984	25.7191	24.4976	26.303	28.1447	23.6164	33.7983	30.8517	37.1178	ENSG00000099330	OCEL1
MYO9B	36.6359	35.2725	35.9871	41.9025	44.6136	42.4503	43.7192	45.9002	48.3233	ENSG00000099331	MYO9B
CATSPERG	0.683897	0.918335	0.573669	1.18781	0.090942	0.05411	0.582814	1.34061	2.92924	ENSG00000099338	CATSPERG
PSMD8	212.393	190.723	198.531	241.741	232.358	225.478	193.464	193.345	196.376	ENSG00000099341	PSMD8
FBXL19	31.4445	28.5134	29.8675	28.5804	32.6872	29.6529	27.6906	28.8339	27.8517	ENSG00000099364	FBXL19
HSD3B7	7.12207	8.15409	7.13694	7.54894	7.17679	6.34267	17.4392	14.7618	15.5451	ENSG00000099377	HSD3B7
SETD1A	18.1344	16.0898	15.626	13.812	14.8829	16.2641	11.7691	12.0939	16.1773	ENSG00000099381	SETD1A
BCL7C	34.8828	30.2515	36.3839	28.9043	33.8506	33.0703	35.0364	33.6017	37.8491	ENSG00000099385	BCL7C
MAGEB2	0	0.08731	0.050984	0.279313	0.30088	0.295219	3.657	2.60907	2.82475	ENSG00000099399	MAGEB2
CIRBP	173.42	166.566	163.114	162.731	155.981	151.443	159.459	165.062	160.515	ENSG00000099622	CIRBP
ATP5F1D	185.018	188.667	191.984	190.494	198.653	217.63	179.984	179.172	197.163	ENSG00000099624	ATP5F1D
CBARP	9.34534	10.0058	8.9903	8.0804	8.27727	8.71191	7.47411	8.14631	6.80144	ENSG00000099625	CBARP
HNRNPM	352.585	346.257	356.684	306.171	322.438	343.91	264.853	266.131	279.227	ENSG00000099783	HNRNPM
MARCH2	19.0211	21.4368	22.238	25.373	21.9817	24.9915	26.1277	30.1926	29.3578	ENSG00000099785	MARCH2
NDUFB7	208.873	210.802	222.775	225.774	254.856	265.643	241.281	249.799	273.679	ENSG00000099795	NDUFB7
TECR	229.43	228.239	244.576	206.717	220.82	217.275	205.038	204.796	212.581	ENSG00000099797	TECR
TIMM13	87.4361	87.0241	85.471	104.761	96.6425	108.762	85.8442	89.2665	73.2628	ENSG00000099800	TIMM13
CDC34	44.7908	41.5376	40.2156	45.782	50.6003	47.8748	44.6722	41.665	46.5285	ENSG00000099804	CDC34
MTAP	61.0362	64.3399	57.1206	21.9209	24.3415	18.6113	55.0307	56.674	53.5624	ENSG00000099810	MTAP
CEP170B	17.7593	17.8231	17.206	19.996	22.6358	19.9373	21.6645	22.1494	20.5664	ENSG00000099814	CEP170B
POLR2E	178.204	176.444	191.431	149.954	159.813	161.181	151.722	154.134	153.894	ENSG00000099817	POLR2E
POLRMT	25.7827	27.4368	28.024	27.1024	25.5925	30.1652	25.9329	29.2237	26.3278	ENSG00000099821	POLRMT
HCN2	1.39849	1.31187	1.75848	2.38975	2.6915	2.34412	1.58094	1.52969	1.32253	ENSG00000099822	HCN2
IZUMO4	2.14446	2.06409	1.09534	1.98161	1.25488	0.979818	1.46863	3.44247	2.66513	ENSG00000099840	IZUMO4
RASSF7	11.2109	9.84351	11.044	8.56975	10.0515	12.7524	8.53889	11.1366	10.2088	ENSG00000099849	RASSF7
GADD45B	27.9921	29.1256	26.8921	168.538	171.361	176.094	23.285	19.9663	23.637	ENSG00000099860	GADD45B
PALM	0.694585	1.07479	0.796125	1.82315	1.65446	1.67156	0.027693	0	0.046864	ENSG00000099864	PALM
MADCAM1	0.334198	0.491495	0.512997	0.63201	0.452451	0.451941	0.507397	0.865758	1.04248	ENSG00000099866	MADCAM1
MKNK2	70.8909	67.8671	63.907	56.1603	63.6327	53.819	48.1292	49.212	48.9764	ENSG00000099875	MKNK2
ARVCF	3.41477	4.17851	3.18059	5.25835	3.80448	3.95946	4.15895	3.41063	3.90508	ENSG00000099889	ARVCF
TRMT2A	85.6181	79.6999	83.0174	90.0467	75.5425	96.8417	114.283	97.279	106.639	ENSG00000099899	TRMT2A
RANBP1	369.515	345.741	358.56	314.394	311.71	353.681	352.465	348.092	355.885	ENSG00000099901	RANBP1
ZDHHC8	46.3496	49.0293	52.42	50.5881	55.9024	49.9187	72.1329	79.1592	77.6656	ENSG00000099904	ZDHHC8
KLHL22	19.8674	21.5589	20.7729	20.6647	23.203	18.2557	31.4195	28.7629	30.7131	ENSG00000099910	KLHL22
MED15	77.9857	74.9606	77.2967	80.3455	81.131	78.7157	98.4373	99.688	101.82	ENSG00000099917	MED15
SNAP29	39.9876	35.8137	42.3669	38.8196	40.5004	34.9177	45.9482	47.0117	48.8258	ENSG00000099940	SNAP29
CRKL	26.986	27.7516	27.3634	27.0381	28.4266	27.8033	27.7932	31.8056	28.31	ENSG00000099942	CRKL
LZTR1	36.6451	38.6893	37.492	43.2514	46.6534	42.6217	59.7732	59.1746	64.1774	ENSG00000099949	LZTR1
MMP11	5.93506	5.97996	5.26979	13.0653	12.3969	13.523	16.4014	16.1269	17.461	ENSG00000099953	MMP11
SMARCB1	122.477	123.946	141.197	117.743	127.817	131.813	128.887	123.581	155.781	ENSG00000099956	SMARCB1
P2RX6	1.94851	3.0413	2.7902	1.64523	2.71726	1.57394	3.25484	3.94512	3.65606	ENSG00000099957	P2RX6
DERL3	0.827429	1.40735	1.26524	0.63144	0.339779	0.783277	1.10759	0.830033	1.70762	ENSG00000099958	DERL3
BCL2L13	55.6324	55.0982	53.8132	61.2026	63.0044	66.7266	80.2776	75.9821	71.5555	ENSG00000099968	BCL2L13
DDTL	1.95966	2.4957	2.52493	3.12161	2.76196	3.0173	3.42446	3.65572	3.15727	ENSG00000099974	DDTL
DDT	301.539	290.873	293.082	254.495	288.768	274.234	339.965	367.27	379.133	ENSG00000099977	DDT
GSTT2	1.45352	0.412906	1.24876	2.47288	1.65848	2.82434	4.43167	1.25675	3.515	ENSG00000099984	GSTT2
CABIN1	27.6822	26.3871	28.5257	28.1586	30.142	25.1046	38.2205	39.7018	41.3177	ENSG00000099991	CABIN1
TBC1D10A	27.8606	24.7144	25.3693	26.2936	25.0731	27.1525	34.1666	36.716	36.3849	ENSG00000099992	TBC1D10A
SUSD2	0.865992	0.739087	0.736206	0.540874	0.67103	0.786825	0.516	0.461811	0.666719	ENSG00000099994	SUSD2
SF3A1	111.234	131.075	159.918	144.743	120.997	139.517	137.742	129.078	131.652	ENSG00000099995	SF3A1
RNF215	22.586	18.8516	21.7323	15.46	11.9409	13.882	20.4262	22.0741	23.2845	ENSG00000099999	RNF215
SEC14L2	60.0133	60.9512	68.5102	48.9849	57.322	51.8536	56.2539	57.6308	64.9528	ENSG00000100003	SEC14L2
SPECC1L	22.0555	27.8855	25.4895	24.3274	26.659	23.3086	23.8793	28.5877	25.4598	ENSG00000100014	SPECC1L
PPIL2	47.6669	52.4383	50.2337	46.4454	44.2517	40.6998	60.3872	62.1594	59.6218	ENSG00000100023	PPIL2
YPEL1	0.750525	0.499148	0.587749	1.20561	0.729594	1.78102	1.09924	1.84659	1.01982	ENSG00000100027	YPEL1
SNRPD3	191.078	189.849	190.295	180.13	174.135	169.057	209.38	206.726	197.194	ENSG00000100028	SNRPD3
PES1	116.369	110.304	114.569	113.518	114.511	118.061	131.597	135.831	131.911	ENSG00000100029	PES1
MAPK1	71.6199	77.7569	85.4925	72.5107	83.3744	65.5252	88.3332	89.7103	82.2456	ENSG00000100030	MAPK1
GGT1	0.611729	1.01052	1.13597	0.826143	1.25174	0.71837	2.13082	2.405	2.59719	ENSG00000100031	GGT1
PPM1F	33.2862	30.7704	33.7382	34.1744	32.4107	30.742	42.329	44.124	45.3655	ENSG00000100034	PPM1F
SLC35E4	10.5704	10.8152	11.0158	12.6568	13.3984	13.2698	17.4515	17.0704	19.8898	ENSG00000100036	SLC35E4
TOP3B	27.9506	28.5362	27.07	28.284	27.8585	26.356	31.0581	27.1137	29.9773	ENSG00000100038	TOP3B
ESS2	21.5399	17.9069	19.6438	18.8454	19.3024	19.215	25.7131	23.5302	27.075	ENSG00000100056	ESS2
CRYBB2P1	20.1047	17.6146	20.3118	19.2418	18.6363	16.0669	20.0527	21.7983	19.0458	ENSG00000100058	CRYBB2P1
MFNG	0.096419	0.347734	0.984436	0	0.035453	0.068057	0.807316	0.111117	0.218224	ENSG00000100060	MFNG
CARD10	7.77862	6.6127	7.77083	6.22718	5.31791	6.55659	6.33945	7.21497	8.05308	ENSG00000100065	CARD10
LRP5L	3.32084	4.31781	3.41498	4.07633	2.7377	3.58792	2.99813	3.44734	3.79221	ENSG00000100068	LRP5L
SLC25A1	162.574	156.545	161.896	136.359	142.827	134.118	214.217	210.842	232.273	ENSG00000100075	SLC25A1
PLA2G3	1.12029	0.979626	0.910257	0.19471	0.182879	0.051853	0.042072	0.028195	0	ENSG00000100078	PLA2G3
GGA1	73.1543	73.7942	65.0598	77.9683	80.5682	76.507	84.0703	81.5487	88.202	ENSG00000100083	GGA1
HIRA	29.5927	31.6734	29.6818	29.2499	30.9111	29.4406	36.3761	35.3826	35.265	ENSG00000100084	HIRA
SH3BP1	18.4712	21.7366	25.3584	25.286	27.3679	23.1298	24.8443	25.8045	26.028	ENSG00000100092	SH3BP1
LGALS1	3665.48	3416.36	3973.45	2789.55	3378.04	3805.62	2979.48	3056.4	3347.07	ENSG00000100097	LGALS1
HPS4	21.7385	23.2919	23.1203	28.8472	29.3924	22.9171	31.7385	33.0168	32.2181	ENSG00000100099	HPS4
PIK3IP1	1.26344	1.28255	1.45406	3.45195	3.39469	3.56291	5.40067	4.60263	6.18025	ENSG00000100100	PIK3IP1
SRRD	25.0734	17.5524	24.4325	26.9331	22.2916	28.1407	25.8149	23.7882	29.7486	ENSG00000100104	SRRD
PATZ1	27.5218	25.8617	26.9626	23.2577	24.1079	23.1338	29.6058	29.917	29.3605	ENSG00000100105	PATZ1
TRIOBP	122.173	112.033	129.495	143.671	162.941	157.885	172.942	188.952	185.545	ENSG00000100106	TRIOBP
TFIP11	42.6104	40	42.9599	39.523	41.5186	42.2341	48.7542	53.7871	53.6182	ENSG00000100109	TFIP11
GCAT	32.4819	30.9543	33.466	36.6216	39.5814	44.5696	40.8438	40.438	45.79	ENSG00000100116	GCAT
ANKRD54	48.8272	49.2661	51.1233	62.5676	64.5423	68.9234	55.8153	57.3077	59.2975	ENSG00000100124	ANKRD54
EIF3L	468.933	465.592	483.369	603.353	531.448	587.024	553.403	532.293	485.996	ENSG00000100129	EIF3L
SNU13	242.631	236.84	243.207	261.494	220.418	241.615	219.011	210.012	208.023	ENSG00000100138	SNU13
MICALL1	45.1182	38.9604	52.8914	45.3761	44.9275	45.277	66.9867	67.3417	72.1357	ENSG00000100139	MICALL1
POLR2F	270.953	257.015	272.771	363.098	325.638	348.282	326.01	315.545	324.942	ENSG00000100142	POLR2F
SOX10	728.09	747.44	735.678	854.883	929.429	835.091	732.201	752.777	780.605	ENSG00000100146	SOX10
CCDC134	7.74383	7.58753	8.04143	7.25326	7.63395	6.41939	6.32163	6.78699	6.25154	ENSG00000100147	CCDC134
DEPDC5	11.2577	10.2381	9.61597	12.0273	11.1619	16.9177	10.5696	10.0647	11.4194	ENSG00000100150	DEPDC5
PICK1	7.13661	5.68482	5.87596	7.90844	7.58154	7.95808	8.85753	7.36606	10.192	ENSG00000100151	PICK1
TTC28	2.15936	2.49779	2.06944	3.29375	2.59235	2.76644	4.38902	5.51691	4.52146	ENSG00000100154	TTC28
CENPM	57.0087	54.0029	57.272	48.5712	53.3324	61.9496	47.8889	51.3078	51.1956	ENSG00000100162	CENPM
SEPTIN3	1.00399	1.02594	0.966444	1.49078	1.16496	1.19088	0.750905	0.713655	0.617671	ENSG00000100167	SEPTIN3
TPTEP1	0.611754	1.26917	0.479986	1.02502	1.10079	0.772743	0.931291	0.813933	1.0872	ENSG00000100181	TPTEP1
SLC5A4	0.619005	0.725028	0.442372	4.26791	4.16029	3.95226	0.262502	0.314113	0.133409	ENSG00000100191	SLC5A4
KDELR3	31.1664	30.1504	34.1969	36.7696	41.1414	40.1981	49.0872	47.1893	45.6754	ENSG00000100196	KDELR3
CYP2D6	0.993282	0.823983	0.576412	1.23295	0.799834	0.71116	0.971349	0.996791	0.978943	ENSG00000100197	CYP2D6
DDX17	133.057	150.113	137.065	188.714	212.422	179.44	187.394	186.791	175.392	ENSG00000100201	DDX17
DMC1	4.01747	3.34471	1.89048	0.348177	1.63401	3.45428	1.72358	0.371039	1.29035	ENSG00000100206	DMC1
TCF20	17.8274	18.9607	18.101	17.5299	18.4077	15.3089	18.046	15.0561	18.7746	ENSG00000100207	TCF20
HSCB	20.9503	25.219	21.972	20.0592	20.5388	21.2298	26.0312	24.3202	28.2543	ENSG00000100209	HSCB
CBY1	30.5545	25.3158	27.7349	38.7589	38.7743	40.0983	42.5764	40.3575	41.3742	ENSG00000100211	CBY1
TOMM22	139.293	125.747	130.46	158.311	161.934	159.833	154.829	153.611	153.54	ENSG00000100216	TOMM22
XBP1	70.9431	73.1373	68.3214	52.3655	63.0954	60.5053	67.7605	69.9082	75.0544	ENSG00000100219	XBP1
RTCB	92.3436	91.7904	93.7938	115.466	118.216	120.883	94.8912	94.8169	95.0101	ENSG00000100220	RTCB
JOSD1	46.6084	51.0277	45.0413	63.6502	64.8023	57.7056	69.8161	65.0475	63.3367	ENSG00000100221	JOSD1
FBXO7	214.718	212.627	218.724	254.826	267.586	267.823	301.552	302.723	298.562	ENSG00000100225	FBXO7
GTPBP1	20.1278	20.2525	27.1584	28.084	32.1844	30.6858	26.2234	25.2782	21.8957	ENSG00000100226	GTPBP1
POLDIP3	77.6444	70.7342	74.3944	67.0739	69.5071	74.303	68.8057	85.862	85.1007	ENSG00000100227	POLDIP3
RAB36	5.05982	5.17317	5.25783	5.67336	5.78693	4.97348	7.82805	6.42022	8.08668	ENSG00000100228	RAB36
TIMP3	187.008	184.29	190.231	155.34	164.537	167.735	206.404	212.672	203.222	ENSG00000100234	TIMP3
PPP6R2	45.3692	46.581	45.2489	48.4524	49.7475	50.8395	48.3639	51.9702	53.2877	ENSG00000100239	PPP6R2
SBF1	53.5399	53.9867	50.7166	61.0226	64.6637	64.0506	56.3754	57.051	61.5111	ENSG00000100241	SBF1
SUN2	93.2986	84.5743	92.5937	121.905	133.938	129.01	137.512	128.208	144.895	ENSG00000100242	SUN2
CYB5R3	307.988	298.551	326.53	339.6	371.253	370.871	396.081	394.313	417.229	ENSG00000100243	CYB5R3
DNAL4	16.5312	15.2682	16.5728	23.8887	25.8649	23.7766	26.0992	25.3946	27.3419	ENSG00000100246	DNAL4
LMF2	102.209	95.98	102.38	95.0665	97.2769	107.242	109.622	109.208	114.593	ENSG00000100258	LMF2
RHBDD3	36.1167	33.2395	34.7315	33.4988	34.5722	32.6264	41.5856	38.1443	39.2952	ENSG00000100263	RHBDD3
PACSIN2	111.407	112.355	105.992	77.5162	83.2818	76.226	104.918	108.723	107.995	ENSG00000100266	PACSIN2
TTLL1	7.89112	7.49864	6.76462	11.4314	10.8551	9.41532	15.3247	15.8085	15.5497	ENSG00000100271	TTLL1
AP1B1	74.1977	75.0359	75.6228	70.8802	75.1716	73.5916	91.2618	91.2113	93.2635	ENSG00000100280	AP1B1
HMGXB4	27.5793	31.1868	29.7182	34.6607	37.6288	34.8729	31.9168	33.417	34.3465	ENSG00000100281	HMGXB4
TOM1	31.0522	30.9825	29.2159	53.5322	48.0625	45.4738	51.4698	47.2366	53.4024	ENSG00000100284	TOM1
CHKB	46.1176	45.5738	43.8547	50.1526	51.8989	46.2666	60.3189	55.995	56.7292	ENSG00000100288	CHKB
HMOX1	24.4737	21.7161	22.2471	35.581	39.9521	36.1562	35.9824	37.4998	36.1411	ENSG00000100292	HMOX1
MCAT	28.3724	27.9033	30.0422	30.5654	28.6255	26.7238	26.8131	30.0953	30.1821	ENSG00000100294	MCAT
THOC5	71.9238	64.3924	58.4996	58.481	54.2304	52.2123	70.7228	69.4211	68.7871	ENSG00000100296	THOC5
MCM5	145.822	133.924	146.263	162.24	153.764	165.757	147.075	143.642	152.63	ENSG00000100297	MCM5
ARSA	30.5098	31.2892	30.9709	33.278	34.1667	33.8628	52.6962	53.4574	61.4908	ENSG00000100299	ARSA
TSPO	238.786	229.968	232.929	313.766	337.761	352.846	362.363	361.644	392.505	ENSG00000100300	TSPO
RASD2	0.132848	0.278534	0.299158	0.371799	0.373119	0.372562	0.21752	0.246011	0.168486	ENSG00000100302	RASD2
TTLL12	84.6507	87.8835	81.789	90.8344	95.7606	94.8289	86.748	89.945	91.5566	ENSG00000100304	TTLL12
CBX7	11.5042	12.6972	13.1872	19.1339	19.5273	18.9318	22.0852	19.8239	20.3484	ENSG00000100307	CBX7
RPL3	1862.9	1815.39	1800.82	1652.48	1596.17	1676.54	1767.25	1797.08	1839.2	ENSG00000100316	RPL3
ZMAT5	26.1916	25.4186	24.097	25.5832	23.7379	28.5815	31.9599	33.7613	36.986	ENSG00000100319	ZMAT5
RBFOX2	52.7854	60.9836	57.3308	69.519	80.316	65.9308	71.5286	75.7404	71.5508	ENSG00000100320	RBFOX2
SYNGR1	37.5946	39.5868	41.1579	56.84	53.807	48.5447	64.1137	67.943	72.8592	ENSG00000100321	SYNGR1
TAB1	24.0174	22.4299	24.3203	30.4713	32.9766	35.8128	33.9555	33.5108	35.4336	ENSG00000100324	TAB1
ASCC2	35.9562	35.286	30.7508	19.5744	27.6053	21.4572	34.4132	34.4238	37.2495	ENSG00000100325	ASCC2
MTMR3	8.88602	8.41021	10.2987	8.38825	9.54688	10.2154	11.6613	11.6176	11.6608	ENSG00000100330	MTMR3
MIEF1	38.8601	37.3185	37.2124	47.2224	50.8341	44.8745	42.8577	44.0934	42.1218	ENSG00000100335	MIEF1
APOL4	0.083457	0.461497	0.333124	1.22683	0.20483	0.925374	0.382392	0.173017	0.251884	ENSG00000100336	APOL4
APOL1	15.9099	12.8949	11.8311	19.3634	16.6664	18.3765	25.4676	25.0198	23.3147	ENSG00000100342	APOL1
PNPLA3	18.0215	18.7649	19.3595	22.0351	22.6825	22.5743	23.5873	25.253	25.3919	ENSG00000100344	PNPLA3
MYH9	221.897	216.02	236.65	221.284	247.147	227.528	267.741	296.005	290.327	ENSG00000100345	MYH9
SAMM50	96.8435	94.581	98.4189	85.525	86.8957	87.9356	80.7086	77.5749	82.0744	ENSG00000100347	SAMM50
TXN2	183.993	175.89	173.816	207.786	206.256	209.193	211.408	230.225	233.697	ENSG00000100348	TXN2
FOXRED2	57.2489	61.3456	58.2051	75.6272	91.8717	80.1141	101.663	103.38	104.399	ENSG00000100350	FOXRED2
GRAP2	0.383156	0.367609	0.036668	1.14816	2.11836	1.20054	0.60835	0.154937	1.82363	ENSG00000100351	GRAP2
EIF3D	182.51	176.086	185.417	232.536	254.392	230.745	226.468	233.982	236.964	ENSG00000100353	EIF3D
TNRC6B	8.85036	9.4136	11.0886	10.9895	11.9092	9.55902	11.4908	12.0469	11.0461	ENSG00000100354	TNRC6B
SGSM3	70.9792	73.1805	67.1064	99.2212	103.56	105.697	92.5749	104.51	103.822	ENSG00000100359	SGSM3
IFT27	14.5632	17.017	13.6877	20.0715	22.3576	24.1218	20.2926	22.3895	20.7576	ENSG00000100360	IFT27
KIAA0930	143.648	141.231	144.509	173.847	188.488	188.532	461.32	458.752	490.209	ENSG00000100364	KIAA0930
SLC25A17	44.9211	42.8666	40.236	54.0219	54.6061	50.7708	46.3861	50.409	52.8005	ENSG00000100372	SLC25A17
FAM118A	18.9919	20.0974	19.0266	20.1576	19.5526	22.7814	17.4426	16.3769	19.946	ENSG00000100376	FAM118A
KCTD17	32.6372	28.2975	31.2548	44.1314	39.933	40.1997	44.8086	39.5416	44.4978	ENSG00000100379	KCTD17
ST13	395.149	401.856	387.794	498.192	466.699	465.34	416.66	430.497	432.945	ENSG00000100380	ST13
IL2RB	1.61022	1.39801	0.81056	1.8295	1.92641	1.68977	0.162658	0.235308	0.121423	ENSG00000100385	IL2RB
RBX1	62.6469	60.7258	62.8339	75.0564	68.2403	74.4037	71.2051	66.8288	62.4107	ENSG00000100387	RBX1
EP300	20.2757	23.2734	25.3096	21.3058	28.3549	20.0569	20.9164	20.0393	20.0227	ENSG00000100393	EP300
L3MBTL2	23.4902	24.8522	25.78	31.3609	30.3119	27.8872	26.6541	26.0217	30.7283	ENSG00000100395	L3MBTL2
CHADL	1.64533	1.77647	1.88968	2.31223	2.73857	3.75737	1.00085	0.934972	1.01462	ENSG00000100399	CHADL
RANGAP1	128.437	126.644	128.791	126.529	129.971	141.708	107.519	110.267	111.887	ENSG00000100401	RANGAP1
ZC3H7B	38.7061	39.0852	38.4861	39.4381	40.7032	37.6663	43.9327	45.2837	44.0193	ENSG00000100403	ZC3H7B
PHF5A	77.3771	74.4616	81.7811	82.238	76.4039	88.9114	73.9982	68.8155	71.9929	ENSG00000100410	PHF5A
ACO2	76.4229	75.8851	75.7803	96.2667	99.2059	95.6802	90.4466	93.0832	97.0604	ENSG00000100412	ACO2
POLR3H	53.4037	57.2871	55.0594	55.0277	60.7009	55.0021	53.0408	55.2727	52.9047	ENSG00000100413	POLR3H
TRMU	97.6786	100.348	103.072	92.8598	96.1723	97.3052	74.1896	75.0051	74.523	ENSG00000100416	TRMU
PMM1	44.0778	40.9103	43.7704	49.6158	48.3457	53.5832	54.9829	54.9217	59.5361	ENSG00000100417	PMM1
DESI1	30.7429	29.0152	29.8197	30.5357	29.1559	28.1404	24.3713	27.3915	23.3916	ENSG00000100418	DESI1
CERK	40.1869	37.5524	38.0471	39.8556	42.8547	43.3963	36.3411	39.4142	40.5957	ENSG00000100422	CERK
BRD1	18.6358	20.3171	18.6015	21.2457	23.9514	21.4099	20.6736	21.7006	18.4716	ENSG00000100425	BRD1
ZBED4	13.7311	14.1534	13.4837	15.817	16.8187	14.826	13.7953	13.8878	13.0725	ENSG00000100426	ZBED4
HDAC10	55	60.7713	58.8279	52.8507	52.5965	47.0568	67.1646	69.0454	68.3257	ENSG00000100429	HDAC10
ABHD4	14.3504	14.1067	14.2796	21.2228	15.2528	17.8684	17.5048	16.6011	17.0273	ENSG00000100439	ABHD4
KHNYN	25.5749	25.1299	25.5825	28.3063	30.0485	26.3082	27.6356	26.5458	25.1919	ENSG00000100441	KHNYN
FKBP3	107.935	108.022	113.123	87.8846	85.3815	87.7024	80.1565	81.2665	79.6095	ENSG00000100442	FKBP3
SDR39U1	45.2059	41.4612	43.6076	39.2103	39.944	41.4329	42.9955	52.843	45.7203	ENSG00000100445	SDR39U1
RBM23	69.3405	66.9862	64.4271	70.7707	75.8343	75.9993	71.5247	72.6728	69.0949	ENSG00000100461	RBM23
PRMT5	74.801	73.1556	77.9653	63.8158	59.4623	72.4114	67.0195	44.4956	52.9477	ENSG00000100462	PRMT5
AP4S1	3.9332	2.7818	2.45926	2.02327	2.23821	3.41778	2.04828	2.31253	2.54922	ENSG00000100478	AP4S1
POLE2	6.44389	7.71961	7.10358	5.94458	9.11974	8.37994	5.32581	5.23419	4.58922	ENSG00000100479	POLE2
VCPKMT	6.60337	7.78219	6.49635	7.80391	6.66557	6.99518	5.12568	5.91055	4.51833	ENSG00000100483	VCPKMT
SOS2	9.79925	10.8884	9.09617	10.4691	13.7309	11.3835	10.8378	9.96606	9.63922	ENSG00000100485	SOS2
CDKL1	5.01272	7.21423	7.00085	3.59918	2.19405	10.4335	8.64972	4.8581	5.5801	ENSG00000100490	CDKL1
NIN	21.4814	23.2921	21.8996	27.9037	28.3769	25.4804	25.67	23.8912	23.412	ENSG00000100503	NIN
PYGL	87.9265	86.1376	84.348	118.59	115.895	117.128	112.334	114.249	112.666	ENSG00000100504	PYGL
TRIM9	20.4754	22.2354	20.9073	11.8354	13.2074	12.4665	21.763	23.791	25.0388	ENSG00000100505	TRIM9
PSMC6	93.4978	92.6231	85.9392	74.4635	78.0034	86.7481	69.3594	71.6798	61.4646	ENSG00000100519	PSMC6
GNPNAT1	24.9923	29.8828	24.7435	21.5985	24.1696	23.3917	19.6263	19.5322	16.0317	ENSG00000100522	GNPNAT1
DDHD1	5.8679	7.17714	6.26675	5.52651	7.14468	5.67973	5.88552	6.81364	5.19538	ENSG00000100523	DDHD1
CDKN3	84.0282	88.092	89.3812	75.0283	83.3611	89.7651	64.3901	60.2021	59.5888	ENSG00000100526	CDKN3
CNIH1	146.312	139.287	146.669	132.081	148.458	142.804	124.962	125.609	114.235	ENSG00000100528	CNIH1
CGRRF1	14.5173	7.43399	13.1412	12.9301	11.3479	12.1854	10.7951	11.973	8.78334	ENSG00000100532	CGRRF1
ATP6V1D	96.6495	88.847	87.8655	116.963	87.7863	100.015	81.1798	76.7685	74.0241	ENSG00000100554	ATP6V1D
PIGH	24.8483	27.1961	25.4586	25.3571	25.8259	27.0644	28.3911	26.42	23.6605	ENSG00000100564	PIGH
PSMA3	141.141	147.215	144.159	124.3	127.789	138.649	110.232	100.606	99.244	ENSG00000100567	PSMA3
VTI1B	80.3118	79.3176	82.3471	76.7221	70.9095	83.3099	65.0543	69.0386	73.154	ENSG00000100568	VTI1B
TIMM9	42.5933	47.0572	53.7518	56.8847	45.6454	47.263	40.5163	44.4897	42.619	ENSG00000100575	TIMM9
GSTZ1	22.1989	19.3911	23.1058	23.5965	22.8238	31.5366	33.0856	36.0968	37.1434	ENSG00000100577	GSTZ1
KIAA0586	17.3028	17.0668	17.7234	14.648	16.8945	16.0561	13.6055	15.0715	16.1834	ENSG00000100578	KIAA0586
TMED8	12.6028	13.0011	12.8496	12.7861	14.4779	12.998	10.902	12.1758	11.3042	ENSG00000100580	TMED8
SAMD15	1.72469	1.91843	1.5095	0.923281	0.492605	1.11975	1.31196	1.1969	0.778567	ENSG00000100583	SAMD15
AHSA1	250.135	227.841	230.089	245.724	242.002	264.812	202.318	186.221	179.666	ENSG00000100591	AHSA1
DAAM1	11.6199	14.1426	17.4047	22.1844	24.9817	23.2958	18.878	31.8815	29.8979	ENSG00000100592	DAAM1
SPTLC2	13.4332	13.0383	14.8934	12.8433	13.4928	13.1088	11.5335	11.9954	11.3374	ENSG00000100596	SPTLC2
RIN3	13.4584	13.3224	12.8853	15.3531	17.1224	15.2434	21.3187	21.3769	20.2689	ENSG00000100599	RIN3
LGMN	40.7247	36.2068	37.1082	41.556	46.2618	43.1414	45.917	47.1609	49.7481	ENSG00000100600	LGMN
ALKBH1	8.05296	7.85543	7.71575	8.4404	7.70548	6.3658	6.40714	7.91644	6.67586	ENSG00000100601	ALKBH1
SNW1	74.9443	69.2121	74.2865	69.8952	68.1616	73.2356	58.7712	60.737	64.205	ENSG00000100603	SNW1
ITPK1	96.1985	106.345	102.88	126.065	141.259	132.035	137.614	140.625	146.072	ENSG00000100605	ITPK1
DHRS7	70.3857	70.3778	69.6768	75.8723	70.2124	76.6608	70.4961	76.2113	75.5338	ENSG00000100612	DHRS7
PPM1A	28.2594	28.0009	26.2423	25.7567	27.1874	27.482	28.8574	29.6432	28.9799	ENSG00000100614	PPM1A
SIX4	2.70986	3.11739	3.09975	2.11218	2.3525	1.9418	0.977118	2.20438	1.36237	ENSG00000100625	SIX4
ASB2	5.38971	4.87922	3.983	5.89352	5.27202	5.24345	4.6342	4.99716	5.20525	ENSG00000100628	ASB2
CEP128	4.16978	4.34225	4.47337	4.19027	4.2512	4.32072	3.54072	3.2186	3.46345	ENSG00000100629	CEP128
ERH	345.842	340.03	319.794	360.32	290.9	323.453	272.406	241.058	215.435	ENSG00000100632	ERH
HIF1A	216.923	229.807	225.393	97.9574	107.286	104.315	127.4	136.403	122.177	ENSG00000100644	HIF1A
SUSD6	6.85417	7.15093	6.30863	7.10539	7.40265	7.93489	7.20026	7.29491	6.87908	ENSG00000100647	SUSD6
SRSF5	230.167	226.96	224.155	285.032	249.892	241.667	220.221	217.134	212.741	ENSG00000100650	SRSF5
EIF5	208.972	225.851	228.966	209.252	221.459	200.958	159.233	155.434	158.295	ENSG00000100664	EIF5
DICER1	7.42552	11.0838	9.32673	8.77851	12.8703	8.09145	8.49022	8.1709	7.97935	ENSG00000100697	DICER1
ZFYVE21	21.1	23.2314	18.6204	24.0236	27.0042	25.3388	23.8237	22.7031	23.1975	ENSG00000100711	ZFYVE21
MTHFD1	112.792	114.069	112.866	105.512	116.145	103.014	97.3784	98.9049	95.6288	ENSG00000100714	MTHFD1
ZC3H14	39.1209	39.3075	42.8114	34.8912	38.5977	35.6434	32.0856	36.4375	33.1246	ENSG00000100722	ZC3H14
TELO2	27.8667	23.6961	25.0328	23.6745	27.2274	23.0238	32.6693	34.3602	34.334	ENSG00000100726	TELO2
PCNX1	10.3943	10.3541	10.9879	9.70038	10.1245	10.7015	8.47063	8.11823	7.50165	ENSG00000100731	PCNX1
GSKIP	15.5404	15.6144	13.8652	13.3521	13.0763	13.12	11.223	13.4517	13.2193	ENSG00000100744	GSKIP
VRK1	33.4035	33.5223	32.6661	28.8605	25.9012	27.6896	19.9873	25.3037	17.0347	ENSG00000100749	VRK1
PSMC1	218.774	217.066	223.43	188.674	210.807	209.036	159.87	170.152	173.606	ENSG00000100764	PSMC1
RPS6KA5	4.87473	4.63654	4.32495	4.51825	5.26669	4.16274	7.29826	7.35064	7.54861	ENSG00000100784	RPS6KA5
PPP4R3A	41.4199	43.8422	42.5967	39.3087	38.7087	37.0318	30.2187	35.9821	34.4102	ENSG00000100796	PPP4R3A
C14ORF93	8.48702	8.65374	9.82157	7.72368	9.40878	8.31559	9.36739	9.4858	10.1705	ENSG00000100802	C14ORF93
PSMB5	189.686	173.844	193.84	183.4	164.351	185.346	166.52	161.591	161.786	ENSG00000100804	PSMB5
YY1	51.8511	51.7014	48.9613	45.9557	45.242	45.2194	42.0994	42.2694	38.7183	ENSG00000100811	YY1
ACIN1	128.094	134.486	129.102	119.686	128.545	120.738	110.113	109.165	115.23	ENSG00000100813	ACIN1
CCNB1IP1	27.8372	31.4001	31.0822	31.1073	31.7641	32.4778	31.3504	32.3584	30.9913	ENSG00000100814	CCNB1IP1
TRIP11	19.1729	22.9918	16.7329	20.4683	22.9213	17.0225	17.2574	15.3579	17.703	ENSG00000100815	TRIP11
APEX1	193.334	191.459	187.157	198.085	191.402	201.844	196.353	198.424	206.889	ENSG00000100823	APEX1
PABPN1	155.208	146.878	140.968	159.632	143.436	148.019	151.957	148.224	140.848	ENSG00000100836	PABPN1
ARHGAP5	43.7924	48.7865	45.6281	39.6893	50.162	42.9023	44.7295	51.4639	46.3048	ENSG00000100852	ARHGAP5
CINP	44.6583	47.4749	45.6963	51.9204	52.3905	55.5474	49.3592	48.0554	51.7454	ENSG00000100865	CINP
DHRS2	1.01553	1.02475	0.733423	0.160284	0.025937	0.043056	0.295147	0.709965	0.409373	ENSG00000100867	DHRS2
SRP54	58.3962	58.3341	55.9526	51.6112	52.9707	49.4629	43.7051	46.8495	44.2195	ENSG00000100883	SRP54
CHD8	28.0207	26.0342	29.416	27.9244	23.7514	23.0275	21.3613	22.4171	19.0768	ENSG00000100888	CHD8
PCK2	17.5234	17.8869	18.3805	24.0237	21.6122	22.2412	17.0029	18.5038	16.9433	ENSG00000100889	PCK2
PRORP	22.9299	23.7818	20.9238	29.8552	27.9574	25.6075	23.3093	22.0831	19.0628	ENSG00000100890	PRORP
DCAF11	39.7626	45.0726	39.3577	41.2783	46.4294	44.2932	38.673	40.0986	47.9597	ENSG00000100897	DCAF11
PSMA6	218.845	217.93	211.526	206.105	209.736	208.369	201.813	196.148	213.065	ENSG00000100902	PSMA6
NFKBIA	25.0212	25.4971	23.3107	24.5845	30.3534	28.603	42.9867	36.7208	40.0823	ENSG00000100906	NFKBIA
EMC9	22.0704	22.1625	25.0898	19.7963	16.2457	21.3851	17.2106	17.289	15.7253	ENSG00000100908	EMC9
PSME2	204.561	200.746	218.639	166.546	175.016	163.262	172.193	172.462	172.226	ENSG00000100911	PSME2
BRMS1L	10.8331	11.8333	10.7563	10.8584	10.9812	8.85983	10.6326	9.38912	10.2189	ENSG00000100916	BRMS1L
REC8	1.63089	3.55822	1.59648	3.39629	1.12898	2.10274	2.72986	3.30581	2.83688	ENSG00000100918	REC8
TM9SF1	81.4717	86.9211	80.2477	73.7762	78.7458	80.1455	77.1386	79.4326	83.7661	ENSG00000100926	TM9SF1
SEC23A	31.945	34.1942	33.0639	31.5692	35.3582	31.8396	26.6506	28.0073	27.5725	ENSG00000100934	SEC23A
GMPR2	59.0487	68.299	61.5899	60.1979	49.6877	54.3588	67.3333	69.9185	69.7676	ENSG00000100938	GMPR2
PNN	72.8244	74.0791	75.2813	68.8045	79.6283	65.0784	47.8068	56.3773	49.5643	ENSG00000100941	PNN
RABGGTA	19.7638	20.7329	18.3094	20.1054	21.3623	19.3226	17.4755	20.8522	23.5589	ENSG00000100949	RABGGTA
NFATC4	33.5207	32.1151	23.2378	35.8984	34.4941	40.3177	26.5181	30.614	28.2126	ENSG00000100968	NFATC4
PLTP	37.4543	37.6696	36.2031	36.7011	35.3818	36.0864	33.5292	33.531	37.1099	ENSG00000100979	PLTP
PCIF1	33.1242	31.4137	32.9162	33.8681	33.575	36.7546	38.437	39.3914	40.8091	ENSG00000100982	PCIF1
GSS	88.1231	82.5584	89.2496	67.9551	73.5727	69.5186	78.1864	81.9178	80.2328	ENSG00000100983	GSS
VSX1	0.944336	0.936381	0.297053	0.674231	0.806804	0.174297	0.763337	0.360762	0.824145	ENSG00000100987	VSX1
TRPC4AP	64.3246	65.5565	64.8792	62.0188	68.3446	62.4699	64.2239	64.5635	67.0008	ENSG00000100991	TRPC4AP
PYGB	695.938	664.765	702.824	243.319	269.863	296.984	700.831	723.436	738.804	ENSG00000100994	PYGB
ABHD12	127.051	127.127	126.493	158.522	164.644	169.424	137.667	139.707	137.193	ENSG00000100997	ABHD12
PROCR	88.7559	83.1942	86.2626	77.5596	78.9879	73.7635	70.5991	69.9566	68.2549	ENSG00000101000	PROCR
GINS1	30.6382	30.3259	31.4389	22.1598	26.6006	25.3114	21.6867	22.6728	22.3887	ENSG00000101003	GINS1
NINL	13.6727	12.2399	13.2319	15.8536	17.9293	12.007	14.0087	15.6966	13.4461	ENSG00000101004	NINL
UQCC1	48.8876	52.397	48.5502	55.9316	67.3677	49.3788	54.5014	54.792	53.0474	ENSG00000101019	UQCC1
ZMYND8	33.3468	34.4702	33.7313	27.3	22.7137	22.5971	16.8238	17.8682	16.0381	ENSG00000101040	ZMYND8
IFT52	31.8689	31.7649	29.1728	28.0629	33.1165	28.288	24.6576	23.7943	22.1084	ENSG00000101052	IFT52
MYBL2	98.6413	97.7009	101.095	91.0698	100.224	101.584	63.4448	67.9144	69.2279	ENSG00000101057	MYBL2
NDRG3	48.6026	49.6846	49.3325	50.2612	48.4463	46.6456	37.4506	38.4205	38.1742	ENSG00000101079	NDRG3
RAB5IF	221.563	202.595	211.346	210.312	222.993	224.557	152.898	165.313	164.022	ENSG00000101084	RAB5IF
NFATC2	128.577	139.423	131.396	145.98	186.551	154.74	125.483	128.088	123.983	ENSG00000101096	NFATC2
PABPC1L	40.5081	37.2894	40.6776	30.1873	35.4752	27.8861	37.4183	42.6178	38.7645	ENSG00000101104	PABPC1L
STK4	28.4039	29.2354	28.982	25.7041	28.3274	24.7852	20.0624	20.789	19.3074	ENSG00000101109	STK4
SALL4	0.530888	0.524952	0.695097	0.559995	0.212859	0.37855	0	0	0	ENSG00000101115	SALL4
ADNP	49.9852	54.0226	50.1675	45.9496	51.0222	46.9125	40.179	40.6912	39.3578	ENSG00000101126	ADNP
PFDN4	106.728	101.256	106.725	77.1405	86.1299	89.2475	63.5658	71.8398	68.7577	ENSG00000101132	PFDN4
CSTF1	61.0378	65.1089	68.0294	57.7273	61.0127	59.0224	48.1318	45.608	49.3146	ENSG00000101138	CSTF1
RAE1	68.6076	69.953	70.1624	71.8899	63.8974	70.9841	41.6882	44.3571	40.8062	ENSG00000101146	RAE1
TPD52L2	109.756	104.87	110.686	115.31	122.905	116.155	74.1409	76.0777	77.9338	ENSG00000101150	TPD52L2
DNAJC5	45.6343	43.6826	42.8358	45.6824	47.0356	47.8779	28.8499	28.9564	30.0708	ENSG00000101152	DNAJC5
NELFCD	116.492	117.914	107.943	129.653	123.976	116.339	76.3357	85.6983	72.3852	ENSG00000101158	NELFCD
PRPF6	106.085	99.1983	104.549	85.8413	89.0702	89.0228	65.5295	64.3651	69.4735	ENSG00000101161	PRPF6
PRELID3B	124.102	122.076	114.08	125.725	120.333	119.372	69.2938	66.8964	60.9597	ENSG00000101166	PRELID3B
MTG2	73.7076	66.4932	71.1251	69.8501	77.4871	78.6799	49.0884	51.2997	47.6934	ENSG00000101181	MTG2
PSMA7	631.613	594.063	637.375	689.532	677.97	739.97	359.705	362.294	384.027	ENSG00000101182	PSMA7
SLCO4A1	43.0681	42.0968	53.3612	27.7142	28.5958	31.9118	39.613	40.9698	41.3342	ENSG00000101187	SLCO4A1
NTSR1	0.265612	0.319001	0.294786	0.581717	0.401981	0.470562	0.038067	0.198453	0.085401	ENSG00000101188	NTSR1
MRGBP	29.7789	30.1082	30.6607	26.1621	27.4959	27.1287	18.2043	18.4675	19.141	ENSG00000101189	MRGBP
TCFL5	20.9215	20.2142	18.283	21.096	21.2892	19.6947	16.1229	15.3873	13.8004	ENSG00000101190	TCFL5
DIDO1	34.2517	36.4119	36.2777	30.7312	35.2586	31.9842	20.3217	20.785	20.3315	ENSG00000101191	DIDO1
GID8	33.1274	32.1012	31.7726	32.8416	31.2837	32.7113	18.3382	18.7533	20.1784	ENSG00000101193	GID8
BIRC7	0	0.05436	0.061612	0.600973	0.709616	1.13271	0	0	0	ENSG00000101197	BIRC7
ARFGAP1	102.621	104.818	102.892	106.259	118.397	106.72	70.4097	65.2996	67.5678	ENSG00000101199	ARFGAP1
EEF1A2	22.3423	21.037	23.2932	6.36714	6.94612	6.21229	16.9729	15.0515	17.9236	ENSG00000101210	EEF1A2
PTK6	0.089196	0.160594	0.341064	0.553052	0.510867	0.67871	0.352982	0.479642	0.264793	ENSG00000101213	PTK6
GMEB2	12.7957	11.7755	11.3909	9.24103	10.1699	10.5949	8.16519	7.52675	7.58732	ENSG00000101216	GMEB2
C20ORF27	67.1091	66.0035	70.8466	62.0785	61.1878	63.5455	63.2591	65.5357	70.7672	ENSG00000101220	C20ORF27
SPEF1	0.960861	0.708808	0.698339	1.38227	0.583476	1.83146	0.950307	0.699776	0.492376	ENSG00000101222	SPEF1
CDC25B	171.879	175.246	181.697	182.782	188.069	182.56	168.368	176.677	176.509	ENSG00000101224	CDC25B
RNF24	14.4462	14.7723	14.9981	14.5254	16.2821	16.9964	14.1124	12.8376	13.1409	ENSG00000101236	RNF24
ARFRP1	46.741	44.4867	47.0903	46.9399	43.9823	45.5086	28.1231	29.5941	28.8275	ENSG00000101246	ARFRP1
NDUFAF5	31.7376	35.7722	34.0562	39.0996	40.2063	33.3826	29.9534	33.2796	29.7085	ENSG00000101247	NDUFAF5
TRIB3	32.6783	33.8358	32.8734	29.8008	32.354	32.1568	28.7883	31.0756	28.2529	ENSG00000101255	TRIB3
RASSF2	0.995773	1.50308	1.12669	1.61212	1.98528	1.33508	0.643391	0.512591	0.551507	ENSG00000101265	RASSF2
CSNK2A1	143.413	143.376	137.19	115.83	133.834	124.206	119.519	123.742	109.531	ENSG00000101266	CSNK2A1
SLC52A3	1.13379	0.863674	1.11858	0.370933	0.558824	0.407054	0.708848	0.509896	0.488477	ENSG00000101276	SLC52A3
CDS2	35.2764	38.2077	38.0055	32.0996	37.8791	35.1078	29.342	28.7588	27.4464	ENSG00000101290	CDS2
HM13	418.647	397.364	401.68	429.861	431.95	428.347	405.425	416.624	431.111	ENSG00000101294	HM13
SNPH	8.2154	9.10825	9.03076	8.84484	9.39028	8.16929	7.93126	7.27357	8.51123	ENSG00000101298	SNPH
SEC23B	83.4025	81.7334	76.4653	79.5172	84.7926	82.6935	63.3785	67.5109	66.9859	ENSG00000101310	SEC23B
FERMT1	3.99144	5.19362	4.95767	1.70402	1.3757	1.03865	1.67503	1.77754	2.34506	ENSG00000101311	FERMT1
PLCB4	10.374	16.3419	10.5003	13.6685	15.3408	12.4425	4.76084	3.71454	5.28158	ENSG00000101333	PLCB4
TM9SF4	62.2597	63.5367	61.8721	59.9993	65.359	60.9072	62.5092	66.4166	67.4383	ENSG00000101337	TM9SF4
CRNKL1	39.1175	33.2559	40.6557	38.6766	34.6884	36.4308	38.5567	37.3898	33.9466	ENSG00000101343	CRNKL1
POFUT1	74.6345	80.9455	79.403	63.3741	73.076	72.993	76.1172	80.0822	76.1784	ENSG00000101346	POFUT1
SAMHD1	29.8478	33.2301	28.5024	51.098	53.0086	43.4084	27.0067	32.6626	30.6888	ENSG00000101347	SAMHD1
PAK5	0.158608	0.145228	0.293543	0.16822	0.03385	0.168343	0.140817	0.14712	0.031189	ENSG00000101349	PAK5
KIF3B	47.0777	47.1258	45.6477	43.5597	45.6458	42.6574	44.9939	47.7336	43.5572	ENSG00000101350	KIF3B
MROH8	0.828152	0.621815	2.18601	1.47894	1.50139	1.64143	1.55727	1.35702	0.935416	ENSG00000101353	MROH8
NOP56	357.203	384.713	359.924	342.59	311.713	310.975	235.832	240.671	233.014	ENSG00000101361	NOP56
MANBAL	97.4236	98.422	96.377	126.905	123.827	119.591	98.5161	97.9341	101.82	ENSG00000101363	MANBAL
IDH3B	218.786	224.935	213.702	221.291	232.787	236.862	197.926	192.782	200.747	ENSG00000101365	IDH3B
MAPRE1	154.764	150.019	150.72	127.906	138.827	138.578	133.393	134.987	136.985	ENSG00000101367	MAPRE1
JAG1	12.9882	13.327	14.7334	13.0231	16.6738	12.9792	9.67806	10.8855	10.8182	ENSG00000101384	JAG1
CDK5RAP1	36.9145	38.0352	40.5857	39.4211	37.7687	47.5572	38.2334	37.0037	34.8773	ENSG00000101391	CDK5RAP1
SNTA1	16.245	16.2516	15.8703	22.5285	22.0118	21.9547	20.6364	20.0589	20.3696	ENSG00000101400	SNTA1
TTI1	33.4035	38.4918	36.8946	32.2547	34.1342	37.1904	28.8923	27.6091	24.345	ENSG00000101407	TTI1
E2F1	65.9356	62.8012	65.9898	55.9594	56.0401	62.5274	60.1969	59.9942	65.7447	ENSG00000101412	E2F1
RPRD1B	27.6256	27.4532	29.4059	23.9202	26.7651	23.3581	24.8499	28.0334	21.6483	ENSG00000101413	RPRD1B
PXMP4	6.99074	8.47868	7.89691	10.0409	9.94771	7.21338	9.29744	10.1058	10.5181	ENSG00000101417	PXMP4
CHMP4B	138.054	137.806	136.95	149.745	155.501	153.186	136.156	141.145	143.686	ENSG00000101421	CHMP4B
CST3	457.163	446.703	457.896	645.996	691.001	733.598	772.471	736.366	814.671	ENSG00000101439	CST3
ACTR5	12.242	11.6784	13.24	11.6444	10.6508	9.80141	8.73858	9.03457	8.19636	ENSG00000101442	ACTR5
WFDC2	2.08068	1.5511	1.27049	1.36541	1.74856	1.59177	0.856326	0.345316	0.59428	ENSG00000101443	WFDC2
AHCY	260.792	256.112	257.338	229.17	239.695	241.229	197.8	202.427	200.441	ENSG00000101444	AHCY
FAM83D	71.9537	69.4165	71.0729	54.5172	61.9909	58.808	41.3894	42.8185	41.1095	ENSG00000101447	FAM83D
DHX35	15.0323	13.3049	13.8733	13.6955	16.2714	14.695	11.589	10.6549	11.3882	ENSG00000101452	DHX35
DNTTIP1	79.291	75.4611	83.1178	70.2621	71.5911	72.1692	62.8583	60.8471	66.4797	ENSG00000101457	DNTTIP1
MAP1LC3A	39.5779	43.2434	38.1587	61.3569	58.9216	63.4032	79.4182	74.004	78.8616	ENSG00000101460	MAP1LC3A
PIGU	44.6286	44.0616	43.614	43.0139	42.6095	50.3667	45.4686	42.3891	46.6473	ENSG00000101464	PIGU
ACOT8	52.7462	47.4426	52.1172	48.115	52.5038	51.063	46.9577	42.2961	47.0528	ENSG00000101473	ACOT8
APMAP	238.28	231.094	233.503	237.665	239.965	254.834	281.034	284.643	289.79	ENSG00000101474	APMAP
ZNF516	9.3399	8.91263	7.29949	8.77094	12.5715	11.5251	8.79067	10.3676	9.63809	ENSG00000101493	ZNF516
[truncated: 13,779 more rows]

## Sheet: DESeq KMT5B#3 vs Mock
baseMean	log2FoldChange	lfcSE	stat	pvalue	padj	ID	dir
1326.31	-5.13745	0.123516	-41.5933	0	0	ENSG00000163975.11	down
1784.68	2.58108	0.0747518	34.5287	2.97153e-261	2.35271e-257	ENSG00000099860.8	up
752.258	-4.04059	0.124041	-32.5745	9.41157e-233	4.96774e-229	ENSG00000198467.14	down
1304.24	2.51844	0.0848268	29.6892	1.05875e-193	4.19133e-190	ENSG00000188783.5	up
650.487	-5.32225	0.186805	-28.491	1.51594e-178	4.80098e-175	ENSG00000010278.13	down
629.037	6.07847	0.220052	27.6229	5.91271e-168	1.56046e-164	ENSG00000126890.13	up
16416.3	-1.74692	0.0652431	-26.7755	6.22653e-158	1.40853e-154	ENSG00000155850.7	down
719.422	-2.84878	0.108134	-26.345	5.85877e-153	1.15967e-149	ENSG00000101938.14	down
4998.62	1.56591	0.0615432	25.4441	8.1985e-143	1.44248e-139	ENSG00000104763.18	up
570.08	3.01934	0.122504	24.6469	3.97463e-134	6.29382e-131	ENSG00000261711.6	up
1037.02	2.58914	0.105472	24.5482	4.5178e-133	6.50358e-130	ENSG00000168481.8	up
6027.8	1.32401	0.0560362	23.6278	1.99678e-123	2.63491e-120	ENSG00000106333.12	up
4186.62	1.62026	0.0689292	23.5062	3.52489e-122	4.29359e-119	ENSG00000089041.16	up
2278.8	-1.99404	0.084871	-23.4949	4.59506e-122	5.19734e-119	ENSG00000163235.15	down
554.685	2.87588	0.123496	23.2871	5.98968e-120	6.3231e-117	ENSG00000178538.9	up
9095.38	1.93367	0.0831728	23.2488	1.46222e-119	1.44714e-116	ENSG00000103994.17	up
2396.51	1.94748	0.0885417	21.9951	3.20877e-107	2.98887e-104	ENSG00000170624.13	up
2921.3	1.56813	0.0713709	21.9716	5.37963e-107	4.73258e-104	ENSG00000112137.17	up
988.05	3.11061	0.142429	21.8396	9.75497e-106	8.13e-103	ENSG00000197971.14	up
6961.25	-1.15573	0.0530317	-21.7932	2.69309e-105	2.13225e-102	ENSG00000100644.16	down
14770.6	1.4426	0.0662229	21.784	3.29216e-105	2.48245e-102	ENSG00000148180.19	up
387.529	-4.28585	0.202766	-21.1369	3.64065e-99	2.62044e-96	ENSG00000145526.11	down
1726.51	1.42068	0.067778	20.9608	1.49684e-97	1.03054e-94	ENSG00000221890.3	up
2471.34	1.57842	0.0763735	20.6671	6.84431e-95	4.51582e-92	ENSG00000162706.12	up
739.694	2.88267	0.140955	20.451	5.88348e-93	3.72659e-90	ENSG00000048740.18	up
267.682	-4.25639	0.208774	-20.3875	2.15699e-92	1.31369e-89	ENSG00000236362.8	down
2216.81	-1.31185	0.0647397	-20.2634	2.70464e-91	1.58622e-88	ENSG00000127863.15	down
811.544	1.82321	0.0901076	20.2337	4.9451e-91	2.79663e-88	ENSG00000132561.13	up
4320.51	1.16916	0.0582607	20.0678	1.41139e-89	7.70668e-87	ENSG00000198053.11	up
829.412	-1.9226	0.0960301	-20.0208	3.63111e-89	1.91662e-86	ENSG00000188488.13	down
349.014	-3.3799	0.171415	-19.7177	1.52057e-86	7.76719e-84	ENSG00000162631.18	down
29430.4	-1.38578	0.0717604	-19.3113	4.3179e-83	2.13669e-80	ENSG00000100994.11	down
480.492	2.29941	0.12038	19.1013	2.46198e-81	1.18138e-78	ENSG00000099139.13	up
272.818	-4.81552	0.252755	-19.0521	6.31033e-81	2.93894e-78	ENSG00000081803.15	down
7591.05	1.15829	0.0609985	18.9889	2.10728e-80	9.53393e-78	ENSG00000143341.11	up
11374.5	1.12594	0.0598798	18.8033	7.1004e-79	3.12319e-76	ENSG00000134871.18	up
466.447	2.57321	0.137547	18.7079	4.27262e-78	1.82857e-75	ENSG00000103485.17	up
4207.74	1.0576	0.0572004	18.4893	2.51616e-76	1.04851e-73	ENSG00000147416.10	up
4782.46	1.48964	0.0815545	18.2656	1.55525e-74	6.31472e-72	ENSG00000114554.11	up
1378.52	-1.80727	0.101873	-17.7405	2.0397e-70	8.07465e-68	ENSG00000168672.3	down
760.078	-1.85142	0.104909	-17.6478	1.05764e-69	4.08481e-67	ENSG00000164434.11	down
29772.6	0.791814	0.0451919	17.5212	9.87838e-69	3.72438e-66	ENSG00000117984.13	up
5472.72	0.984364	0.0563767	17.4605	2.86582e-68	1.05535e-65	ENSG00000213614.9	up
248.102	-3.79403	0.22018	-17.2315	1.54201e-66	5.5495e-64	ENSG00000224902.5	down
109083	-1.09523	0.06392	-17.1344	8.22658e-66	2.89484e-63	ENSG00000111640.14	down
3508.99	1.08652	0.0637777	17.036	4.44112e-65	1.52881e-62	ENSG00000197256.10	up
3076.1	1.03768	0.0611167	16.9787	1.17996e-64	3.97547e-62	ENSG00000163513.17	up
1132.23	1.43662	0.0849364	16.9141	3.54415e-64	1.1692e-61	ENSG00000133069.16	up
2702.79	1.64777	0.0988386	16.6713	2.1188e-62	6.84719e-60	ENSG00000106772.17	up
1224.32	1.89853	0.114987	16.5108	3.06615e-61	9.71049e-59	ENSG00000158747.14	up
2043.8	1.02318	0.0621474	16.4638	6.68103e-61	2.0744e-58	ENSG00000167114.12	up
1065.7	1.62992	0.0990563	16.4545	7.78807e-61	2.37162e-58	ENSG00000134508.12	up
4910.88	0.8936	0.0543435	16.4435	9.32929e-61	2.78734e-58	ENSG00000103855.17	up
4744.98	0.831138	0.050817	16.3555	3.97483e-60	1.16558e-57	ENSG00000143369.14	up
1168.45	1.39731	0.0855017	16.3424	4.92475e-60	1.41788e-57	ENSG00000069974.15	up
5389.84	1.3876	0.0851223	16.3013	9.66141e-60	2.73194e-57	ENSG00000105976.14	up
3964.38	0.898582	0.0553148	16.2449	2.42833e-59	6.74608e-57	ENSG00000176978.13	up
1550.6	-1.53111	0.0950072	-16.1157	1.97985e-58	5.40534e-56	ENSG00000099810.19	down
3397.34	-0.873578	0.0547921	-15.9435	3.16125e-57	8.48447e-55	ENSG00000060138.12	down
6242.14	-1.03948	0.0657023	-15.821	2.22846e-56	5.88127e-54	ENSG00000125148.6	down
309.693	-2.65422	0.168349	-15.7662	5.31325e-56	1.37927e-53	ENSG00000142910.15	down
4933.3	1.25593	0.0799052	15.7178	1.14235e-55	2.9176e-53	ENSG00000182287.14	up
17091.3	-0.957184	0.0621748	-15.3951	1.76647e-53	4.37064e-51	ENSG00000137154.12	down
758.564	2.20063	0.142944	15.3951	1.76558e-53	4.37064e-51	ENSG00000158022.6	up
1524.25	1.23411	0.0803411	15.3608	2.99746e-53	7.30226e-51	ENSG00000112902.11	up
2052.84	1.04597	0.0683642	15.3	7.65056e-53	1.83555e-50	ENSG00000234456.7	up
226.932	2.94662	0.193428	15.2337	2.11298e-52	4.99388e-50	ENSG00000198597.8	up
176.834	-3.32176	0.218325	-15.2148	2.82286e-52	6.57354e-50	ENSG00000147041.11	down
2078.88	1.13328	0.0746329	15.1848	4.4601e-52	1.02356e-49	ENSG00000075426.11	up
9993.98	-1.00204	0.0661193	-15.155	7.02329e-52	1.58877e-49	ENSG00000137309.19	down
15135	0.737957	0.0489167	15.086	2.00224e-51	4.46556e-49	ENSG00000106397.11	up
4478.57	1.01151	0.0671661	15.0598	2.97851e-51	6.55065e-49	ENSG00000169439.11	up
2729.3	0.960453	0.0639251	15.0247	5.06178e-51	1.09799e-48	ENSG00000204054.13	up
3639.01	1.04471	0.0695602	15.0188	5.52583e-51	1.18245e-48	ENSG00000257923.10	up
10619.5	-0.906795	0.0604283	-15.0061	6.69365e-51	1.41325e-48	ENSG00000018408.14	down
1464.63	-1.82223	0.121479	-15.0004	7.30096e-51	1.52119e-48	ENSG00000236824.2	down
2482.08	1.477	0.0984941	14.9958	7.81844e-51	1.60786e-48	ENSG00000143387.12	up
344.882	2.98819	0.199537	14.9756	1.05931e-50	2.15053e-48	ENSG00000187642.9	up
626.957	-1.73773	0.116301	-14.9416	1.76575e-50	3.53933e-48	ENSG00000170500.12	down
2206.73	1.41353	0.0955762	14.7895	1.71158e-49	3.38785e-47	ENSG00000137203.11	up
4387.9	-1.27607	0.0864814	-14.7555	2.83707e-49	5.54629e-47	ENSG00000128567.16	down
1771.24	-1.42145	0.0966078	-14.7136	5.27383e-49	1.01843e-46	ENSG00000170485.16	down
2098.95	0.987621	0.0672899	14.6771	9.03529e-49	1.72378e-46	ENSG00000136999.4	up
246.263	2.89018	0.197215	14.655	1.25197e-48	2.36012e-46	ENSG00000134602.15	up
3535.67	1.04227	0.0713329	14.6114	2.37617e-48	4.42666e-46	ENSG00000185950.8	up
3785.22	1.12399	0.0769742	14.6022	2.71886e-48	5.00619e-46	ENSG00000187498.15	up
598.643	1.59075	0.109153	14.5736	4.13575e-48	7.52754e-46	ENSG00000181409.12	up
541.977	2.06457	0.141755	14.5643	4.73798e-48	8.52567e-46	ENSG00000137834.14	up
39099.7	1.11513	0.0767121	14.5365	7.11181e-48	1.26534e-45	ENSG00000136235.16	up
1101.46	1.48928	0.102956	14.4652	2.00946e-47	3.53552e-45	ENSG00000170381.13	up
2240.02	-1.21982	0.0844793	-14.4393	2.92688e-47	5.09309e-45	ENSG00000137331.11	down
4532.95	-1.46944	0.101953	-14.4128	4.29676e-47	7.39556e-45	ENSG00000120738.7	down
1342.71	1.18832	0.0824678	14.4096	4.50583e-47	7.67202e-45	ENSG00000168487.18	up
1535.68	1.70279	0.118295	14.3944	5.61411e-47	9.45738e-45	ENSG00000092529.23	up
5227.66	0.75014	0.05241	14.3129	1.81706e-46	3.02875e-44	ENSG00000140545.14	up
2490.52	0.86935	0.0614811	14.1401	2.14962e-45	3.54575e-43	ENSG00000175866.15	up
4729.53	1.36315	0.096667	14.1015	3.71692e-45	6.06777e-43	ENSG00000131981.15	up
1144.06	1.14218	0.0810231	14.097	3.96165e-45	6.4013e-43	ENSG00000128578.9	up
128.826	4.44348	0.319968	13.8872	7.56887e-44	1.21064e-41	ENSG00000183580.9	up
41284	0.700211	0.0505281	13.8579	1.14011e-43	1.80536e-41	ENSG00000035862.12	up
1878.61	1.13436	0.0820508	13.8251	1.79771e-43	2.81849e-41	ENSG00000184371.13	up
2519.79	1.06995	0.0775536	13.7963	2.68334e-43	4.16576e-41	ENSG00000104081.13	up
355.861	-1.80821	0.131582	-13.742	5.68786e-43	8.74439e-41	ENSG00000101210.11	down
7487.38	-1.32382	0.0969551	-13.6539	1.91307e-42	2.91283e-40	ENSG00000005884.17	down
5276.9	0.861522	0.0631586	13.6406	2.29633e-42	3.46308e-40	ENSG00000107372.12	up
252.835	-2.53235	0.185671	-13.6389	2.3511e-42	3.51223e-40	ENSG00000133216.16	down
2349.74	0.987026	0.0724146	13.6302	2.64846e-42	3.91947e-40	ENSG00000167106.11	up
2866.32	1.60322	0.11788	13.6005	3.9783e-42	5.833e-40	ENSG00000115648.13	up
500.097	1.85781	0.137002	13.5605	6.87072e-42	9.98146e-40	ENSG00000182612.10	up
1326.18	1.0935	0.0812864	13.4524	2.9789e-41	4.28827e-39	ENSG00000130956.13	up
5653.65	0.77764	0.0580501	13.396	6.38015e-41	9.10177e-39	ENSG00000133059.16	up
512.529	2.02538	0.151339	13.383	7.60007e-41	1.07453e-38	ENSG00000159685.10	up
2649.09	-1.20007	0.0897949	-13.3646	9.74087e-41	1.36501e-38	ENSG00000105855.9	down
14363.9	-0.860791	0.0645594	-13.3333	1.4818e-40	2.05827e-38	ENSG00000132688.10	down
266.352	-2.33232	0.175067	-13.3225	1.71389e-40	2.35995e-38	ENSG00000129226.13	down
7302.96	-0.691753	0.0519939	-13.3045	2.17934e-40	2.97499e-38	ENSG00000160211.17	down
1251.19	1.02278	0.0769895	13.2847	2.84115e-40	3.84527e-38	ENSG00000182054.9	up
130.225	3.29393	0.248272	13.2674	3.57677e-40	4.79984e-38	ENSG00000120162.9	up
6666.35	0.66639	0.050301	13.248	4.63184e-40	6.11209e-38	ENSG00000001630.16	up
3529.23	-0.758269	0.0572358	-13.2481	4.62514e-40	6.11209e-38	ENSG00000122705.16	down
88.1716	-7.84804	0.593804	-13.2166	7.04104e-40	9.21445e-38	ENSG00000215386.12	down
1180.29	-1.25612	0.0951446	-13.2022	8.52017e-40	1.10588e-37	ENSG00000126005.16	down
1865.37	0.867202	0.0658846	13.1624	1.44347e-39	1.85833e-37	ENSG00000167123.18	up
5275.77	0.803368	0.0611929	13.1284	2.26268e-39	2.88948e-37	ENSG00000079459.12	up
3827.57	0.74531	0.0567815	13.1259	2.33923e-39	2.96333e-37	ENSG00000174080.10	up
328.869	-2.84787	0.21701	-13.1233	2.42305e-39	3.04515e-37	ENSG00000141469.17	down
1226.74	-1.24373	0.0949566	-13.0979	3.38378e-39	4.21907e-37	ENSG00000111371.15	down
425.344	-2.18352	0.166742	-13.0952	3.50843e-39	4.34031e-37	ENSG00000130303.12	down
8269.79	1.00434	0.0771452	13.0188	9.56203e-39	1.17376e-36	ENSG00000137575.11	up
122.873	-6.22615	0.479601	-12.982	1.54882e-38	1.88658e-36	ENSG00000263711.5	down
6717.51	-0.70093	0.0541835	-12.9362	2.81122e-38	3.39814e-36	ENSG00000010292.12	down
3202.84	-0.707693	0.0548428	-12.904	4.27146e-38	5.12413e-36	ENSG00000197586.12	down
106.825	3.97935	0.308675	12.8917	5.0134e-38	5.96896e-36	ENSG00000187773.8	up
28238.9	0.560595	0.0436321	12.8482	8.79859e-38	1.03974e-35	ENSG00000240184.6	up
1635.61	1.0348	0.080704	12.8222	1.23144e-37	1.44443e-35	ENSG00000244486.8	up
3018.14	0.929004	0.072663	12.7851	1.98587e-37	2.31223e-35	ENSG00000148175.12	up
1092.39	-0.979916	0.0767206	-12.7725	2.33456e-37	2.69838e-35	ENSG00000147862.16	down
9227.42	0.663391	0.051966	12.7659	2.54343e-37	2.9185e-35	ENSG00000162430.16	up
5984.43	1.06314	0.0833673	12.7524	3.02202e-37	3.44271e-35	ENSG00000157873.17	up
7596.58	0.62621	0.0491393	12.7436	3.38529e-37	3.829e-35	ENSG00000110080.18	up
3944.07	-0.721907	0.0567167	-12.7283	4.11772e-37	4.6244e-35	ENSG00000151491.13	down
11686.1	0.704166	0.0554998	12.6877	6.9173e-37	7.71376e-35	ENSG00000166710.18	up
312.329	2.03573	0.160504	12.6833	7.31712e-37	8.10256e-35	ENSG00000249992.1	up
321.877	1.85496	0.146516	12.6604	9.79582e-37	1.0772e-34	ENSG00000177679.15	up
1628.35	-0.909815	0.0719915	-12.6378	1.30643e-36	1.42671e-34	ENSG00000110900.14	down
361.57	-1.98237	0.157339	-12.5994	2.1279e-36	2.3079e-34	ENSG00000151892.14	down
269.251	-1.82256	0.14494	-12.5746	2.91266e-36	3.13755e-34	ENSG00000128564.6	down
188.752	2.35389	0.187471	12.556	3.68351e-36	3.94111e-34	ENSG00000163638.13	up
584.654	-1.86706	0.148873	-12.5413	4.4385e-36	4.71702e-34	ENSG00000018236.14	down
393.529	9.04965	0.721991	12.5343	4.84692e-36	5.11673e-34	ENSG00000140479.16	up
3065.73	0.759899	0.0608126	12.4958	7.87498e-36	8.2583e-34	ENSG00000166033.12	up
775.982	1.30533	0.104662	12.4718	1.06427e-35	1.10873e-33	ENSG00000166888.11	up
2730.28	0.751388	0.0603237	12.4559	1.29832e-35	1.34372e-33	ENSG00000106780.8	up
1473.65	0.933586	0.0749658	12.4535	1.3385e-35	1.3763e-33	ENSG00000169692.12	up
2133.48	-1.08478	0.0872854	-12.428	1.84208e-35	1.88189e-33	ENSG00000087510.6	down
4536.78	0.865806	0.0697176	12.4188	2.06751e-35	2.09866e-33	ENSG00000131389.17	up
1385.53	-1.00341	0.0811583	-12.3636	4.11158e-35	4.14694e-33	ENSG00000176171.11	down
306.684	1.80094	0.145781	12.3537	4.64949e-35	4.65979e-33	ENSG00000158856.18	up
2423.2	0.842862	0.0683788	12.3264	6.53319e-35	6.50649e-33	ENSG00000103978.15	up
4780.61	0.779802	0.0632901	12.3211	6.97689e-35	6.90494e-33	ENSG00000135931.17	up
139.803	-6.3192	0.515026	-12.2697	1.31807e-34	1.29638e-32	ENSG00000008394.12	down
3392.59	1.46788	0.119678	12.2652	1.39199e-34	1.36063e-32	ENSG00000134121.9	up
1474.03	1.06772	0.0876464	12.1822	3.8691e-34	3.75872e-32	ENSG00000087842.10	up
1055.14	1.04699	0.0860727	12.164	4.83428e-34	4.66774e-32	ENSG00000020181.17	up
2221.16	1.20253	0.099117	12.1325	7.10805e-34	6.82158e-32	ENSG00000092445.11	up
1543.58	1.11256	0.0918512	12.1126	9.0572e-34	8.6398e-32	ENSG00000250644.3	up
129.065	-3.0457	0.251737	-12.0987	1.07259e-33	1.01703e-31	ENSG00000111261.13	down
1482.38	0.900292	0.0745131	12.0823	1.30933e-33	1.23412e-31	ENSG00000172379.20	up
2089.75	-1.06733	0.0883629	-12.0789	1.36511e-33	1.27908e-31	ENSG00000124126.13	down
484.957	-1.70292	0.140998	-12.0776	1.38651e-33	1.29149e-31	ENSG00000151012.13	down
1019.68	1.11616	0.0925231	12.0636	1.64469e-33	1.52302e-31	ENSG00000105472.12	up
674.554	-1.14181	0.0951288	-12.0027	3.43797e-33	3.16261e-31	ENSG00000115525.17	down
2259.16	-0.881433	0.0734386	-12.0023	3.45521e-33	3.16261e-31	ENSG00000242125.3	down
8668.63	-0.698241	0.0582987	-11.977	4.69192e-33	4.26992e-31	ENSG00000186340.15	down
1551.53	-0.902322	0.0754156	-11.9647	5.44202e-33	4.92425e-31	ENSG00000001461.16	down
6117.22	-1.01709	0.0850188	-11.9631	5.54667e-33	4.99043e-31	ENSG00000196136.17	down
221.554	2.07601	0.173564	11.9611	5.68122e-33	5.08261e-31	ENSG00000130762.14	up
6024.9	0.726883	0.0608174	11.9519	6.34625e-33	5.64566e-31	ENSG00000164733.20	up
1559.93	0.897696	0.0751285	11.9488	6.58601e-33	5.82622e-31	ENSG00000162341.16	up
106.579	-5.96241	0.49969	-11.9322	8.0401e-33	7.0361e-31	ENSG00000198680.4	down
87.5894	4.90581	0.411141	11.9322	8.04252e-33	7.0361e-31	ENSG00000227051.6	up
19648.2	-0.567156	0.0475459	-11.9286	8.39844e-33	7.3071e-31	ENSG00000134333.13	down
5521.73	0.634397	0.0532996	11.9025	1.1488e-32	9.94058e-31	ENSG00000160932.10	up
6063.38	-0.653231	0.0550052	-11.8758	1.58106e-32	1.36066e-30	ENSG00000123983.13	down
890.568	-1.12329	0.0946963	-11.862	1.86358e-32	1.59512e-30	ENSG00000127124.15	down
5830.22	-0.792613	0.0669106	-11.8459	2.26088e-32	1.92479e-30	ENSG00000102804.14	down
1154.28	-0.911212	0.0769918	-11.8352	2.56801e-32	2.17457e-30	ENSG00000175197.12	down
146.64	2.52297	0.213984	11.7904	4.37235e-32	3.68277e-30	ENSG00000213088.10	up
683.262	1.20762	0.102572	11.7734	5.35001e-32	4.4824e-30	ENSG00000136169.16	up
1744.7	0.823374	0.0700759	11.7498	7.08217e-32	5.90243e-30	ENSG00000128283.6	up
488.976	1.30296	0.111069	11.7311	8.83183e-32	7.32209e-30	ENSG00000133466.13	up
3751.05	0.80484	0.0686229	11.7284	9.11294e-32	7.5158e-30	ENSG00000169851.15	up
1485.59	0.960722	0.08225	11.6805	1.60338e-31	1.31552e-29	ENSG00000172349.17	up
115.139	-3.43636	0.294523	-11.6676	1.86721e-31	1.52409e-29	ENSG00000154162.14	down
249.354	-1.86666	0.160056	-11.6626	1.97985e-31	1.60774e-29	ENSG00000107338.9	down
866.39	-1.03815	0.0890405	-11.6593	2.05695e-31	1.66183e-29	ENSG00000164649.19	down
4247.82	0.731884	0.0628054	11.6532	2.20966e-31	1.77614e-29	ENSG00000124766.6	up
1084.9	-0.956378	0.0821657	-11.6396	2.59144e-31	2.0725e-29	ENSG00000281649.1	down
480.597	1.86395	0.160392	11.6212	3.21448e-31	2.55785e-29	ENSG00000204291.10	up
2570.33	0.707511	0.060915	11.6147	3.46847e-31	2.74616e-29	ENSG00000128524.4	up
8650.91	0.746222	0.0642583	11.6128	3.54606e-31	2.79362e-29	ENSG00000130429.14	up
2593.81	0.699114	0.0602798	11.5978	4.22676e-31	3.3134e-29	ENSG00000106991.13	up
1493.67	-1.10683	0.0954414	-11.5969	4.27036e-31	3.33109e-29	ENSG00000156966.6	down
7038.3	0.55809	0.0481663	11.5867	4.81212e-31	3.73529e-29	ENSG00000142173.14	up
1451.86	-1.00018	0.0867465	-11.5299	9.32803e-31	7.20534e-29	ENSG00000154277.12	down
31673.6	-0.711302	0.061746	-11.5198	1.04856e-30	8.0602e-29	ENSG00000166598.14	down
135.085	-2.977	0.258571	-11.5133	1.1308e-30	8.65032e-29	ENSG00000151224.12	down
180.983	2.26601	0.197429	11.4776	1.70989e-30	1.30173e-28	ENSG00000142611.16	up
2591.06	0.716493	0.0624925	11.4653	1.97135e-30	1.4936e-28	ENSG00000148218.15	up
831.423	-1.10804	0.0967416	-11.4536	2.25571e-30	1.70091e-28	ENSG00000162849.15	down
5309	-0.65999	0.0577883	-11.4208	3.29099e-30	2.4585e-28	ENSG00000086061.15	down
316.825	1.82761	0.160024	11.4208	3.29146e-30	2.4585e-28	ENSG00000224397.5	up
9424.71	0.598399	0.0524343	11.4124	3.62759e-30	2.69685e-28	ENSG00000067560.10	up
4921.25	-0.627163	0.0551313	-11.3758	5.51896e-30	4.08377e-28	ENSG00000142089.15	down
1558.76	0.896843	0.0789991	11.3526	7.20154e-30	5.30402e-28	ENSG00000182606.14	up
719.627	1.1275	0.099702	11.3087	1.18778e-29	8.7076e-28	ENSG00000165495.15	up
17057.4	0.821006	0.0727667	11.2827	1.59725e-29	1.16555e-27	ENSG00000145555.14	up
174.853	2.15935	0.192243	11.2324	2.82591e-29	2.05268e-27	ENSG00000185269.11	up
900.782	-0.965083	0.0859848	-11.2239	3.11319e-29	2.25102e-27	ENSG00000137054.15	down
2444	-0.91252	0.0813816	-11.2128	3.52655e-29	2.53831e-27	ENSG00000114268.11	down
2446.01	0.768488	0.0686322	11.1972	4.20847e-29	3.01544e-27	ENSG00000061337.15	up
147.702	2.41955	0.216447	11.1785	5.19744e-29	3.70727e-27	ENSG00000121297.6	up
6264.77	-0.554866	0.0496773	-11.1694	5.75529e-29	4.08677e-27	ENSG00000175061.17	down
1953.83	0.781037	0.0700214	11.1543	6.82605e-29	4.82547e-27	ENSG00000167112.9	up
4380.01	0.805938	0.0722658	11.1524	6.96953e-29	4.905e-27	ENSG00000142871.16	up
5346.11	-0.673698	0.0604788	-11.1394	8.06576e-29	5.65138e-27	ENSG00000198825.13	down
3214.69	0.700772	0.0630405	11.1162	1.04624e-28	7.29836e-27	ENSG00000136802.11	up
11731	0.71846	0.0646635	11.1107	1.11229e-28	7.72505e-27	ENSG00000173546.7	up
767.625	-1.14934	0.103489	-11.1059	1.17478e-28	8.1234e-27	ENSG00000145040.3	down
697.612	-1.37871	0.124434	-11.0798	1.57214e-28	1.08239e-26	ENSG00000137962.12	down
7153.3	-0.619033	0.0559454	-11.0649	1.85577e-28	1.27213e-26	ENSG00000165280.15	down
1001.18	0.904169	0.0819214	11.037	2.53255e-28	1.72857e-26	ENSG00000122378.13	up
876.819	0.990677	0.0898736	11.023	2.95997e-28	2.01163e-26	ENSG00000137460.8	up
167.02	-2.15933	0.196881	-10.9677	5.46333e-28	3.69709e-26	ENSG00000081853.14	down
1888.08	-0.89215	0.081448	-10.9536	6.38502e-28	4.30242e-26	ENSG00000111057.10	down
1686.55	-0.863617	0.0789768	-10.9351	7.83473e-28	5.2569e-26	ENSG00000107185.9	down
10819.5	-0.904793	0.0829293	-10.9104	1.02782e-27	6.86729e-26	ENSG00000177706.8	down
8008.59	0.686081	0.0630182	10.887	1.32907e-27	8.84277e-26	ENSG00000120875.8	up
2597.8	-0.665905	0.0612547	-10.8711	1.58301e-27	1.04883e-25	ENSG00000144136.10	down
4357.85	0.884026	0.0813262	10.8701	1.59989e-27	1.05559e-25	ENSG00000266074.8	up
2512.47	0.904439	0.0834851	10.8335	2.38751e-27	1.56873e-25	ENSG00000160678.11	up
1168.07	0.859589	0.0793555	10.8321	2.42436e-27	1.58635e-25	ENSG00000147419.17	up
2124.59	-0.674001	0.0626644	-10.7557	5.56945e-27	3.62931e-25	ENSG00000165283.15	down
130.509	-7.23506	0.672701	-10.7552	5.59891e-27	3.63356e-25	ENSG00000120669.15	down
2472.37	0.658756	0.0612585	10.7537	5.69259e-27	3.67927e-25	ENSG00000197457.9	up
590.525	-1.06561	0.0992235	-10.7395	6.64032e-27	4.27437e-25	ENSG00000104332.11	down
151.212	-2.54049	0.236631	-10.7361	6.8911e-27	4.41784e-25	ENSG00000153283.12	down
2180.82	1.09282	0.101835	10.7313	7.25781e-27	4.63417e-25	ENSG00000164300.16	up
3349.94	0.677824	0.0631663	10.7308	7.29812e-27	4.64119e-25	ENSG00000075223.13	up
5862.73	0.850731	0.0794262	10.711	9.04165e-27	5.72698e-25	ENSG00000197535.14	up
18058.4	-0.486818	0.0454857	-10.7026	9.89178e-27	6.24049e-25	ENSG00000063046.17	down
2971.78	-0.622842	0.0584228	-10.6609	1.55034e-26	9.74191e-25	ENSG00000165672.6	down
111.792	-2.78842	0.262093	-10.639	1.96136e-26	1.2276e-24	ENSG00000188522.14	down
5221.68	-0.851292	0.0800558	-10.6337	2.07638e-26	1.29447e-24	ENSG00000110092.3	down
2176.93	0.771428	0.0725745	10.6295	2.17327e-26	1.34956e-24	ENSG00000119408.16	up
1706.17	-0.753063	0.070876	-10.6251	2.27798e-26	1.40906e-24	ENSG00000151929.9	down
28211	-0.599968	0.0564947	-10.6199	2.40791e-26	1.48363e-24	ENSG00000179218.13	down
4442.41	-0.565321	0.0533621	-10.5941	3.17514e-26	1.94877e-24	ENSG00000072778.19	down
693.433	-1.19363	0.112697	-10.5915	3.26262e-26	1.99473e-24	ENSG00000149948.13	down
405.853	1.53742	0.145197	10.5885	3.36786e-26	2.05116e-24	ENSG00000187922.13	up
16265.4	-0.679665	0.0641928	-10.5879	3.39208e-26	2.05799e-24	ENSG00000131016.16	down
15938.1	0.629299	0.059452	10.585	3.49777e-26	2.11401e-24	ENSG00000164111.14	up
85.0193	-5.49841	0.520253	-10.5687	4.16125e-26	2.50545e-24	ENSG00000275216.2	down
81.5893	7.49359	0.709275	10.5651	4.32307e-26	2.59302e-24	ENSG00000134160.13	up
41865.5	0.52153	0.0493875	10.56	4.56872e-26	2.73003e-24	ENSG00000197746.13	up
487.588	-1.313	0.124576	-10.5397	5.66574e-26	3.37282e-24	ENSG00000172260.14	down
10055.9	-0.554436	0.0526092	-10.5388	5.72441e-26	3.39498e-24	ENSG00000171314.8	down
1635.19	0.760948	0.0724436	10.504	8.27936e-26	4.89193e-24	ENSG00000136859.9	up
259.638	-11.0981	1.05779	-10.4918	9.42634e-26	5.54892e-24	ENSG00000246705.4	down
974.933	-0.905205	0.086408	-10.4759	1.11434e-25	6.53537e-24	ENSG00000135540.11	down
2443.87	0.679347	0.0648694	10.4725	1.1552e-25	6.75002e-24	ENSG00000097007.17	up
1311.37	0.871451	0.0833735	10.4524	1.429e-25	8.3192e-24	ENSG00000113504.20	up
2035.39	0.686372	0.0656909	10.4485	1.48843e-25	8.63345e-24	ENSG00000110492.15	up
2412.85	0.714864	0.0685189	10.4331	1.75081e-25	1.01183e-23	ENSG00000165802.22	up
1410.28	0.950495	0.0912344	10.4182	2.04886e-25	1.17977e-23	ENSG00000046653.14	up
1218.21	-1.16402	0.111828	-10.4091	2.25419e-25	1.2933e-23	ENSG00000127418.14	down
812.462	1.05987	0.101934	10.3976	2.54231e-25	1.45334e-23	ENSG00000109265.14	up
1193.27	-1.05638	0.101789	-10.3781	3.12058e-25	1.7775e-23	ENSG00000106537.7	down
3821.38	0.849399	0.0819459	10.3654	3.56412e-25	2.02286e-23	ENSG00000166833.20	up
4668.83	0.678207	0.0655982	10.3388	4.7042e-25	2.66039e-23	ENSG00000144560.14	up
6394.37	-0.557692	0.0540026	-10.3271	5.31274e-25	2.99385e-23	ENSG00000215021.8	down
1606.21	0.7098	0.0687663	10.3219	5.60865e-25	3.1494e-23	ENSG00000157240.3	up
2922.9	-0.690435	0.066911	-10.3187	5.79933e-25	3.24496e-23	ENSG00000067182.7	down
6047.27	0.606219	0.0587686	10.3154	6.0051e-25	3.34827e-23	ENSG00000136295.14	up
457.927	1.43102	0.138781	10.3114	6.25873e-25	3.47744e-23	ENSG00000136826.14	up
3390.4	0.56422	0.0549513	10.2676	9.85953e-25	5.45894e-23	ENSG00000196642.18	up
758.065	1.04982	0.102263	10.2659	1.00372e-24	5.53795e-23	ENSG00000107282.7	up
4154.62	0.67006	0.0652839	10.2638	1.02608e-24	5.64165e-23	ENSG00000182871.14	up
412.449	12.1475	1.18362	10.263	1.03472e-24	5.66945e-23	ENSG00000128739.22	up
1615.41	0.681318	0.0664145	10.2586	1.08298e-24	5.89315e-23	ENSG00000160360.12	up
2014.07	0.893656	0.0871123	10.2587	1.0819e-24	5.89315e-23	ENSG00000196154.11	up
2115.73	0.874873	0.0852978	10.2567	1.1043e-24	5.98858e-23	ENSG00000005810.17	up
4613.13	1.08495	0.105798	10.2549	1.12523e-24	6.08122e-23	ENSG00000136854.20	up
659.833	-1.17963	0.115135	-10.2456	1.23887e-24	6.6726e-23	ENSG00000008300.16	down
2598.26	0.596056	0.0582893	10.2258	1.51942e-24	8.15591e-23	ENSG00000144746.6	up
2478.09	0.652483	0.0640154	10.1926	2.13989e-24	1.14477e-22	ENSG00000090097.21	up
3577.51	0.681374	0.0669117	10.1832	2.35699e-24	1.25667e-22	ENSG00000105894.11	up
7325.9	0.606138	0.0596624	10.1595	3.00752e-24	1.59812e-22	ENSG00000134243.11	up
2600.94	0.764253	0.0752698	10.1535	3.19648e-24	1.69285e-22	ENSG00000181104.6	up
5231.27	-0.872626	0.085952	-10.1525	3.23031e-24	1.70506e-22	ENSG00000258947.6	down
5832.84	0.545446	0.0537455	10.1487	3.35839e-24	1.76678e-22	ENSG00000140391.14	up
713.574	-1.1	0.108402	-10.1473	3.40501e-24	1.78537e-22	ENSG00000128342.4	down
2980.68	-0.676481	0.0666726	-10.1463	3.44131e-24	1.79845e-22	ENSG00000123505.15	down
14545	0.468574	0.0462581	10.1295	4.08567e-24	2.12818e-22	ENSG00000170275.14	up
972.578	-0.99325	0.0980649	-10.1285	4.12965e-24	2.14403e-22	ENSG00000141526.16	down
21365.1	0.646289	0.0638275	10.1256	4.25532e-24	2.20206e-22	ENSG00000124942.13	up
1248.96	0.965725	0.0954613	10.1164	4.67291e-24	2.41028e-22	ENSG00000184500.15	up
4867.18	0.642682	0.0635825	10.1078	5.09967e-24	2.62186e-22	ENSG00000134954.14	up
485.06	1.07414	0.106296	10.1052	5.23815e-24	2.68434e-22	ENSG00000118508.4	up
937.261	0.810071	0.0803039	10.0876	6.27014e-24	3.20283e-22	ENSG00000143507.17	up
2263.59	0.604944	0.0599821	10.0854	6.4096e-24	3.26354e-22	ENSG00000148110.15	up
3231.89	-0.625243	0.0620696	-10.0733	7.25403e-24	3.68165e-22	ENSG00000107862.4	down
6815.72	-0.654981	0.065043	-10.07	7.49997e-24	3.79431e-22	ENSG00000198743.6	down
18215.1	-0.622008	0.0618155	-10.0623	8.10539e-24	4.08141e-22	ENSG00000111669.14	down
2556.43	0.644767	0.0640783	10.0622	8.119e-24	4.08141e-22	ENSG00000132481.6	up
2139.74	0.725784	0.0721667	10.0571	8.55173e-24	4.28533e-22	ENSG00000103966.10	up
411.434	-1.30109	0.129416	-10.0536	8.85878e-24	4.4252e-22	ENSG00000154646.8	down
1552.18	-1.37493	0.137136	-10.0261	1.17095e-23	5.83084e-22	ENSG00000150893.10	down
509.966	1.86259	0.186054	10.011	1.36338e-23	6.76777e-22	ENSG00000092421.16	up
2080.32	0.796465	0.0795885	10.0073	1.41571e-23	7.00556e-22	ENSG00000070731.10	up
29102.1	-0.584949	0.0584597	-10.006	1.43394e-23	7.07367e-22	ENSG00000087245.12	down
3131.79	0.577067	0.0577105	9.99934	1.53415e-23	7.54451e-22	ENSG00000128245.14	up
336.833	1.58	0.158577	9.96362	2.19917e-23	1.07814e-21	ENSG00000116329.10	up
1114.81	-0.799766	0.0802877	-9.96125	2.2521e-23	1.10068e-21	ENSG00000100505.13	down
2476.71	0.607344	0.0610117	9.95456	2.40887e-23	1.17368e-21	ENSG00000126524.9	up
207.472	1.83581	0.184553	9.94734	2.59011e-23	1.25811e-21	ENSG00000165716.10	up
980.655	-0.801354	0.0807467	-9.9243	3.26399e-23	1.58059e-21	ENSG00000139154.14	down
2309.65	-0.692436	0.0698066	-9.91935	3.42992e-23	1.65588e-21	ENSG00000147010.17	down
1279.9	-0.864647	0.0872865	-9.90585	3.92625e-23	1.88973e-21	ENSG00000126016.15	down
1863.13	0.663246	0.0669987	9.89939	4.18823e-23	2.00971e-21	ENSG00000005486.16	up
407.255	1.25924	0.12734	9.88874	4.65874e-23	2.22874e-21	ENSG00000186654.20	up
916.304	1.15336	0.117005	9.85734	6.37138e-23	3.03888e-21	ENSG00000129422.14	up
1391.85	-0.820344	0.0833384	-9.84353	7.30999e-23	3.47609e-21	ENSG00000128656.13	down
79.5864	3.18923	0.324026	9.84252	7.38405e-23	3.50079e-21	ENSG00000147257.13	up
2139.55	0.779754	0.0793061	9.83221	8.18063e-23	3.86688e-21	ENSG00000092439.14	up
59.9502	-5.30734	0.540882	-9.81239	9.95858e-23	4.69328e-21	ENSG00000251629.6	down
1455.55	-0.786677	0.0802412	-9.8039	1.08316e-22	5.08957e-21	ENSG00000048707.15	down
576.693	1.0035	0.102466	9.79358	1.19974e-22	5.62069e-21	ENSG00000104324.15	up
253.643	-1.65424	0.168943	-9.79172	1.22202e-22	5.70819e-21	ENSG00000105825.12	down
858.289	1.56325	0.159761	9.78489	1.30732e-22	6.08866e-21	ENSG00000262223.7	up
859.679	0.89002	0.0909787	9.78273	1.33565e-22	6.20235e-21	ENSG00000145979.17	up
1598.83	-0.703846	0.0720008	-9.77552	1.43412e-22	6.64016e-21	ENSG00000168209.4	down
1717.35	0.712449	0.0729114	9.77144	1.49311e-22	6.89314e-21	ENSG00000104142.10	up
1965.55	0.974167	0.099809	9.7603	1.66654e-22	7.6714e-21	ENSG00000004399.12	up
636.467	-0.956717	0.0980679	-9.75566	1.74462e-22	8.00756e-21	ENSG00000119943.12	down
1114.93	-1.23247	0.126626	-9.73316	2.17727e-22	9.96449e-21	ENSG00000104783.12	down
1709.29	0.746863	0.0769138	9.7104	2.72264e-22	1.24245e-20	ENSG00000169018.5	up
674.129	1.18886	0.122562	9.70002	3.01438e-22	1.37163e-20	ENSG00000244242.1	up
3197.81	0.638692	0.0660205	9.67415	3.88318e-22	1.7619e-20	ENSG00000071967.11	up
7203.03	0.527884	0.0545842	9.67101	4.00413e-22	1.81158e-20	ENSG00000186480.12	up
2131.44	0.695217	0.0719069	9.66829	4.11207e-22	1.85512e-20	ENSG00000188191.14	up
8049.42	0.506366	0.0524976	9.6455	5.13578e-22	2.31037e-20	ENSG00000124155.17	up
739.736	-1.32859	0.137747	-9.64508	5.15707e-22	2.31338e-20	ENSG00000186472.19	down
717.995	-1.14897	0.119286	-9.63204	5.85535e-22	2.61919e-20	ENSG00000112715.21	down
2142.37	0.65016	0.0676583	9.60946	7.29325e-22	3.2532e-20	ENSG00000025039.14	up
142.1	2.28932	0.238295	9.60709	7.46308e-22	3.3146e-20	ENSG00000078053.16	up
1855.9	0.685005	0.0713031	9.60695	7.47275e-22	3.3146e-20	ENSG00000113273.16	up
2329.02	0.672449	0.070088	9.59436	8.44416e-22	3.73501e-20	ENSG00000140263.13	up
3367.22	-0.666282	0.0695544	-9.57929	9.77168e-22	4.31015e-20	ENSG00000156103.15	down
3263.53	0.572774	0.0598279	9.57368	1.03164e-21	4.5378e-20	ENSG00000006118.14	up
49.4393	-5.17847	0.541004	-9.57196	1.04903e-21	4.60148e-20	ENSG00000183287.14	down
438.289	1.13776	0.119126	9.5509	1.28574e-21	5.62421e-20	ENSG00000105880.6	up
1504.25	-0.752791	0.0790978	-9.51721	1.77884e-21	7.75978e-20	ENSG00000180530.10	down
1442.45	0.72205	0.0759428	9.50781	1.94721e-21	8.47091e-20	ENSG00000130717.12	up
238.84	1.71121	0.180555	9.47747	2.60522e-21	1.13024e-19	ENSG00000214076.3	up
1056.91	-0.839739	0.0886163	-9.47612	2.63918e-21	1.14184e-19	ENSG00000138650.8	down
1618.42	-0.716357	0.0756102	-9.47435	2.68426e-21	1.15818e-19	ENSG00000107789.15	down
1405.65	0.72667	0.0768274	9.45847	3.12478e-21	1.34459e-19	ENSG00000143333.6	up
9225.57	0.418748	0.044315	9.44935	3.40947e-21	1.46312e-19	ENSG00000142156.14	up
4754.53	-0.51668	0.0547127	-9.4435	3.60542e-21	1.54302e-19	ENSG00000023734.10	down
239.832	-1.64539	0.174326	-9.43858	3.77872e-21	1.61283e-19	ENSG00000176134.5	down
33117.7	-0.558024	0.059166	-9.43148	4.04329e-21	1.72112e-19	ENSG00000140988.15	down
67.1062	-5.71212	0.605833	-9.42854	4.1582e-21	1.76528e-19	ENSG00000111058.7	down
948.979	0.903749	0.0958591	9.42789	4.18427e-21	1.7716e-19	ENSG00000128309.16	up
6492.94	0.463786	0.0492003	9.42648	4.24092e-21	1.7908e-19	ENSG00000157227.12	up
3419.2	-0.671765	0.0715351	-9.3907	5.96014e-21	2.51007e-19	ENSG00000089159.16	down
711.91	1.102	0.117383	9.38811	6.10852e-21	2.56574e-19	ENSG00000116741.7	up
69.3732	-2.97008	0.31659	-9.38146	6.50656e-21	2.7257e-19	ENSG00000166741.7	down
2476.73	-0.631524	0.0675025	-9.35556	8.3159e-21	3.47447e-19	ENSG00000138160.5	down
3310.47	0.58627	0.0626895	9.35197	8.60287e-21	3.58491e-19	ENSG00000277443.2	up
2335.14	0.656491	0.0703122	9.33679	9.92944e-21	4.12684e-19	ENSG00000102575.11	up
640.543	1.11491	0.119467	9.33231	1.0359e-20	4.2941e-19	ENSG00000182108.10	up
1378.78	1.06847	0.114914	9.29799	1.43121e-20	5.91728e-19	ENSG00000164741.14	up
2729.79	0.88895	0.0956413	9.29462	1.47736e-20	6.09219e-19	ENSG00000125931.10	up
5210.72	-0.536388	0.0577132	-9.29403	1.48561e-20	6.11031e-19	ENSG00000184254.16	down
2262.61	0.779722	0.0839964	9.2828	1.65076e-20	6.77198e-19	ENSG00000078674.17	up
1158.32	-0.741112	0.0799308	-9.27191	1.8284e-20	7.48133e-19	ENSG00000187164.19	down
5303.88	0.809108	0.0873402	9.26387	1.97156e-20	8.04631e-19	ENSG00000048052.21	up
2097.86	0.66639	0.0719699	9.25929	2.05795e-20	8.37728e-19	ENSG00000196547.14	up
3731.03	-0.571707	0.0617768	-9.25441	2.15425e-20	8.7468e-19	ENSG00000089693.10	down
101.722	-2.36268	0.255364	-9.25221	2.19904e-20	8.90581e-19	ENSG00000185477.4	down
2396.79	-0.567284	0.0613755	-9.24285	2.40015e-20	9.69552e-19	ENSG00000136068.14	down
1688.09	-0.87911	0.0951287	-9.24127	2.43583e-20	9.81458e-19	ENSG00000126749.15	down
5825.49	0.533494	0.057746	9.23864	2.49648e-20	1.00335e-18	ENSG00000172037.13	up
189.48	-10.9978	1.19055	-9.23761	2.52056e-20	1.01046e-18	ENSG00000174482.10	down
2103.32	0.631525	0.0684079	9.23176	2.66227e-20	1.06457e-18	ENSG00000214706.10	up
9641.46	-0.878508	0.0951815	-9.22982	2.71082e-20	1.08126e-18	ENSG00000175899.14	down
2572.18	-1.0685	0.115802	-9.22697	2.78386e-20	1.1076e-18	ENSG00000101638.13	down
6276.27	-0.598366	0.0649558	-9.21189	3.20422e-20	1.27165e-18	ENSG00000131711.14	down
5788.14	-0.628811	0.0682754	-9.20992	3.26379e-20	1.29205e-18	ENSG00000112306.7	down
544.623	-0.957339	0.10398	-9.20692	3.35629e-20	1.32536e-18	ENSG00000107821.14	down
94.3469	-2.4003	0.260825	-9.2027	3.49053e-20	1.37494e-18	ENSG00000189212.12	down
1630.96	0.943576	0.102549	9.20121	3.53937e-20	1.39072e-18	ENSG00000163820.14	up
142.608	2.28175	0.248446	9.18407	4.15083e-20	1.62694e-18	ENSG00000164120.13	up
148.853	2.36245	0.257731	9.16632	4.89442e-20	1.91366e-18	ENSG00000197415.11	up
7266.39	-0.521323	0.0568845	-9.16457	4.9743e-20	1.9401e-18	ENSG00000149428.18	down
5305.64	-0.787806	0.0859911	-9.16148	5.11905e-20	1.99165e-18	ENSG00000110841.13	down
4819.77	-0.653778	0.0714415	-9.15124	5.62856e-20	2.18452e-18	ENSG00000084112.14	down
1346.94	-0.701889	0.0767104	-9.14986	5.70059e-20	2.20706e-18	ENSG00000175768.12	down
4506.88	-0.592727	0.064783	-9.14943	5.72322e-20	2.21042e-18	ENSG00000111676.14	down
1863.64	1.11984	0.122405	9.1487	5.76229e-20	2.22009e-18	ENSG00000117152.13	up
638.799	0.991251	0.108374	9.14657	5.87699e-20	2.25879e-18	ENSG00000166938.12	up
6086.55	0.567647	0.0620778	9.14414	6.01077e-20	2.30461e-18	ENSG00000101439.8	up
656.251	-1.42302	0.155798	-9.13375	6.61686e-20	2.53087e-18	ENSG00000156113.22	down
1279.36	0.696694	0.076406	9.11832	7.62981e-20	2.91128e-18	ENSG00000148154.9	up
97.9968	2.34202	0.256896	9.11661	7.75082e-20	2.95034e-18	ENSG00000115457.9	up
1968.69	-0.866334	0.095032	-9.11623	7.77851e-20	2.95378e-18	ENSG00000070018.8	down
3953.74	-0.514112	0.0564102	-9.11381	7.95378e-20	3.01041e-18	ENSG00000100266.18	down
286.523	1.37104	0.150438	9.11365	7.96566e-20	3.01041e-18	ENSG00000108691.9	up
5249.8	0.560573	0.0615303	9.11052	8.19886e-20	3.09116e-18	ENSG00000169855.19	up
3237.83	-0.714711	0.0785404	-9.09992	9.03967e-20	3.40007e-18	ENSG00000103260.8	down
2245.58	0.679088	0.0747101	9.08964	9.93686e-20	3.72868e-18	ENSG00000162729.13	up
2218.56	0.564265	0.0621794	9.0748	1.1389e-19	4.26349e-18	ENSG00000136908.17	up
1410.42	-0.640196	0.0705586	-9.07325	1.15523e-19	4.31438e-18	ENSG00000122692.8	down
401.165	1.35398	0.149493	9.05717	1.33884e-19	4.98837e-18	ENSG00000140937.13	up
1900	-0.577455	0.0637686	-9.05549	1.3596e-19	5.05384e-18	ENSG00000255717.6	down
109.143	2.08561	0.230572	9.04537	1.49155e-19	5.53131e-18	ENSG00000278910.4	up
2242.33	-0.749488	0.0828735	-9.04376	1.51368e-19	5.60025e-18	ENSG00000043143.20	down
2296.26	0.594148	0.0657053	9.04262	1.52964e-19	5.64611e-18	ENSG00000086289.11	up
1952.91	0.654441	0.0724025	9.03893	1.58209e-19	5.82615e-18	ENSG00000078018.19	up
1716.7	-0.618769	0.0685539	-9.02602	1.78029e-19	6.54081e-18	ENSG00000123094.15	down
135.251	-1.98719	0.220229	-9.02328	1.82536e-19	6.69088e-18	ENSG00000182326.14	down
4866.51	0.531794	0.0590395	9.00743	2.10944e-19	7.71433e-18	ENSG00000137845.14	up
1084.56	0.732422	0.0813373	9.00475	2.16152e-19	7.88655e-18	ENSG00000243989.8	up
3854.56	0.613618	0.0681548	9.0033	2.19026e-19	7.97305e-18	ENSG00000127948.15	up
573.336	-0.988721	0.109827	-9.00253	2.2057e-19	8.01083e-18	ENSG00000260260.1	down
2401.95	0.545783	0.0606483	8.99914	2.27487e-19	8.24315e-18	ENSG00000106554.12	up
193372	-0.470647	0.0523404	-8.99203	2.42715e-19	8.77488e-18	ENSG00000156508.17	down
692.334	-0.905159	0.10071	-8.98779	2.52259e-19	9.09913e-18	ENSG00000107175.11	down
7347.18	-0.64207	0.0714827	-8.98218	2.65455e-19	9.55337e-18	ENSG00000038427.15	down
208.124	-1.92025	0.214027	-8.97198	2.91228e-19	1.04571e-17	ENSG00000185885.15	down
2616.76	0.556594	0.0620539	8.96953	2.9779e-19	1.06686e-17	ENSG00000197355.10	up
2760.23	0.628078	0.0702812	8.93666	4.01123e-19	1.43381e-17	ENSG00000159216.18	up
729.418	1.21802	0.136304	8.93606	4.03281e-19	1.43828e-17	ENSG00000165996.13	up
163.946	2.21985	0.248799	8.92225	4.56912e-19	1.62589e-17	ENSG00000132692.18	up
2020.16	0.613455	0.0687802	8.91906	4.70255e-19	1.66962e-17	ENSG00000107130.9	up
4318.19	-0.548978	0.0615563	-8.91831	4.73462e-19	1.67724e-17	ENSG00000179222.17	down
665.877	0.935282	0.104955	8.91125	5.04595e-19	1.78354e-17	ENSG00000176845.12	up
1435.95	0.760052	0.0853994	8.89996	5.58674e-19	1.97029e-17	ENSG00000154767.14	up
3562.26	-0.621759	0.0698651	-8.89943	5.61354e-19	1.97534e-17	ENSG00000092621.12	down
1054.46	0.69055	0.077655	8.89254	5.97255e-19	2.09701e-17	ENSG00000095380.10	up
5606.76	0.47609	0.0535514	8.89033	6.09284e-19	2.13452e-17	ENSG00000108828.15	up
2212.95	0.624569	0.0702636	8.88894	6.16955e-19	2.15662e-17	ENSG00000135047.14	up
2910.72	0.643824	0.072543	8.87507	6.98915e-19	2.43773e-17	ENSG00000166557.12	up
6837.45	0.434114	0.0489564	8.86735	7.49068e-19	2.60692e-17	ENSG00000030582.17	up
3136.22	0.647786	0.0730721	8.86503	7.64818e-19	2.6559e-17	ENSG00000167118.10	up
4033.37	0.581619	0.0656534	8.85892	8.07947e-19	2.79953e-17	ENSG00000116679.15	up
1421.91	0.671337	0.0758096	8.85557	8.3258e-19	2.87858e-17	ENSG00000114745.13	up
1523.56	0.975367	0.110209	8.85016	8.73927e-19	3.01495e-17	ENSG00000151552.11	up
2522.51	0.576603	0.0652583	8.8357	9.94697e-19	3.42413e-17	ENSG00000166925.8	up
200.62	-1.8179	0.205808	-8.833	1.01901e-18	3.50022e-17	ENSG00000101311.15	down
440.568	1.08759	0.12328	8.82216	1.12271e-18	3.84143e-17	ENSG00000128311.13	up
3369.85	0.78322	0.0887791	8.82211	1.1232e-18	3.84143e-17	ENSG00000140948.11	up
1858.08	0.874097	0.0991238	8.81824	1.16273e-18	3.96805e-17	ENSG00000181467.4	up
414.411	1.12348	0.127459	8.81446	1.20258e-18	4.08651e-17	ENSG00000109846.7	up
1526.39	0.658999	0.0747634	8.81446	1.2026e-18	4.08651e-17	ENSG00000128602.9	up
1475.76	0.887719	0.100721	8.81364	1.21144e-18	4.10776e-17	ENSG00000196116.7	up
1778.33	-0.649472	0.0737267	-8.80919	1.26058e-18	4.26524e-17	ENSG00000124762.13	down
786.928	1.01555	0.115383	8.80152	1.34974e-18	4.55716e-17	ENSG00000072422.16	up
1122.33	0.699255	0.0794726	8.7987	1.3841e-18	4.66324e-17	ENSG00000148158.16	up
12193.9	0.45907	0.0521867	8.79668	1.40929e-18	4.73802e-17	ENSG00000128595.16	up
1506.33	1.06792	0.121535	8.78694	1.53688e-18	5.15604e-17	ENSG00000117318.8	up
310.859	1.17224	0.133482	8.78202	1.6056e-18	5.3752e-17	ENSG00000184903.9	up
48.6785	-5.18615	0.591608	-8.7662	1.84804e-18	6.1738e-17	ENSG00000072657.8	down
994.566	-0.799204	0.0911732	-8.76578	1.85491e-18	6.18369e-17	ENSG00000165304.7	down
950.563	0.755865	0.0862682	8.76181	1.9214e-18	6.3919e-17	ENSG00000081377.16	up
2340.29	0.735027	0.0839175	8.75892	1.97124e-18	6.54395e-17	ENSG00000108784.9	up
2296.41	-0.648291	0.074018	-8.75855	1.97778e-18	6.55193e-17	ENSG00000196526.10	down
509.814	1.22914	0.1404	8.75455	2.04927e-18	6.77457e-17	ENSG00000155849.15	up
303.685	1.32449	0.151321	8.75282	2.08086e-18	6.86467e-17	ENSG00000275342.4	up
1933.61	0.63259	0.0722925	8.75043	2.12541e-18	6.99706e-17	ENSG00000182117.5	up
71.2015	2.75138	0.314568	8.74654	2.19988e-18	7.22719e-17	ENSG00000128604.19	up
1095.26	-0.719686	0.0823762	-8.73658	2.40279e-18	7.87748e-17	ENSG00000111726.12	down
1975.71	0.565389	0.0647493	8.73197	2.50269e-18	8.18805e-17	ENSG00000176095.11	up
3713.01	0.4548	0.0521384	8.72295	2.71051e-18	8.84967e-17	ENSG00000163930.9	up
26375.4	0.350629	0.0401973	8.7227	2.71636e-18	8.85053e-17	ENSG00000161091.12	up
1369.26	-0.808028	0.0926416	-8.72209	2.73117e-18	8.8805e-17	ENSG00000139926.15	down
68.2023	2.74598	0.314922	8.71956	2.79297e-18	9.06283e-17	ENSG00000100191.5	up
93.2038	-2.18217	0.250511	-8.71089	3.01504e-18	9.76341e-17	ENSG00000117983.17	down
47.6793	-4.77959	0.548876	-8.70796	3.09386e-18	9.99823e-17	ENSG00000181433.9	down
279.153	1.34792	0.154804	8.70726	3.11299e-18	1.00396e-16	ENSG00000184678.10	up
571.96	0.969337	0.111366	8.70408	3.2015e-18	1.0304e-16	ENSG00000119771.14	up
105.712	2.56585	0.296062	8.6666	4.45228e-18	1.43006e-16	ENSG00000206432.4	up
1074.69	0.707455	0.0819536	8.63238	6.00892e-18	1.92614e-16	ENSG00000155016.17	up
649.979	0.976558	0.113152	8.6305	6.10845e-18	1.95409e-16	ENSG00000180354.15	up
232.989	1.5071	0.174872	8.61826	6.79819e-18	2.17035e-16	ENSG00000164604.12	up
213.111	10.229	1.18865	8.60558	7.59331e-18	2.41932e-16	ENSG00000103489.11	up
1329.28	-0.62588	0.0727334	-8.60512	7.62337e-18	2.42402e-16	ENSG00000107341.4	down
839.189	0.810168	0.0942514	8.59583	8.26668e-18	2.6233e-16	ENSG00000178695.5	up
2021.9	0.665627	0.0774604	8.59313	8.46338e-18	2.68035e-16	ENSG00000170266.15	up
2999.95	0.582357	0.0677911	8.59047	8.66167e-18	2.73768e-16	ENSG00000166311.9	up
229.3	1.32209	0.154253	8.57095	1.02639e-17	3.23763e-16	ENSG00000003096.14	up
2103.44	0.576908	0.0673385	8.56729	1.05953e-17	3.33551e-16	ENSG00000185963.13	up
348.902	-1.24876	0.145816	-8.56392	1.09095e-17	3.42763e-16	ENSG00000145431.10	down
842.524	0.851067	0.0994182	8.56048	1.124e-17	3.52446e-16	ENSG00000163788.13	up
4656.45	-0.475955	0.0556008	-8.56023	1.12642e-17	3.52508e-16	ENSG00000253352.9	down
2873.17	0.496908	0.0580547	8.5593	1.13556e-17	3.54302e-16	ENSG00000259956.1	up
2764.59	-0.693431	0.0810159	-8.55919	1.13663e-17	3.54302e-16	ENSG00000281398.4	down
87.7206	-2.26537	0.264698	-8.55833	1.14512e-17	3.56246e-16	ENSG00000116774.11	down
113.321	10.243	1.19718	8.55594	1.16917e-17	3.63015e-16	ENSG00000273777.4	up
640.691	-1.06121	0.124214	-8.54335	1.30391e-17	4.04058e-16	ENSG00000139182.14	down
1947.48	0.538516	0.0631035	8.53385	1.41556e-17	4.378e-16	ENSG00000078804.12	up
202.942	1.52862	0.179165	8.53189	1.43974e-17	4.44411e-16	ENSG00000183674.11	up
9011.75	0.614961	0.0720972	8.5296	1.46849e-17	4.52405e-16	ENSG00000143061.17	up
222.668	10.1352	1.18909	8.52347	1.54838e-17	4.76089e-16	ENSG00000224078.13	up
499.017	1.00847	0.118443	8.51434	1.67536e-17	5.14134e-16	ENSG00000114853.13	up
1119.13	1.2311	0.144662	8.51021	1.7362e-17	5.31773e-16	ENSG00000198121.13	up
171.314	-1.75405	0.206402	-8.49821	1.92529e-17	5.88552e-16	ENSG00000106025.8	down
3612.84	0.53569	0.0630732	8.49315	2.01113e-17	6.13609e-16	ENSG00000002586.19	up
662.956	-1.5003	0.176729	-8.48925	2.07982e-17	6.33346e-16	ENSG00000079482.12	down
2291.31	0.699286	0.0824019	8.48629	2.13336e-17	6.48403e-16	ENSG00000196739.14	up
412.211	0.978021	0.115278	8.48399	2.17592e-17	6.60071e-16	ENSG00000140471.16	up
626.799	0.879575	0.103742	8.47848	2.28149e-17	6.90771e-16	ENSG00000146802.12	up
1445.66	-0.631433	0.0745409	-8.47095	2.4339e-17	7.3551e-16	ENSG00000196628.16	down
4153.29	-0.524183	0.0619371	-8.46314	2.60264e-17	7.85004e-16	ENSG00000240342.3	down
1838.16	-0.654799	0.077402	-8.45972	2.68018e-17	8.06858e-16	ENSG00000177410.12	down
583.05	0.892951	0.105604	8.45564	2.77552e-17	8.33973e-16	ENSG00000214575.9	up
357.952	1.17109	0.138515	8.45464	2.79948e-17	8.39578e-16	ENSG00000102547.18	up
59.7526	2.97983	0.352827	8.44558	3.02539e-17	9.05616e-16	ENSG00000090932.10	up
10243.2	0.682928	0.0808911	8.44257	3.10442e-17	9.27519e-16	ENSG00000049860.13	up
48.8686	3.57014	0.423186	8.43635	3.27389e-17	9.76309e-16	ENSG00000260073.2	up
511.218	-0.943647	0.111861	-8.43588	3.2872e-17	9.78436e-16	ENSG00000111247.14	down
3288.5	0.539887	0.0640009	8.43561	3.29471e-17	9.78833e-16	ENSG00000127914.16	up
1231.37	0.665285	0.0790397	8.41709	3.85935e-17	1.14444e-15	ENSG00000095321.16	up
2161.48	-0.619112	0.0736476	-8.40642	4.2272e-17	1.25117e-15	ENSG00000187678.9	down
4567.83	-0.416728	0.0495826	-8.40471	4.28908e-17	1.26712e-15	ENSG00000012660.13	down
817.952	0.833247	0.0991783	8.40151	4.40783e-17	1.29978e-15	ENSG00000042493.15	up
3048.3	0.585713	0.0697297	8.39976	4.47384e-17	1.31679e-15	ENSG00000178104.19	up
7510.53	0.530319	0.0631718	8.39488	4.66384e-17	1.37017e-15	ENSG00000183853.17	up
37.5858	-5.22853	0.623745	-8.38248	5.18252e-17	1.51973e-15	ENSG00000152932.7	down
1008.29	0.730802	0.087342	8.36713	5.90395e-17	1.72808e-15	ENSG00000196405.12	up
1060.96	1.21735	0.145547	8.36398	6.06363e-17	1.77154e-15	ENSG00000173898.12	up
1186.14	0.671746	0.0805303	8.34153	7.33345e-17	2.13859e-15	ENSG00000197724.10	up
3879.85	-0.540809	0.0648759	-8.33606	7.68038e-17	2.23475e-15	ENSG00000107816.17	down
1884.99	-0.636038	0.0763027	-8.33572	7.70286e-17	2.23475e-15	ENSG00000164985.14	down
325.709	1.1244	0.13489	8.33568	7.70556e-17	2.23475e-15	ENSG00000230487.7	up
2065.28	-0.545956	0.0655109	-8.33381	7.82785e-17	2.26607e-15	ENSG00000165271.16	down
204.393	2.16093	0.259539	8.32604	8.35887e-17	2.41538e-15	ENSG00000115339.13	up
30492.4	-0.377229	0.0453287	-8.32209	8.64248e-17	2.49278e-15	ENSG00000254772.9	down
4483.67	0.472933	0.0569693	8.30153	1.02776e-16	2.95901e-15	ENSG00000133313.14	up
5954.62	-0.464696	0.0559969	-8.2986	1.05345e-16	3.02749e-15	ENSG00000175130.6	down
1147.12	-1.19416	0.144199	-8.28136	1.21779e-16	3.49342e-15	ENSG00000198682.12	down
521.506	1.00904	0.122187	8.25814	1.47961e-16	4.23683e-15	ENSG00000138639.17	up
376.908	-1.93356	0.234331	-8.2514	1.56551e-16	4.4747e-15	ENSG00000143603.18	down
1214.38	-0.647579	0.0785176	-8.24756	1.61661e-16	4.61245e-15	ENSG00000111276.10	down
2341.1	0.515663	0.0625323	8.24635	1.63307e-16	4.65102e-15	ENSG00000106299.7	up
328.325	1.15693	0.140407	8.23985	1.72421e-16	4.90177e-15	ENSG00000176209.11	up
1981.62	0.70864	0.0861725	8.2235	1.97643e-16	5.60875e-15	ENSG00000197461.13	up
188.249	-1.42701	0.173537	-8.2231	1.98308e-16	5.61755e-15	ENSG00000021645.18	down
614.941	0.836988	0.101976	8.20772	2.25429e-16	6.3744e-15	ENSG00000133315.10	up
909.603	0.769908	0.0938515	8.20346	2.33558e-16	6.5925e-15	ENSG00000179954.15	up
344.536	1.06222	0.12957	8.19807	2.44279e-16	6.88284e-15	ENSG00000163884.3	up
909.714	-0.724211	0.0883511	-8.19696	2.46544e-16	6.93432e-15	ENSG00000105655.18	down
680.034	0.838379	0.102428	8.18505	2.72182e-16	7.64186e-15	ENSG00000143171.12	up
435.234	-0.956676	0.116932	-8.18146	2.80423e-16	7.83157e-15	ENSG00000091592.15	down
3688.63	-0.538981	0.0658779	-8.18151	2.80307e-16	7.83157e-15	ENSG00000111667.13	down
855.164	-0.777595	0.095042	-8.1816	2.8011e-16	7.83157e-15	ENSG00000146648.17	down
914.85	1.05801	0.12937	8.17822	2.88075e-16	8.0311e-15	ENSG00000169302.15	up
13810.8	-0.413769	0.0505971	-8.17771	2.89279e-16	8.05048e-15	ENSG00000111716.12	down
1764.21	-0.641261	0.0784469	-8.17446	2.97202e-16	8.25649e-15	ENSG00000104419.14	down
3463.02	-0.655828	0.0802651	-8.17077	3.06417e-16	8.49756e-15	ENSG00000091409.14	down
1653.48	-0.565983	0.0693176	-8.16508	3.21231e-16	8.89281e-15	ENSG00000155876.5	down
1285.42	-0.700222	0.0858051	-8.16061	3.33332e-16	9.21171e-15	ENSG00000170456.15	down
5948.53	-0.422006	0.0517162	-8.16003	3.34936e-16	9.23992e-15	ENSG00000154380.17	down
448.527	-0.944253	0.115832	-8.15192	3.5819e-16	9.86423e-15	ENSG00000052126.14	down
2294.15	0.746436	0.0915791	8.15072	3.61777e-16	9.94572e-15	ENSG00000147526.19	up
856.021	0.876359	0.107537	8.14941	3.65716e-16	1.00192e-14	ENSG00000125257.14	up
1099.45	0.631201	0.0774531	8.14946	3.65555e-16	1.00192e-14	ENSG00000165915.13	up
6925.77	0.417567	0.0512697	8.14452	3.8079e-16	1.04142e-14	ENSG00000079739.16	up
3144.83	0.511717	0.0629037	8.13492	4.12225e-16	1.12545e-14	ENSG00000126878.12	up
3452.25	-0.594972	0.0731476	-8.13385	4.1586e-16	1.13342e-14	ENSG00000159200.17	down
14449.5	0.345649	0.0425104	8.13093	4.2602e-16	1.15911e-14	ENSG00000162244.11	up
3778.03	-0.511269	0.0628993	-8.12837	4.35088e-16	1.18175e-14	ENSG00000143401.14	down
4553.37	-0.612399	0.075376	-8.12459	4.48868e-16	1.21709e-14	ENSG00000143545.8	down
2377.57	-0.565164	0.0695936	-8.12092	4.62645e-16	1.2523e-14	ENSG00000175602.3	down
284.777	1.26747	0.156147	8.11718	4.77158e-16	1.28939e-14	ENSG00000007255.10	up
2297.06	0.559836	0.0689768	8.1163	4.80609e-16	1.2965e-14	ENSG00000170876.7	up
574.575	0.89409	0.110182	8.11466	4.87143e-16	1.31189e-14	ENSG00000070159.13	up
1765.93	0.809671	0.0998584	8.10819	5.13786e-16	1.38129e-14	ENSG00000241978.9	up
64.0718	2.86577	0.353597	8.10464	5.29041e-16	1.41989e-14	ENSG00000279092.1	up
3764.35	0.475365	0.0586856	8.1002	5.48687e-16	1.47013e-14	ENSG00000015676.17	up
284.792	1.14466	0.141633	8.0819	6.37657e-16	1.70563e-14	ENSG00000099953.9	up
1998.94	0.539984	0.0668262	8.08043	6.45398e-16	1.72342e-14	ENSG00000148411.7	up
1044.31	0.698369	0.0864338	8.07981	6.48667e-16	1.72923e-14	ENSG00000104365.14	up
78.7728	2.3023	0.285984	8.05045	8.24906e-16	2.19536e-14	ENSG00000104413.16	up
2026.46	-0.626727	0.0778914	-8.04617	8.54282e-16	2.26972e-14	ENSG00000138182.14	down
3565.78	0.555445	0.0691304	8.03473	9.3784e-16	2.48755e-14	ENSG00000077097.15	up
1016.37	0.684037	0.0851734	8.03112	9.659e-16	2.5577e-14	ENSG00000008853.16	up
5139.55	-0.4933	0.06151	-8.01984	1.05883e-15	2.79911e-14	ENSG00000171848.14	down
3314.68	0.473786	0.0591833	8.0054	1.19077e-15	3.14265e-14	ENSG00000140564.11	up
1937.46	0.526585	0.0658696	7.99435	1.30263e-15	3.43215e-14	ENSG00000170142.11	up
2779.68	0.53269	0.0666894	7.98763	1.37562e-15	3.61843e-14	ENSG00000159069.13	up
2106.71	-0.61221	0.0766904	-7.98288	1.42956e-15	3.75407e-14	ENSG00000159403.16	down
742.859	-0.832065	0.104352	-7.97367	1.54025e-15	4.03806e-14	ENSG00000269893.6	down
2799.47	0.546877	0.0686425	7.96703	1.62527e-15	4.2539e-14	ENSG00000108179.13	up
1024.02	0.759052	0.0953279	7.96254	1.68544e-15	4.40413e-14	ENSG00000013288.8	up
438.883	-0.986974	0.12401	-7.95883	1.73676e-15	4.5289e-14	ENSG00000116285.12	down
54.3186	2.89413	0.363645	7.95867	1.73892e-15	4.5289e-14	ENSG00000130755.12	up
67.6343	-2.37452	0.29863	-7.95136	1.84474e-15	4.79661e-14	ENSG00000274414.1	down
11641	-0.514088	0.0646677	-7.94969	1.86982e-15	4.85386e-14	ENSG00000105372.7	down
3396.98	-0.438179	0.0551271	-7.94852	1.88746e-15	4.89164e-14	ENSG00000089006.16	down
459.707	-1.30826	0.16468	-7.94427	1.95335e-15	5.05414e-14	ENSG00000125355.15	down
495.387	-0.877543	0.110528	-7.93955	2.0291e-15	5.24156e-14	ENSG00000059804.15	down
2882.07	0.52535	0.066188	7.93725	2.06719e-15	5.33126e-14	ENSG00000273749.4	up
19315.8	-0.500927	0.063156	-7.93159	2.16366e-15	5.57098e-14	ENSG00000156535.14	down
270.966	1.10382	0.139202	7.92963	2.19798e-15	5.65017e-14	ENSG00000136842.13	up
3062.68	0.475067	0.0599361	7.92622	2.25908e-15	5.79782e-14	ENSG00000127946.16	up
69.951	-9.53605	1.2047	-7.91568	2.45903e-15	6.30077e-14	ENSG00000139910.19	down
1534.01	-0.617233	0.0780332	-7.90988	2.57646e-15	6.59099e-14	ENSG00000151746.13	down
4467.25	0.792177	0.100167	7.90859	2.6032e-15	6.64865e-14	ENSG00000172869.14	up
161.491	1.78076	0.225363	7.90172	2.75078e-15	7.01426e-14	ENSG00000085117.11	up
1145.77	0.650645	0.0823559	7.9004	2.78013e-15	7.0777e-14	ENSG00000140320.11	up
2131.3	0.531391	0.067284	7.89774	2.84015e-15	7.21889e-14	ENSG00000163050.16	up
130.635	-1.85267	0.234613	-7.89671	2.86353e-15	7.26667e-14	ENSG00000164099.3	down
89.9622	-2.0087	0.254644	-7.88824	3.06471e-15	7.76474e-14	ENSG00000235109.7	down
1740.87	0.570529	0.0723834	7.88204	3.22071e-15	8.14696e-14	ENSG00000157014.10	up
2754.03	-0.586441	0.0744499	-7.877	3.35345e-15	8.4692e-14	ENSG00000145623.12	down
460.986	-0.908476	0.115379	-7.87382	3.43965e-15	8.67307e-14	ENSG00000133135.13	down
603.156	-0.805266	0.10231	-7.87081	3.52354e-15	8.87048e-14	ENSG00000242110.7	down
241.989	-1.3173	0.167483	-7.8653	3.68214e-15	9.25504e-14	ENSG00000154639.18	down
1513.3	0.604656	0.0769329	7.85953	3.85576e-15	9.67606e-14	ENSG00000078668.13	up
71.4284	2.33236	0.296822	7.85776	3.91075e-15	9.79854e-14	ENSG00000114378.16	up
5666	0.5633	0.0717227	7.85387	4.03395e-15	1.00912e-13	ENSG00000067082.14	up
666.416	0.957727	0.121958	7.85292	4.06459e-15	1.01519e-13	ENSG00000182568.16	up
48.4403	-6.1557	0.78421	-7.84956	4.17499e-15	1.04112e-13	ENSG00000089199.9	down
43.1849	-5.07023	0.646139	-7.84697	4.26225e-15	1.06121e-13	ENSG00000105695.14	down
106.555	-1.954	0.249076	-7.845	4.32962e-15	1.07629e-13	ENSG00000250072.5	down
1809.03	0.771457	0.0983635	7.84292	4.402e-15	1.09257e-13	ENSG00000176658.16	up
5838.77	0.4133	0.05274	7.83656	4.63045e-15	1.14747e-13	ENSG00000119318.12	up
442.074	-0.901314	0.115098	-7.83081	4.84751e-15	1.19751e-13	ENSG00000011105.13	down
1378.63	-0.630793	0.0805517	-7.8309	4.8438e-15	1.19751e-13	ENSG00000196083.9	down
57.2902	3.17455	0.405631	7.82619	5.02871e-15	1.24034e-13	ENSG00000151967.18	up
806.54	0.692502	0.0885193	7.82317	5.15091e-15	1.2685e-13	ENSG00000148339.12	up
3439.95	0.454636	0.0581269	7.82145	5.2219e-15	1.28399e-13	ENSG00000169604.19	up
553.204	0.867412	0.11093	7.81945	5.30527e-15	1.30238e-13	ENSG00000003137.8	up
2050.48	0.584035	0.0746918	7.81927	5.31316e-15	1.30238e-13	ENSG00000180357.9	up
849.958	-0.74876	0.095902	-7.80756	5.83075e-15	1.42705e-13	ENSG00000188352.12	down
341.058	-1.3618	0.17464	-7.79773	6.30297e-15	1.54024e-13	ENSG00000198959.11	down
1070.36	0.768648	0.0986922	7.78833	6.78987e-15	1.65667e-13	ENSG00000119522.16	up
355.818	-0.973255	0.125005	-7.78572	6.93171e-15	1.68867e-13	ENSG00000184226.14	down
538.704	-0.976771	0.125528	-7.78129	7.1791e-15	1.74625e-13	ENSG00000184349.12	down
8243.74	-0.45552	0.0585603	-7.77864	7.33063e-15	1.78038e-13	ENSG00000198431.15	down
4024.25	-0.555371	0.0714047	-7.77779	7.38031e-15	1.7897e-13	ENSG00000203875.11	down
140.522	-1.57394	0.202476	-7.77347	7.63662e-15	1.84902e-13	ENSG00000171033.12	down
2595.48	0.655636	0.0844468	7.7639	8.2358e-15	1.99105e-13	ENSG00000105426.16	up
481.924	0.982132	0.126511	7.7632	8.28128e-15	1.999e-13	ENSG00000158560.14	up
50450.8	-0.310102	0.0399853	-7.7554	8.80673e-15	2.1226e-13	ENSG00000167658.15	down
477.881	-0.8368	0.107966	-7.75062	9.14443e-15	2.20064e-13	ENSG00000254122.2	down
1206.57	0.583136	0.0752795	7.74628	9.46215e-15	2.27364e-13	ENSG00000241839.9	up
7144.52	0.493771	0.0637448	7.74606	9.47871e-15	2.27417e-13	ENSG00000173327.7	up
2053.47	0.483925	0.0625587	7.73555	1.02961e-14	2.46654e-13	ENSG00000033100.16	up
2458.97	0.647417	0.0837218	7.73295	1.05085e-14	2.51362e-13	ENSG00000130508.10	up
5088.21	-0.441121	0.0570948	-7.72612	1.10874e-14	2.64809e-13	ENSG00000145632.14	down
1253.68	0.623562	0.0808497	7.71261	1.23268e-14	2.93969e-13	ENSG00000164081.12	up
429.639	1.17524	0.152412	7.71097	1.24865e-14	2.97329e-13	ENSG00000162745.10	up
1981.75	0.527961	0.0685081	7.70655	1.2926e-14	3.07332e-13	ENSG00000214253.8	up
2022.72	0.732314	0.0950522	7.70433	1.31528e-14	3.12256e-13	ENSG00000163430.11	up
768.645	-0.885053	0.114886	-7.70378	1.32101e-14	3.13147e-13	ENSG00000159674.11	down
14647.7	0.569553	0.0739361	7.70331	1.32583e-14	3.1382e-13	ENSG00000123560.13	up
2228.97	0.513206	0.0666238	7.70304	1.32865e-14	3.14018e-13	ENSG00000114650.19	up
1047.25	-0.620015	0.0805306	-7.69912	1.37009e-14	3.23328e-13	ENSG00000163171.7	down
516.92	-0.891415	0.11597	-7.68662	1.51071e-14	3.55983e-13	ENSG00000181649.6	down
2114.36	0.543306	0.0707279	7.68165	1.57058e-14	3.69541e-13	ENSG00000166411.13	up
705.926	0.847747	0.110387	7.6798	1.59338e-14	3.7435e-13	ENSG00000088451.10	up
1904.99	0.603138	0.0786516	7.66847	1.74054e-14	4.08317e-13	ENSG00000146072.6	up
307.392	1.089	0.142017	7.66807	1.74599e-14	4.0899e-13	ENSG00000228623.6	up
883.451	0.68879	0.0898796	7.66348	1.80963e-14	4.23272e-13	ENSG00000068745.14	up
7201.93	0.387256	0.0505929	7.65435	1.94289e-14	4.5377e-13	ENSG00000183255.11	up
2193.24	0.508537	0.0664465	7.65333	1.95837e-14	4.56713e-13	ENSG00000100359.20	up
2076.19	0.467718	0.061128	7.65145	1.98724e-14	4.62765e-13	ENSG00000140374.15	up
713.901	0.728772	0.0953309	7.64466	2.09498e-14	4.87136e-13	ENSG00000173210.19	up
372.788	1.08103	0.14155	7.6371	2.22166e-14	5.15837e-13	ENSG00000123243.14	up
1013.48	0.826115	0.108182	7.63635	2.23464e-14	5.18089e-13	ENSG00000112414.14	up
2393.09	0.514805	0.0675151	7.62503	2.43975e-14	5.64815e-13	ENSG00000106348.17	up
2468.09	0.564676	0.0740944	7.62103	2.5166e-14	5.81756e-13	ENSG00000087077.13	up
387.364	1.01035	0.13258	7.62068	2.52351e-14	5.82503e-13	ENSG00000254093.8	up
2425.38	0.448733	0.0588923	7.61955	2.54562e-14	5.86752e-13	ENSG00000205903.6	up
677.002	-0.721116	0.0946855	-7.61591	2.61836e-14	6.02642e-13	ENSG00000197579.7	down
1024.55	0.919004	0.120683	7.615	2.6369e-14	6.06027e-13	ENSG00000187391.20	up
5501.51	0.471375	0.0620092	7.6017	2.92256e-14	6.70707e-13	ENSG00000100242.15	up
4710.25	0.644196	0.0847563	7.60057	2.94819e-14	6.7561e-13	ENSG00000171862.10	up
757.657	0.705253	0.0928351	7.59683	3.03474e-14	6.94439e-13	ENSG00000119446.13	up
1863.09	-0.520272	0.0685075	-7.59438	3.09266e-14	7.0667e-13	ENSG00000123485.11	down
3278.83	-0.434588	0.057305	-7.58376	3.35669e-14	7.65896e-13	ENSG00000065154.11	down
142.194	1.56863	0.207031	7.5768	3.54184e-14	8.06979e-13	ENSG00000206262.8	up
175.185	-1.39475	0.184313	-7.56726	3.81181e-14	8.67241e-13	ENSG00000147100.10	down
1755.02	-0.586795	0.0776048	-7.56132	3.99003e-14	9.06487e-13	ENSG00000013573.16	down
524.387	0.8631	0.114211	7.55709	4.12198e-14	9.35122e-13	ENSG00000214013.9	up
1326.97	0.585284	0.0774812	7.55388	4.22486e-14	9.57091e-13	ENSG00000134900.11	up
4568.07	-0.428736	0.0568065	-7.54731	4.4435e-14	1.00518e-12	ENSG00000123200.16	down
724.149	0.690146	0.0914573	7.54611	4.48464e-14	1.01304e-12	ENSG00000160447.6	up
42.5955	-3.31743	0.439734	-7.54418	4.55138e-14	1.02665e-12	ENSG00000182752.9	down
1985.54	-0.510708	0.0677463	-7.53853	4.75285e-14	1.07057e-12	ENSG00000152953.12	down
895.057	0.685839	0.090989	7.5376	4.78706e-14	1.07675e-12	ENSG00000082014.16	up
14956.7	-0.440462	0.0584982	-7.5295	5.09369e-14	1.14409e-12	ENSG00000143870.12	down
92.105	-1.94445	0.258277	-7.52857	5.12979e-14	1.15057e-12	ENSG00000160606.10	down
37.8521	3.53902	0.470294	7.52511	5.26744e-14	1.17977e-12	ENSG00000156127.6	up
3643.08	0.447332	0.0594739	7.52147	5.41622e-14	1.21138e-12	ENSG00000188042.7	up
21021.1	-0.318775	0.0423842	-7.52108	5.43257e-14	1.21332e-12	ENSG00000161960.14	down
915.688	-0.632717	0.0841712	-7.51702	5.60383e-14	1.24981e-12	ENSG00000173918.14	down
4015.5	0.430692	0.0573507	7.5098	5.92172e-14	1.31885e-12	ENSG00000132153.14	up
1953.46	0.526532	0.0701327	7.50766	6.01926e-14	1.33869e-12	ENSG00000136888.6	up
9840.15	0.419528	0.055949	7.49839	6.46079e-14	1.43487e-12	ENSG00000136205.16	up
1044.77	0.696056	0.0928834	7.49387	6.68695e-14	1.48302e-12	ENSG00000173273.15	up
129.433	-1.69595	0.226428	-7.49002	6.88647e-14	1.52514e-12	ENSG00000136167.13	down
14779.9	-0.33665	0.0449711	-7.48593	7.10445e-14	1.57121e-12	ENSG00000130402.11	down
1781.04	0.645006	0.0861662	7.4856	7.12214e-14	1.57293e-12	ENSG00000196975.15	up
1343.13	0.75824	0.101314	7.48402	7.20812e-14	1.5897e-12	ENSG00000133424.20	up
1209.27	0.700875	0.093657	7.48342	7.24117e-14	1.59477e-12	ENSG00000104613.11	up
1214.49	0.845588	0.113059	7.47918	7.4787e-14	1.6448e-12	ENSG00000123892.11	up
3343.03	0.47186	0.0632141	7.46447	8.36345e-14	1.83683e-12	ENSG00000119396.10	up
346.118	1.06952	0.143324	7.46224	8.50661e-14	1.86568e-12	ENSG00000172889.15	up
1426.28	0.571171	0.0765666	7.45978	8.66647e-14	1.89811e-12	ENSG00000176101.11	up
1292.02	0.667439	0.0894969	7.45768	8.80587e-14	1.92598e-12	ENSG00000173548.8	up
369.178	0.909237	0.12194	7.45645	8.88851e-14	1.94137e-12	ENSG00000104714.13	up
124.023	-1.63707	0.219567	-7.4559	8.92536e-14	1.94674e-12	ENSG00000144824.20	down
700.896	-1.07925	0.144845	-7.45105	9.25967e-14	2.01688e-12	ENSG00000108984.14	down
5815.57	0.421846	0.0566391	7.44796	9.47935e-14	2.06189e-12	ENSG00000144674.16	up
1270.54	0.606554	0.081518	7.44073	1.00127e-13	2.17491e-12	ENSG00000140474.13	up
584.961	0.898261	0.120728	7.44038	1.004e-13	2.17785e-12	ENSG00000070718.11	up
772.711	-0.674815	0.0907382	-7.43695	1.03039e-13	2.23205e-12	ENSG00000116717.12	down
513.188	0.772532	0.103985	7.42926	1.09203e-13	2.36234e-12	ENSG00000165152.8	up
202.022	1.22279	0.164751	7.42202	1.15348e-13	2.49186e-12	ENSG00000188290.10	up
50.3464	-9.07799	1.22348	-7.41979	1.17305e-13	2.53069e-12	ENSG00000275113.1	down
1866.96	0.650909	0.0877443	7.41825	1.18682e-13	2.55692e-12	ENSG00000173517.10	up
1064.07	-0.594114	0.0801021	-7.41696	1.19838e-13	2.5783e-12	ENSG00000226950.6	down
2033.04	0.546871	0.0737631	7.41388	1.22657e-13	2.62825e-12	ENSG00000044524.10	up
2884.88	0.702018	0.0946882	7.414	1.22549e-13	2.62825e-12	ENSG00000118515.11	up
1001.48	0.97145	0.13103	7.41396	1.22585e-13	2.62825e-12	ENSG00000185585.19	up
2724.44	-0.576902	0.0778181	-7.41347	1.23037e-13	2.63282e-12	ENSG00000134574.11	down
788.072	0.664736	0.0896697	7.41317	1.23319e-13	2.6353e-12	ENSG00000114796.15	up
8147.6	0.394242	0.0532034	7.4101	1.26201e-13	2.69324e-12	ENSG00000135916.15	up
171.349	-1.36101	0.183854	-7.40265	1.3349e-13	2.84495e-12	ENSG00000102057.9	down
545.908	0.801119	0.108223	7.40248	1.33669e-13	2.84495e-12	ENSG00000183688.4	up
1388.21	0.921251	0.124619	7.39251	1.44078e-13	3.06239e-12	ENSG00000173482.16	up
6302.26	0.373642	0.0505855	7.38635	1.50918e-13	3.20347e-12	ENSG00000162734.12	up
33.2507	-3.53659	0.479442	-7.37648	1.62533e-13	3.44539e-12	ENSG00000233532.6	down
2314.95	0.527014	0.0714565	7.37531	1.63966e-13	3.46931e-12	ENSG00000153944.10	up
2031.11	-0.511986	0.0694199	-7.3752	1.64099e-13	3.46931e-12	ENSG00000244405.7	down
2205.43	0.649475	0.0881185	7.37047	1.70025e-13	3.5898e-12	ENSG00000101347.9	up
74572.7	0.347386	0.0471361	7.36986	1.70808e-13	3.60153e-12	ENSG00000075624.14	up
2184.66	0.543719	0.0737794	7.36953	1.71236e-13	3.60574e-12	ENSG00000114631.10	up
31879.9	-0.317854	0.0431713	-7.36261	1.80347e-13	3.79255e-12	ENSG00000099194.5	down
72.7038	-7.73624	1.05104	-7.36053	1.83176e-13	3.84694e-12	ENSG00000169224.12	down
77.5922	1.9971	0.271361	7.35956	1.84516e-13	3.86994e-12	ENSG00000006747.14	up
2382.36	-0.511868	0.0696309	-7.35117	1.9648e-13	4.11543e-12	ENSG00000135679.23	down
10499.4	0.422299	0.0574548	7.35011	1.9804e-13	4.13715e-12	ENSG00000047849.21	up
1268.92	0.83711	0.113889	7.35022	1.97886e-13	4.13715e-12	ENSG00000078098.13	up
919.042	0.620014	0.0843824	7.34768	2.01683e-13	4.2077e-12	ENSG00000102032.12	up
1231.39	0.566375	0.0771148	7.34457	2.06416e-13	4.30079e-12	ENSG00000130560.8	up
82.017	-8.81535	1.20064	-7.34218	2.10141e-13	4.37264e-12	ENSG00000260412.1	down
2546.67	-0.588604	0.0801748	-7.34151	2.11197e-13	4.38886e-12	ENSG00000115756.12	down
649.053	-0.968767	0.132026	-7.33769	2.17318e-13	4.51013e-12	ENSG00000129317.14	down
3310.64	0.42165	0.0575045	7.33248	2.2593e-13	4.67661e-12	ENSG00000141424.12	up
471.004	-1.48363	0.202335	-7.33257	2.25782e-13	4.67661e-12	ENSG00000172061.8	down
1254.61	0.651548	0.0888639	7.33198	2.26778e-13	4.68803e-12	ENSG00000100284.20	up
158.97	-1.32782	0.181113	-7.33144	2.27698e-13	4.7009e-12	ENSG00000241106.7	down
2006.97	0.552024	0.0753253	7.32853	2.32689e-13	4.79769e-12	ENSG00000119139.19	up
504.177	0.866004	0.118253	7.32332	2.41909e-13	4.98132e-12	ENSG00000168874.12	up
1913.48	0.539018	0.0736178	7.32185	2.44578e-13	5.02973e-12	ENSG00000134884.14	up
393.553	-0.915446	0.12514	-7.3154	2.5662e-13	5.27053e-12	ENSG00000152944.8	down
36954.6	-0.338551	0.0462883	-7.31396	2.59389e-13	5.32049e-12	ENSG00000135486.17	down
3372.26	0.669658	0.0916262	7.30859	2.69961e-13	5.53018e-12	ENSG00000188549.12	up
2168.84	0.483969	0.0662645	7.30359	2.80189e-13	5.7323e-12	ENSG00000136732.15	up
974.652	-0.604558	0.0828431	-7.29762	2.92899e-13	5.98459e-12	ENSG00000061794.12	down
33.7559	4.24361	0.58159	7.29657	2.95202e-13	6.02388e-12	ENSG00000166831.8	up
3983.72	0.407673	0.0559134	7.29115	3.07326e-13	6.2632e-12	ENSG00000100504.16	up
571.19	0.938815	0.128858	7.28567	3.20069e-13	6.51451e-12	ENSG00000153993.13	up
1242.46	-0.563156	0.0773011	-7.28523	3.21132e-13	6.52776e-12	ENSG00000086065.13	down
1546.29	-0.52164	0.0716134	-7.28412	3.23786e-13	6.57327e-12	ENSG00000107949.16	down
1555.03	0.556031	0.0763395	7.28366	3.24883e-13	6.58709e-12	ENSG00000140400.16	up
3842.84	0.497433	0.0683041	7.28263	3.27383e-13	6.62929e-12	ENSG00000134107.4	up
28138.7	-0.470491	0.0646519	-7.2773	3.40564e-13	6.88741e-12	ENSG00000044574.7	down
1722.63	0.532429	0.0731696	7.27663	3.42256e-13	6.9128e-12	ENSG00000006625.17	up
82.4646	2.37101	0.325886	7.27559	3.44909e-13	6.95749e-12	ENSG00000170961.6	up
301.333	1.13845	0.156551	7.27205	3.54069e-13	7.13319e-12	ENSG00000115738.9	up
1450.17	-0.626506	0.0861897	-7.26891	3.62387e-13	7.29149e-12	ENSG00000115652.14	down
1639.1	-0.541322	0.0746271	-7.25369	4.05557e-13	8.14974e-12	ENSG00000213782.7	down
340.789	-0.960236	0.132543	-7.24469	4.33424e-13	8.69868e-12	ENSG00000167964.12	down
247.832	1.03427	0.143118	7.22669	4.94909e-13	9.92011e-12	ENSG00000152661.8	up
57.1411	2.49232	0.345135	7.22129	5.1497e-13	1.03092e-11	ENSG00000196932.11	up
2839.3	0.480176	0.0665064	7.22001	5.19854e-13	1.03807e-11	ENSG00000100300.17	up
3616.03	0.573368	0.0794127	7.22011	5.1947e-13	1.03807e-11	ENSG00000188647.12	up
839.151	0.642641	0.0890379	7.21761	5.29087e-13	1.05518e-11	ENSG00000147533.16	up
20345.5	-0.353462	0.0490171	-7.21099	5.55475e-13	1.10641e-11	ENSG00000147403.16	down
134.186	-1.44233	0.200029	-7.21061	5.57022e-13	1.1081e-11	ENSG00000168917.8	down
366.928	0.945799	0.131192	7.20925	5.62627e-13	1.11784e-11	ENSG00000120658.13	up
1781.97	-0.667934	0.0926866	-7.20637	5.74621e-13	1.14024e-11	ENSG00000198373.12	down
892.593	-0.650529	0.0902846	-7.20532	5.79093e-13	1.14768e-11	ENSG00000147854.16	down
469.318	0.820324	0.113855	7.20501	5.8039e-13	1.14881e-11	ENSG00000163528.12	up
593.338	-0.877693	0.121829	-7.2043	5.83415e-13	1.15336e-11	ENSG00000107249.22	down
5436.88	0.421064	0.0584637	7.20214	5.92757e-13	1.17036e-11	ENSG00000105953.14	up
38.6861	-4.40343	0.611585	-7.20003	6.02006e-13	1.18714e-11	ENSG00000269586.7	down
6692.85	0.401563	0.0558256	7.19317	6.33051e-13	1.24681e-11	ENSG00000189060.5	up
691.927	-0.857535	0.119383	-7.18303	6.81847e-13	1.34125e-11	ENSG00000188153.13	down
469.487	0.882639	0.122937	7.17962	6.99046e-13	1.37167e-11	ENSG00000008735.13	up
1485.62	0.55349	0.0770904	7.17976	6.98362e-13	1.37167e-11	ENSG00000128973.12	up
1452.94	-0.612061	0.0852723	-7.17773	7.08797e-13	1.38909e-11	ENSG00000108010.11	down
14448.7	-0.373969	0.05211	-7.17653	7.15051e-13	1.39961e-11	ENSG00000113161.15	down
16537.8	0.366612	0.0510948	7.17514	7.22314e-13	1.41208e-11	ENSG00000119335.16	up
40.39	-3.61918	0.504677	-7.17127	7.43073e-13	1.44908e-11	ENSG00000106366.8	down
41.837	-8.81161	1.22872	-7.17135	7.42608e-13	1.44908e-11	ENSG00000205426.10	down
48.5949	3.56618	0.497474	7.16857	7.57832e-13	1.47605e-11	ENSG00000079308.18	up
26359.7	-0.305122	0.0425953	-7.16329	7.87655e-13	1.53037e-11	ENSG00000127022.14	down
3780.21	-0.439456	0.0613476	-7.16339	7.87073e-13	1.53037e-11	ENSG00000162496.8	down
2219.97	0.576973	0.0805575	7.16225	7.93615e-13	1.54006e-11	ENSG00000119655.10	up
540.436	1.07563	0.150549	7.14469	9.01997e-13	1.74824e-11	ENSG00000178773.14	up
2118.73	0.471242	0.065984	7.14177	9.21392e-13	1.78147e-11	ENSG00000004534.14	up
2180.97	0.449009	0.0628705	7.1418	9.2114e-13	1.78147e-11	ENSG00000172819.16	up
1111.41	0.59308	0.0831351	7.13392	9.75481e-13	1.88375e-11	ENSG00000093167.17	up
58.6866	-2.64473	0.371047	-7.12776	1.02016e-12	1.96763e-11	ENSG00000166446.14	down
2531.48	0.48059	0.0674464	7.12552	1.0369e-12	1.99748e-11	ENSG00000106049.8	up
1056.94	0.824	0.115676	7.12332	1.05356e-12	2.02711e-11	ENSG00000171016.12	up
11849.6	-0.450183	0.0632316	-7.1196	1.08244e-12	2.08015e-11	ENSG00000148773.13	down
13942.5	0.382036	0.0536674	7.1186	1.09029e-12	2.0927e-11	ENSG00000085733.15	up
1487.39	0.598456	0.0840989	7.11609	1.1103e-12	2.12853e-11	ENSG00000198517.9	up
965.78	-0.632993	0.0889854	-7.11345	1.13174e-12	2.167e-11	ENSG00000256537.4	down
883.078	-0.693908	0.097557	-7.11284	1.13676e-12	2.17342e-11	ENSG00000107438.8	down
655.19	0.811429	0.114082	7.11271	1.13784e-12	2.17342e-11	ENSG00000213626.12	up
390.313	-0.98659	0.138739	-7.11112	1.15108e-12	2.19608e-11	ENSG00000126562.16	down
18290.9	0.302547	0.042547	7.11089	1.15296e-12	2.197e-11	ENSG00000088832.16	up
1824.06	0.537881	0.0756631	7.10889	1.16981e-12	2.22643e-11	ENSG00000114302.15	up
5845.5	-0.445003	0.062647	-7.10335	1.21766e-12	2.31473e-11	ENSG00000138434.16	down
1519.24	0.504757	0.0711022	7.09904	1.25625e-12	2.38521e-11	ENSG00000182704.7	up
1295.81	0.537907	0.075776	7.09865	1.2598e-12	2.38909e-11	ENSG00000146576.12	up
884.156	0.654554	0.0922258	7.0973	1.27219e-12	2.4097e-11	ENSG00000156983.15	up
2219.59	-0.446029	0.0629428	-7.08625	1.37791e-12	2.60683e-11	ENSG00000197771.12	down
399.192	-0.985213	0.13906	-7.0848	1.3925e-12	2.63129e-11	ENSG00000101665.9	down
2294.68	-0.46838	0.0661133	-7.08451	1.39535e-12	2.63354e-11	ENSG00000276043.4	down
4534.17	-0.378602	0.05345	-7.0833	1.40757e-12	2.65344e-11	ENSG00000105281.12	down
923.365	0.707593	0.0999166	7.08183	1.42258e-12	2.67855e-11	ENSG00000168476.11	up
2373.49	-0.655467	0.0925812	-7.07991	1.4425e-12	2.71283e-11	ENSG00000084636.17	down
1065.69	0.620656	0.087676	7.07897	1.45232e-12	2.72805e-11	ENSG00000157510.13	up
1029.63	0.618497	0.0874069	7.07607	1.48302e-12	2.78243e-11	ENSG00000131871.14	up
2166.56	0.512666	0.0724688	7.07431	1.50199e-12	2.81468e-11	ENSG00000134153.9	up
1068.64	-0.643821	0.0910506	-7.07102	1.53801e-12	2.87876e-11	ENSG00000111752.10	down
1264.56	0.998496	0.141237	7.06965	1.5532e-12	2.90377e-11	ENSG00000071242.11	up
958.052	-0.613269	0.0868292	-7.06293	1.6303e-12	3.04431e-11	ENSG00000051108.14	down
604.736	0.736292	0.104261	7.06198	1.64143e-12	3.06149e-11	ENSG00000136490.8	up
1408.21	0.828114	0.117268	7.06173	1.6444e-12	3.06343e-11	ENSG00000092531.9	up
3166.66	0.446132	0.0632014	7.05889	1.67841e-12	3.12311e-11	ENSG00000169919.16	up
1122.65	0.542568	0.0768805	7.0573	1.69775e-12	3.15538e-11	ENSG00000131732.11	up
95.7002	-1.91752	0.272126	-7.04645	1.83543e-12	3.40728e-11	ENSG00000105699.16	down
803.728	-0.701535	0.0995916	-7.04411	1.8665e-12	3.46089e-11	ENSG00000135318.11	down
1856.04	-0.452753	0.0642975	-7.04153	1.90143e-12	3.52154e-11	ENSG00000133704.9	down
6911.72	-0.418204	0.0594015	-7.04029	1.91842e-12	3.54885e-11	ENSG00000072110.13	down
195.84	-1.42109	0.201884	-7.03913	1.93445e-12	3.57433e-11	ENSG00000166394.14	down
2516.45	0.47632	0.0678443	7.02078	2.20635e-12	4.07198e-11	ENSG00000182768.8	up
167.297	-1.60213	0.228243	-7.01941	2.228e-12	4.10715e-11	ENSG00000163710.8	down
33.7738	3.45092	0.491696	7.01841	2.24404e-12	4.1319e-11	ENSG00000109956.12	up
1201.43	0.522196	0.0744106	7.01777	2.25437e-12	4.1461e-11	ENSG00000181915.4	up
828.551	0.749369	0.106848	7.01339	2.32615e-12	4.27315e-11	ENSG00000243335.9	up
2102.84	0.433313	0.0617947	7.01214	2.34697e-12	4.30641e-11	ENSG00000140157.14	up
1541.61	0.508207	0.0724946	7.01028	2.37848e-12	4.35917e-11	ENSG00000106608.16	up
5792.66	-0.383528	0.0547849	-7.00061	2.54847e-12	4.66533e-11	ENSG00000090861.15	down
124.745	-1.52632	0.218157	-6.99642	2.62584e-12	4.8014e-11	ENSG00000278709.1	down
758.031	0.66839	0.0956	6.99153	2.71913e-12	4.96625e-11	ENSG00000100292.16	up
1589.67	0.677509	0.0969829	6.98586	2.83117e-12	5.16494e-11	ENSG00000173621.8	up
86.3765	-1.75649	0.251468	-6.98495	2.84954e-12	5.19247e-11	ENSG00000148680.15	down
3426.41	-0.374317	0.053658	-6.97597	3.03764e-12	5.52885e-11	ENSG00000108055.9	down
810.674	-0.697069	0.0999461	-6.97445	3.07065e-12	5.58252e-11	ENSG00000159921.15	down
1143.92	0.579779	0.0831528	6.97245	3.11462e-12	5.65597e-11	ENSG00000135596.17	up
3136.5	0.489047	0.0701417	6.97227	3.1187e-12	5.65689e-11	ENSG00000177479.19	up
1980.35	0.47717	0.0684441	6.97168	3.13184e-12	5.67421e-11	ENSG00000140299.11	up
1506.93	0.533888	0.0765904	6.97068	3.15412e-12	5.70805e-11	ENSG00000140395.8	up
306.235	1.07456	0.154198	6.9687	3.19879e-12	5.78229e-11	ENSG00000183615.5	up
51.5863	2.46417	0.353631	6.96822	3.20987e-12	5.79571e-11	ENSG00000258791.8	up
1283.34	0.61575	0.0884271	6.96337	3.32232e-12	5.9919e-11	ENSG00000182154.7	up
728.754	-0.722588	0.103773	-6.96313	3.32786e-12	5.99507e-11	ENSG00000107371.12	down
2065.52	0.50191	0.0721185	6.95952	3.41443e-12	6.14404e-11	ENSG00000054277.13	up
1877.57	0.505821	0.0727124	6.95646	3.48923e-12	6.27151e-11	ENSG00000103653.16	up
699.852	0.708389	0.101851	6.95511	3.52276e-12	6.32458e-11	ENSG00000112679.14	up
69.9129	1.98652	0.285932	6.9475	3.71819e-12	6.6679e-11	ENSG00000205786.8	up
832.052	-0.700401	0.100825	-6.94671	3.73893e-12	6.69751e-11	ENSG00000162645.12	down
603.857	-0.730852	0.105212	-6.94645	3.74591e-12	6.70243e-11	ENSG00000148926.9	down
179.859	-1.3058	0.188005	-6.94553	3.77034e-12	6.73852e-11	ENSG00000165617.14	down
300.874	-1.08643	0.156475	-6.94314	3.83475e-12	6.84592e-11	ENSG00000144481.16	down
2567.76	-0.423168	0.0609645	-6.94122	3.88728e-12	6.93188e-11	ENSG00000143819.12	down
38.3247	6.29281	0.90664	6.9408	3.89878e-12	6.94457e-11	ENSG00000165124.17	up
3235.19	0.416824	0.0600998	6.93553	4.04712e-12	7.20069e-11	ENSG00000136261.14	up
1553.34	0.483971	0.0698245	6.93125	4.17132e-12	7.41334e-11	ENSG00000138629.15	up
280.885	0.971022	0.14016	6.92796	4.26962e-12	7.57952e-11	ENSG00000149150.8	up
5090.75	-0.514797	0.0743627	-6.92279	4.42831e-12	7.85243e-11	ENSG00000091513.15	down
4199.54	-0.376662	0.0544157	-6.92193	4.45521e-12	7.89131e-11	ENSG00000178035.11	down
1861.95	-0.563901	0.0816021	-6.91037	4.83386e-12	8.55242e-11	ENSG00000137955.15	down
2138.82	0.478559	0.069272	6.9084	4.90139e-12	8.66223e-11	ENSG00000147439.12	up
212.049	-1.69123	0.245077	-6.90081	5.17073e-12	9.12805e-11	ENSG00000065923.9	down
1805.86	0.810017	0.117383	6.90062	5.17754e-12	9.12988e-11	ENSG00000147459.17	up
65.3485	-2.31357	0.335297	-6.90005	5.19857e-12	9.15678e-11	ENSG00000041353.9	down
1021.83	0.757151	0.109773	6.89744	5.29462e-12	9.31559e-11	ENSG00000104728.15	up
694.457	-0.702188	0.102031	-6.88212	5.89675e-12	1.03635e-10	ENSG00000284770.1	down
7666.18	0.548427	0.0796929	6.88175	5.91202e-12	1.03788e-10	ENSG00000163453.11	up
3538.45	0.604206	0.087895	6.87418	6.23461e-12	1.0933e-10	ENSG00000164050.12	up
437.815	0.794798	0.115691	6.86999	6.42044e-12	1.12464e-10	ENSG00000167136.6	up
1162.1	-0.613183	0.0893306	-6.8642	6.68633e-12	1.16992e-10	ENSG00000165282.13	down
876.631	-0.769988	0.112188	-6.86336	6.72603e-12	1.17557e-10	ENSG00000164543.6	down
936.645	-0.6544	0.0953854	-6.86059	6.85771e-12	1.19726e-10	ENSG00000174718.11	down
39.4707	-8.17918	1.19236	-6.85967	6.90183e-12	1.20364e-10	ENSG00000183023.18	down
1722.63	0.592357	0.0863856	6.85713	7.02592e-12	1.22393e-10	ENSG00000121316.10	up
3857.51	0.511947	0.0747191	6.85163	7.30122e-12	1.27049e-10	ENSG00000173473.10	up
2184.31	-0.600833	0.0877122	-6.85005	7.38261e-12	1.28325e-10	ENSG00000163659.12	down
562.614	0.682596	0.0996527	6.84975	7.39787e-12	1.28449e-10	ENSG00000144152.12	up
2194.03	0.471425	0.06884	6.84812	7.48259e-12	1.29777e-10	ENSG00000178741.11	up
409.446	-0.827655	0.120879	-6.84697	7.54327e-12	1.30687e-10	ENSG00000169715.14	down
325.346	0.947495	0.138405	6.8458	7.60475e-12	1.31608e-10	ENSG00000128487.16	up
162.007	-1.42387	0.208236	-6.83777	8.04344e-12	1.39048e-10	ENSG00000233695.2	down
57.049	8.2643	1.209	6.83565	8.16329e-12	1.40966e-10	ENSG00000165118.14	up
44.1527	-2.94278	0.430518	-6.83544	8.17539e-12	1.41021e-10	ENSG00000164695.4	down
991.639	-0.668933	0.0978753	-6.83455	8.22656e-12	1.41681e-10	ENSG00000111665.11	down
190.643	-1.30003	0.190216	-6.83446	8.23154e-12	1.41681e-10	ENSG00000144468.16	down
2276.86	0.468505	0.0685763	6.83188	8.38093e-12	1.44096e-10	ENSG00000167716.18	up
30.7837	-4.33278	0.634227	-6.83159	8.39809e-12	1.44234e-10	ENSG00000110446.10	down
5649.16	0.424733	0.0621883	6.82978	8.50466e-12	1.45906e-10	ENSG00000140319.10	up
1921.36	-0.487417	0.0714062	-6.82597	8.73315e-12	1.49664e-10	ENSG00000145386.9	down
1587.99	-0.574349	0.0841723	-6.8235	8.88516e-12	1.52104e-10	ENSG00000161642.17	down
2308.11	-0.458056	0.0671518	-6.82121	9.02789e-12	1.54381e-10	ENSG00000116584.17	down
411.008	-0.825725	0.121089	-6.81918	9.15606e-12	1.56404e-10	ENSG00000114107.8	down
685.066	0.954882	0.140145	6.81351	9.52457e-12	1.62523e-10	ENSG00000167995.15	up
669.325	-0.649726	0.0953787	-6.81207	9.62055e-12	1.63984e-10	ENSG00000137040.9	down
4734.44	0.424053	0.0622519	6.81188	9.63282e-12	1.64017e-10	ENSG00000089220.4	up
73.1626	-2.11862	0.311289	-6.80597	1.00374e-11	1.70722e-10	ENSG00000132530.16	down
974.846	0.918463	0.135017	6.80257	1.02771e-11	1.74611e-10	ENSG00000102755.11	up
1112.75	-0.622564	0.0915487	-6.80036	1.04355e-11	1.77112e-10	ENSG00000055950.16	down
1289.68	0.89359	0.131458	6.79754	1.06419e-11	1.80423e-10	ENSG00000197892.12	up
1290.58	-0.637123	0.0938093	-6.79168	1.10834e-11	1.87706e-10	ENSG00000151233.10	down
722.312	0.66274	0.0976025	6.79019	1.11986e-11	1.89455e-10	ENSG00000158122.11	up
379.942	1.07317	0.158247	6.78162	1.18839e-11	2.00835e-10	ENSG00000251322.7	up
61.6454	2.01769	0.297599	6.77991	1.20251e-11	2.03004e-10	ENSG00000282826.1	up
474.891	0.790034	0.116559	6.77796	1.21884e-11	2.05541e-10	ENSG00000122644.12	up
33.6555	-8.55704	1.26303	-6.77499	1.24412e-11	2.09581e-10	ENSG00000164749.11	down
1535.73	0.547569	0.0809008	6.7684	1.30214e-11	2.19122e-10	ENSG00000093183.13	up
1466.37	0.531108	0.0785015	6.76557	1.32785e-11	2.23212e-10	ENSG00000157978.11	up
2543.16	0.417523	0.0617304	6.76365	1.34555e-11	2.25948e-10	ENSG00000140612.13	up
456.647	-0.764574	0.113072	-6.76183	1.36257e-11	2.28563e-10	ENSG00000155893.12	down
7551.38	0.395436	0.0585047	6.75904	1.38909e-11	2.32764e-10	ENSG00000104805.15	up
1330.49	0.54447	0.0807143	6.74565	1.52342e-11	2.55005e-10	ENSG00000242498.7	up
767.987	2.07586	0.307789	6.74442	1.53637e-11	2.56901e-10	ENSG00000081479.13	up
3394.42	0.513536	0.0761625	6.74263	1.55547e-11	2.59819e-10	ENSG00000117500.12	up
469.157	-0.782542	0.116092	-6.74068	1.57645e-11	2.63047e-10	ENSG00000023608.4	down
46986.2	-0.366062	0.0544319	-6.72513	1.75431e-11	2.92416e-10	ENSG00000087086.14	down
51.3753	-2.80283	0.416848	-6.72387	1.76961e-11	2.94656e-10	ENSG00000171951.4	down
170.575	-1.26304	0.187912	-6.72143	1.79954e-11	2.99324e-10	ENSG00000162614.18	down
3678.44	-0.410818	0.0611275	-6.72068	1.80882e-11	3.00553e-10	ENSG00000066117.14	down
380.723	0.815499	0.121406	6.71713	1.85334e-11	3.07627e-10	ENSG00000203727.3	up
26999.3	0.33849	0.0504271	6.71246	1.91368e-11	3.17309e-10	ENSG00000103257.8	up
3413.42	-0.512966	0.0764297	-6.7116	1.92502e-11	3.18857e-10	ENSG00000135048.13	down
1245.49	0.703899	0.104884	6.7112	1.9303e-11	3.19397e-10	ENSG00000224189.7	up
644.586	0.68437	0.101986	6.71042	1.94063e-11	3.20771e-10	ENSG00000006534.15	up
662.463	-0.70209	0.104645	-6.70925	1.95622e-11	3.23011e-10	ENSG00000172785.18	down
199.226	-1.25488	0.1872	-6.7034	2.03627e-11	3.35879e-10	ENSG00000224376.1	down
3418.53	-0.556667	0.0830573	-6.70221	2.05294e-11	3.38276e-10	ENSG00000196498.13	down
1192.34	0.602045	0.0898435	6.70104	2.06941e-11	3.40635e-10	ENSG00000147457.13	up
29.5413	4.18505	0.624646	6.69987	2.08606e-11	3.43019e-10	ENSG00000162552.14	up
2046.01	0.426194	0.0636218	6.69886	2.10051e-11	3.45038e-10	ENSG00000106683.14	up
1465.86	-0.482962	0.0720992	-6.69858	2.1046e-11	3.4535e-10	ENSG00000166963.12	down
4140.16	-0.462787	0.0690974	-6.69761	2.1186e-11	3.47288e-10	ENSG00000111328.6	down
130.591	-1.55557	0.232342	-6.69519	2.15392e-11	3.52713e-10	ENSG00000197565.15	down
95.8692	-1.77657	0.265379	-6.69445	2.16486e-11	3.53815e-10	ENSG00000107807.12	down
3189.08	-0.548815	0.0819808	-6.69443	2.16512e-11	3.53815e-10	ENSG00000178950.16	down
3475.33	0.490349	0.0732667	6.69266	2.19145e-11	3.57748e-10	ENSG00000163320.10	up
615.925	0.651371	0.0973702	6.68964	2.2372e-11	3.64841e-10	ENSG00000253293.4	up
1835.12	-0.458219	0.0685205	-6.68732	2.27289e-11	3.70279e-10	ENSG00000134283.17	down
166.858	-1.52036	0.22737	-6.68674	2.28197e-11	3.71377e-10	ENSG00000271605.5	down
3184.93	-0.406646	0.0608399	-6.68387	2.32711e-11	3.78334e-10	ENSG00000133657.15	down
2294.18	-0.428893	0.0643066	-6.6695	2.56681e-11	4.16876e-10	ENSG00000092010.14	down
588.052	-0.73807	0.110766	-6.66335	2.67651e-11	4.34248e-10	ENSG00000005448.16	down
2199.81	-0.4828	0.0725079	-6.65858	2.76486e-11	4.48122e-10	ENSG00000143013.12	down
2176.25	0.577889	0.0867977	6.65789	2.77793e-11	4.49781e-10	ENSG00000158669.11	up
1019.83	0.610546	0.0917313	6.65581	2.81744e-11	4.55712e-10	ENSG00000160445.10	up
881.275	0.675096	0.101482	6.6524	2.88361e-11	4.65939e-10	ENSG00000158863.21	up
641.859	-0.849375	0.127746	-6.64896	2.95175e-11	4.76462e-10	ENSG00000165959.11	down
830.229	0.714024	0.10742	6.64703	2.99065e-11	4.82251e-10	ENSG00000114948.12	up
194.423	1.25014	0.188172	6.6436	3.06122e-11	4.93128e-10	ENSG00000146859.6	up
2109.89	0.461809	0.0695214	6.64269	3.08016e-11	4.95673e-10	ENSG00000197448.13	up
11186.4	-0.291589	0.043912	-6.64029	3.13067e-11	5.03291e-10	ENSG00000107581.12	down
2318.37	-0.407054	0.0613107	-6.63921	3.15364e-11	5.0637e-10	ENSG00000138443.15	down
1356.61	0.513996	0.0774197	6.63909	3.15622e-11	5.0637e-10	ENSG00000182544.8	up
1816.87	0.421081	0.0634289	6.63862	3.16635e-11	5.07347e-10	ENSG00000134108.12	up
517.812	0.793546	0.119537	6.63851	3.16871e-11	5.07347e-10	ENSG00000226752.9	up
27.6676	8.23985	1.24161	6.63645	3.21332e-11	5.13969e-10	ENSG00000176988.8	up
850.783	0.622363	0.0937987	6.6351	3.24288e-11	5.18173e-10	ENSG00000019549.11	up
3963.11	-0.409427	0.0617159	-6.63406	3.26568e-11	5.21291e-10	ENSG00000113583.7	down
6056.5	-0.347012	0.0523157	-6.63304	3.28849e-11	5.24403e-10	ENSG00000178913.7	down
4850.07	0.445706	0.0671983	6.6327	3.29596e-11	5.25066e-10	ENSG00000143537.13	up
94.5211	1.59324	0.240225	6.6323	3.305e-11	5.25977e-10	ENSG00000105963.14	up
305.736	-1.3092	0.197449	-6.63058	3.34367e-11	5.31597e-10	ENSG00000135111.15	down
51.4826	2.54422	0.383832	6.62848	3.39154e-11	5.38666e-10	ENSG00000168484.12	up
1206.53	0.653075	0.0985313	6.62809	3.40052e-11	5.39552e-10	ENSG00000136848.17	up
382.211	0.909289	0.137283	6.62348	3.50841e-11	5.56113e-10	ENSG00000185909.14	up
1078.49	0.515377	0.0778164	6.62299	3.52004e-11	5.57398e-10	ENSG00000163870.15	up
298.138	-0.920021	0.138968	-6.62039	3.58248e-11	5.66719e-10	ENSG00000204970.9	down
712.313	-0.635817	0.0960566	-6.61918	3.61188e-11	5.708e-10	ENSG00000073849.14	down
16831.5	-0.335774	0.0507745	-6.61304	3.76506e-11	5.94413e-10	ENSG00000134824.13	down
2025.12	-0.424339	0.0642121	-6.60839	3.88519e-11	6.12769e-10	ENSG00000107104.18	down
1590.58	0.484972	0.0734655	6.60135	4.07423e-11	6.41945e-10	ENSG00000051128.18	up
236.541	1.15242	0.17476	6.5943	4.27265e-11	6.72538e-10	ENSG00000167617.2	up
1221.86	0.536547	0.0815278	6.58116	4.66802e-11	7.33654e-10	ENSG00000129353.14	up
1519.45	-0.487489	0.0740742	-6.58109	4.67018e-11	7.33654e-10	ENSG00000213401.9	down
23511.7	-0.323378	0.0491429	-6.58037	4.6929e-11	7.36492e-10	ENSG00000108679.12	down
138.946	-1.33789	0.20336	-6.57892	4.73883e-11	7.42964e-10	ENSG00000143226.13	down
1151.49	0.528482	0.0803473	6.57746	4.78545e-11	7.49531e-10	ENSG00000169410.9	up
180.827	-1.46493	0.222756	-6.57639	4.81995e-11	7.54189e-10	ENSG00000177337.7	down
1284.69	0.537018	0.0816873	6.57408	4.89564e-11	7.65276e-10	ENSG00000066697.14	up
1205.6	0.631588	0.0960815	6.57346	4.91586e-11	7.67678e-10	ENSG00000159322.17	up
1399.15	-0.577056	0.0878041	-6.57209	4.96149e-11	7.74042e-10	ENSG00000167747.14	down
2381.04	0.523547	0.0797248	6.56694	5.13609e-11	8.00492e-10	ENSG00000126883.16	up
1411.28	0.500079	0.0761703	6.56528	5.19363e-11	8.08664e-10	ENSG00000143889.15	up
482.114	-0.841659	0.128258	-6.56223	5.30096e-11	8.24565e-10	ENSG00000197977.3	down
5069.09	-0.346949	0.0529479	-6.55265	5.6524e-11	8.78368e-10	ENSG00000113368.11	down
2377.33	0.404906	0.0617964	6.55225	5.66759e-11	8.79865e-10	ENSG00000164818.15	up
2049.09	0.432289	0.06599	6.55083	5.72182e-11	8.87414e-10	ENSG00000105854.12	up
1060.96	0.507185	0.077453	6.5483	5.81977e-11	9.01722e-10	ENSG00000169062.14	up
909.259	-0.680326	0.10393	-6.54598	5.91083e-11	9.14936e-10	ENSG00000137055.14	down
707.968	-0.647498	0.0989177	-6.54583	5.91673e-11	9.14955e-10	ENSG00000177426.20	down
1873.91	0.877034	0.134012	6.54445	5.97139e-11	9.22507e-10	ENSG00000248905.8	up
1429.37	0.456559	0.0697748	6.54332	6.01673e-11	9.28605e-10	ENSG00000184584.12	up
812.372	0.654535	0.100148	6.53566	6.33314e-11	9.76488e-10	ENSG00000136877.14	up
593.657	0.717567	0.109863	6.53145	6.51363e-11	1.00334e-09	ENSG00000279207.1	up
25.7185	8.14221	1.24746	6.52705	6.70775e-11	1.03224e-09	ENSG00000251226.1	up
1157.26	-0.525635	0.0805367	-6.52665	6.72564e-11	1.03399e-09	ENSG00000008283.15	down
1869.78	0.49009	0.0751028	6.52558	6.77373e-11	1.04037e-09	ENSG00000129003.17	up
4120.35	-0.445178	0.0683422	-6.51396	7.3196e-11	1.12312e-09	ENSG00000130741.10	down
4688.6	-0.394027	0.06052	-6.5107	7.48036e-11	1.14667e-09	ENSG00000204388.6	down
83.3867	-1.67148	0.25674	-6.51038	7.49585e-11	1.14794e-09	ENSG00000183508.4	down
7448.92	0.319409	0.0490819	6.50768	7.63226e-11	1.1677e-09	ENSG00000185896.10	up
1215.32	0.648299	0.0996662	6.50471	7.78449e-11	1.18984e-09	ENSG00000104833.11	up
48.5264	-2.50974	0.38591	-6.50344	7.85015e-11	1.19872e-09	ENSG00000181690.7	down
235.97	-1.03941	0.159857	-6.50213	7.91906e-11	1.20711e-09	ENSG00000059377.16	down
159.969	1.22014	0.187653	6.50211	7.92032e-11	1.20711e-09	ENSG00000183496.5	up
2283.46	-0.587224	0.0903248	-6.50125	7.96554e-11	1.21283e-09	ENSG00000115380.19	down
1000.11	-0.552255	0.0849535	-6.50068	7.99596e-11	1.21629e-09	ENSG00000080819.7	down
1777.05	0.519333	0.0799039	6.49948	8.05989e-11	1.22484e-09	ENSG00000238227.7	up
2690.4	-0.405777	0.0624555	-6.49706	8.19045e-11	1.24349e-09	ENSG00000070087.14	down
432.433	0.826046	0.127195	6.49434	8.33964e-11	1.26492e-09	ENSG00000197496.5	up
25.6797	-8.09234	1.24683	-6.49035	8.56352e-11	1.29764e-09	ENSG00000123496.7	down
1042.67	-0.744529	0.114773	-6.48696	8.75856e-11	1.32593e-09	ENSG00000147874.10	down
1215.36	-0.481965	0.0743063	-6.4862	8.80278e-11	1.33135e-09	ENSG00000111684.10	down
5629.41	0.400937	0.0618214	6.48541	8.84894e-11	1.33705e-09	ENSG00000112972.14	up
271.175	-1.27849	0.197152	-6.48478	8.88622e-11	1.3414e-09	ENSG00000184867.13	down
1736.52	0.433886	0.066935	6.48219	9.04008e-11	1.36333e-09	ENSG00000157259.7	up
17119.4	-0.313297	0.0483962	-6.4736	9.56967e-11	1.44182e-09	ENSG00000144381.16	down
757.665	0.936809	0.144748	6.47201	9.67081e-11	1.45568e-09	ENSG00000253522.6	up
2852.57	0.425269	0.0657132	6.4716	9.6971e-11	1.45825e-09	ENSG00000160991.15	up
575.183	-0.707231	0.10938	-6.46583	1.00741e-10	1.51351e-09	ENSG00000049130.15	down
42.4113	-2.52526	0.390656	-6.46415	1.01872e-10	1.52904e-09	ENSG00000165300.7	down
4408.17	0.405441	0.0627635	6.45983	1.04822e-10	1.57183e-09	ENSG00000185650.9	up
1450.52	0.57357	0.0888224	6.45749	1.06451e-10	1.59475e-09	ENSG00000181061.13	up
44.3337	-2.40085	0.371872	-6.45611	1.07426e-10	1.60783e-09	ENSG00000196104.10	down
4992.54	0.361962	0.0560684	6.45573	1.07695e-10	1.61035e-09	ENSG00000100353.17	up
601.307	0.731957	0.113479	6.45013	1.11757e-10	1.66951e-09	ENSG00000178467.17	up
1383.22	0.584543	0.0906712	6.44684	1.14206e-10	1.70447e-09	ENSG00000119280.16	up
28.2721	-4.15971	0.645536	-6.4438	1.16518e-10	1.73734e-09	ENSG00000109610.5	down
1833.1	-0.469032	0.0727954	-6.44316	1.17014e-10	1.7431e-09	ENSG00000163655.15	down
595.926	0.786923	0.122239	6.43756	1.2141e-10	1.80689e-09	ENSG00000104228.12	up
3573.09	0.468672	0.0728423	6.43406	1.2424e-10	1.84602e-09	ENSG00000143653.9	up
2219.88	0.418595	0.0650596	6.43402	1.24272e-10	1.84602e-09	ENSG00000254999.3	up
24.5582	-8.04458	1.25044	-6.43341	1.24773e-10	1.85171e-09	ENSG00000040731.10	down
1044.71	0.661965	0.102948	6.43006	1.27552e-10	1.89118e-09	ENSG00000141084.10	up
3033.82	0.409155	0.0636481	6.42839	1.28962e-10	1.91031e-09	ENSG00000266412.5	up
98974.5	0.256006	0.0398282	6.42775	1.2951e-10	1.9156e-09	ENSG00000019582.14	up
1268.23	0.489312	0.0761257	6.42769	1.29562e-10	1.9156e-09	ENSG00000116096.5	up
1756.63	0.424068	0.0659811	6.42711	1.30052e-10	1.92105e-09	ENSG00000160948.13	up
1129.9	0.501007	0.0780775	6.4168	1.39171e-10	2.05384e-09	ENSG00000114738.10	up
6684.7	-0.344489	0.0537597	-6.40795	1.47493e-10	2.17462e-09	ENSG00000028528.14	down
4326.69	0.388104	0.0605764	6.40686	1.48552e-10	2.18821e-09	ENSG00000115461.4	up
889.343	0.683856	0.106753	6.40597	1.49421e-10	2.19896e-09	ENSG00000170113.15	up
350.68	0.80106	0.125104	6.40314	1.52213e-10	2.23797e-09	ENSG00000146054.17	up
1946.97	-0.48782	0.0762152	-6.40055	1.54816e-10	2.27413e-09	ENSG00000110811.19	down
545.985	0.679081	0.106102	6.40028	1.55087e-10	2.276e-09	ENSG00000163064.6	up
2149.76	0.576933	0.090149	6.39977	1.55609e-10	2.28155e-09	ENSG00000011028.13	up
1294.61	0.626356	0.0978821	6.39909	1.56309e-10	2.28969e-09	ENSG00000002822.15	up
253.211	-1.02392	0.160047	-6.39763	1.57805e-10	2.30947e-09	ENSG00000183421.11	down
990.106	-0.538632	0.084211	-6.39621	1.59279e-10	2.32889e-09	ENSG00000078237.6	down
576.429	0.631766	0.098799	6.39446	1.61112e-10	2.35351e-09	ENSG00000265479.6	up
3021.37	0.54656	0.0854853	6.39362	1.62007e-10	2.36441e-09	ENSG00000131558.14	up
471.343	0.830997	0.13001	6.3918	1.63948e-10	2.38833e-09	ENSG00000106479.10	up
876.426	-0.586409	0.0917423	-6.39191	1.63826e-10	2.38833e-09	ENSG00000133703.11	down
1291.8	0.458186	0.0717401	6.38675	1.69446e-10	2.46616e-09	ENSG00000123240.16	up
1689.47	0.436457	0.0684008	6.38088	1.76074e-10	2.56027e-09	ENSG00000090487.10	up
1376.08	0.522826	0.081941	6.38052	1.76486e-10	2.5639e-09	ENSG00000072121.15	up
2551.39	0.405379	0.0636094	6.37295	1.85428e-10	2.69134e-09	ENSG00000148337.20	up
1483.42	0.465996	0.0731325	6.37194	1.86655e-10	2.70667e-09	ENSG00000196781.14	up
1694.52	0.418623	0.0657134	6.37043	1.88494e-10	2.73083e-09	ENSG00000064726.9	up
7945.87	0.339558	0.0533117	6.36928	1.89913e-10	2.74888e-09	ENSG00000163565.18	up
11842.7	0.428221	0.0672383	6.36871	1.90625e-10	2.75589e-09	ENSG00000100201.20	up
205.403	-1.05382	0.16547	-6.36861	1.90746e-10	2.75589e-09	ENSG00000117226.11	down
5131.37	-0.325278	0.0510778	-6.36829	1.91151e-10	2.75759e-09	ENSG00000132002.7	down
720.211	0.741135	0.11638	6.36824	1.91212e-10	2.75759e-09	ENSG00000174456.13	up
46.6304	-3.00135	0.471359	-6.36743	1.92226e-10	2.7697e-09	ENSG00000104432.13	down
194.677	-1.07814	0.169399	-6.3645	1.95929e-10	2.82049e-09	ENSG00000250337.5	down
2034.94	-0.468853	0.0736758	-6.36374	1.96903e-10	2.83194e-09	ENSG00000138180.15	down
1968.79	0.397838	0.0625808	6.35719	2.05482e-10	2.94996e-09	ENSG00000240849.10	up
294.717	0.924692	0.145455	6.35725	2.05394e-10	2.94996e-09	ENSG00000262877.4	up
760.479	-0.587588	0.0924478	-6.35589	2.0723e-10	2.97236e-09	ENSG00000139083.10	down
91.8478	1.84696	0.290611	6.35545	2.0782e-10	2.97812e-09	ENSG00000137265.14	up
961.411	0.587509	0.092453	6.35468	2.08862e-10	2.99035e-09	ENSG00000241878.11	up
806.262	0.707374	0.111368	6.3517	2.12948e-10	3.04335e-09	ENSG00000140682.18	up
162.476	1.12082	0.17646	6.35172	2.12926e-10	3.04335e-09	ENSG00000183044.11	up
5381.27	-0.350005	0.0551138	-6.35058	2.14498e-10	3.06274e-09	ENSG00000166197.16	down
1151.19	0.530279	0.0835035	6.35039	2.14776e-10	3.06395e-09	ENSG00000172936.13	up
642.216	0.611118	0.0963432	6.34313	2.2514e-10	3.2089e-09	ENSG00000140367.11	up
145	-1.24273	0.195924	-6.34289	2.25496e-10	3.21108e-09	ENSG00000110002.15	down
2628.71	0.379302	0.0598587	6.33662	2.34856e-10	3.34137e-09	ENSG00000125877.12	up
2360.95	0.427314	0.0674766	6.33278	2.40785e-10	3.42265e-09	ENSG00000155827.11	up
2577.61	-0.424389	0.0670231	-6.33199	2.42026e-10	3.4372e-09	ENSG00000197170.9	down
1850.11	0.583382	0.0922751	6.3222	2.57865e-10	3.65887e-09	ENSG00000140521.13	up
763.144	-0.57939	0.0917075	-6.31781	2.65304e-10	3.76105e-09	ENSG00000103024.7	down
2439.76	0.421094	0.0667375	6.30971	2.79567e-10	3.9597e-09	ENSG00000074696.12	up
1367.21	0.45849	0.0726745	6.30881	2.81181e-10	3.979e-09	ENSG00000138594.13	up
4029.19	0.447201	0.0709042	6.30711	2.84286e-10	4.01935e-09	ENSG00000100350.14	up
96.0434	-1.68323	0.267082	-6.30231	2.9325e-10	4.14239e-09	ENSG00000157322.17	down
1199.88	-0.517424	0.0821439	-6.29899	2.99595e-10	4.22824e-09	ENSG00000180488.15	down
94.5236	1.64033	0.26062	6.29393	3.09519e-10	4.36441e-09	ENSG00000130305.16	up
26.5948	8.1861	1.30071	6.29358	3.10225e-10	4.37047e-09	ENSG00000256861.1	up
1455.65	-0.462292	0.0734832	-6.29113	3.15163e-10	4.43609e-09	ENSG00000023909.9	down
26.9872	-5.02116	0.798365	-6.2893	3.18901e-10	4.48473e-09	ENSG00000234840.1	down
21.6482	-4.55188	0.724241	-6.28504	3.2777e-10	4.60536e-09	ENSG00000135426.15	down
3159.76	0.378423	0.0602399	6.28193	3.3439e-10	4.69421e-09	ENSG00000136861.17	up
431.804	0.749937	0.119385	6.28167	3.34958e-10	4.69802e-09	ENSG00000127585.11	up
171.395	1.17735	0.187459	6.2806	3.37276e-10	4.72634e-09	ENSG00000180448.10	up
1851.41	-0.466642	0.0743153	-6.27922	3.40286e-10	4.7643e-09	ENSG00000062650.18	down
1800.27	0.408685	0.0651332	6.2746	3.50538e-10	4.9035e-09	ENSG00000172939.8	up
2311.34	0.390699	0.062288	6.27246	3.55387e-10	4.96696e-09	ENSG00000162783.10	up
257.057	0.906381	0.144533	6.27109	3.58521e-10	5.00634e-09	ENSG00000196422.10	up
833.335	-0.563205	0.0898565	-6.26782	3.66131e-10	5.1081e-09	ENSG00000107679.14	down
741.992	0.54893	0.0876095	6.26565	3.71284e-10	5.17542e-09	ENSG00000244274.7	up
2040.16	-0.580974	0.0928216	-6.25904	3.87354e-10	5.39469e-09	ENSG00000139116.18	down
477.731	0.665803	0.106415	6.25667	3.93277e-10	5.47235e-09	ENSG00000172086.7	up
1504.8	-0.457824	0.0732363	-6.25133	4.06964e-10	5.65783e-09	ENSG00000111674.8	down
426.863	0.76382	0.122192	6.251	4.07834e-10	5.66496e-09	ENSG00000114739.13	up
2036.56	0.432903	0.0693899	6.23871	4.41193e-10	6.12296e-09	ENSG00000188986.6	up
636.954	-0.699238	0.1121	-6.2376	4.44345e-10	6.1613e-09	ENSG00000135074.15	down
5780.95	0.340417	0.0546018	6.23455	4.53092e-10	6.27708e-09	ENSG00000185787.14	up
729.863	0.588499	0.0943988	6.23418	4.54149e-10	6.28623e-09	ENSG00000100307.12	up
736.291	0.677381	0.108672	6.23328	4.56776e-10	6.31708e-09	ENSG00000168522.12	up
3426.17	-0.500286	0.0802784	-6.23189	4.60839e-10	6.36542e-09	ENSG00000084463.7	down
453.492	0.751332	0.120564	6.23181	4.61076e-10	6.36542e-09	ENSG00000149599.15	up
1240.59	0.581285	0.0932846	6.2313	4.62576e-10	6.38056e-09	ENSG00000131368.7	up
2406.88	0.505969	0.0812445	6.22773	4.73236e-10	6.52193e-09	ENSG00000076201.14	up
42.244	7.24977	1.16458	6.22525	4.80796e-10	6.62036e-09	ENSG00000171004.18	up
120.499	-1.26242	0.202862	-6.22307	4.87513e-10	6.70701e-09	ENSG00000169116.11	down
1082.8	0.493026	0.0792334	6.22245	4.89442e-10	6.7277e-09	ENSG00000242616.3	up
311.516	0.861627	0.138487	6.2217	4.91791e-10	6.75413e-09	ENSG00000164778.4	up
2015.28	-0.460995	0.0741199	-6.21958	4.98473e-10	6.83997e-09	ENSG00000070961.15	down
2491.27	0.694166	0.111634	6.21822	5.02838e-10	6.89389e-09	ENSG00000039319.16	up
21.8836	-7.87981	1.2678	-6.21534	5.12129e-10	7.0152e-09	ENSG00000179542.15	down
765.845	-0.696859	0.11213	-6.21477	5.14011e-10	7.03488e-09	ENSG00000160469.16	down
399.534	0.891886	0.143591	6.21128	5.25557e-10	7.18669e-09	ENSG00000137842.6	up
103.089	-1.41153	0.227372	-6.20803	5.3652e-10	7.33028e-09	ENSG00000248323.6	down
323.945	0.919809	0.148387	6.19873	5.6919e-10	7.76993e-09	ENSG00000141384.12	up
814.038	-0.566533	0.0914903	-6.19227	5.93033e-10	8.08843e-09	ENSG00000107938.17	down
3062.57	0.42831	0.0691777	6.19144	5.96165e-10	8.12416e-09	ENSG00000115993.12	up
1260.7	0.48839	0.078915	6.18881	6.06219e-10	8.25407e-09	ENSG00000187840.4	up
562.596	-0.732626	0.118383	-6.18859	6.07051e-10	8.25829e-09	ENSG00000216490.3	down
319.639	-0.830142	0.13445	-6.17436	6.64322e-10	9.02964e-09	ENSG00000180537.12	down
7930.09	0.333421	0.0540152	6.17273	6.71189e-10	9.11516e-09	ENSG00000075785.12	up
1707.66	0.458434	0.0743367	6.167	6.9599e-10	9.44388e-09	ENSG00000168938.5	up
6382.49	0.311944	0.0505942	6.16561	7.0214e-10	9.51917e-09	ENSG00000009954.10	up
1271.43	-0.58031	0.0941246	-6.16533	7.03356e-10	9.5275e-09	ENSG00000105290.11	down
3200.73	0.49706	0.0806328	6.16449	7.07099e-10	9.57001e-09	ENSG00000102910.13	up
1659.36	0.418539	0.0679921	6.1557	7.47443e-10	1.01074e-08	ENSG00000119414.11	up
728.835	0.590762	0.095995	6.15409	7.55118e-10	1.02025e-08	ENSG00000134996.11	up
453.239	0.780186	0.12678	6.15384	7.56312e-10	1.02099e-08	ENSG00000225614.2	up
7284.37	0.44468	0.0722815	6.15205	7.64873e-10	1.03167e-08	ENSG00000146701.11	up
2185.99	0.488862	0.0794787	6.15085	7.70664e-10	1.03859e-08	ENSG00000247556.6	up
113.805	-1.86735	0.303619	-6.1503	7.73356e-10	1.04045e-08	ENSG00000107984.9	down
1191.41	0.449385	0.0730666	6.15035	7.73123e-10	1.04045e-08	ENSG00000146828.17	up
1609.9	0.460607	0.0749264	6.14745	7.87368e-10	1.0575e-08	ENSG00000006652.13	up
839.171	-0.578077	0.094035	-6.14747	7.87305e-10	1.0575e-08	ENSG00000119927.13	down
22.6902	-3.51876	0.572427	-6.14709	7.89191e-10	1.05905e-08	ENSG00000128510.11	down
1708.61	0.40945	0.0667103	6.13774	8.37059e-10	1.12234e-08	ENSG00000171130.18	up
1239.89	0.491154	0.0800433	6.1361	8.45721e-10	1.13299e-08	ENSG00000090470.14	up
190.254	-1.06087	0.172978	-6.13297	8.62549e-10	1.15456e-08	ENSG00000182021.10	down
1872.79	-0.429189	0.0699868	-6.13242	8.6553e-10	1.15757e-08	ENSG00000131069.19	down
7620.1	0.322178	0.0525431	6.13168	8.69573e-10	1.162e-08	ENSG00000100364.18	up
1449.33	0.441157	0.0719673	6.12996	8.79028e-10	1.17364e-08	ENSG00000172890.12	up
9111.22	-0.457948	0.0747536	-6.1261	9.00601e-10	1.20143e-08	ENSG00000125870.10	down
579.421	-0.814719	0.133018	-6.12489	9.0746e-10	1.20956e-08	ENSG00000213928.8	down
734.509	0.636866	0.103989	6.12435	9.10556e-10	1.21267e-08	ENSG00000140577.15	up
142.625	1.92367	0.314158	6.12325	9.16866e-10	1.21902e-08	ENSG00000173406.15	up
2449.12	-0.462068	0.0754598	-6.12337	9.16177e-10	1.21902e-08	ENSG00000185567.6	down
2426.13	0.476143	0.077787	6.1211	9.29292e-10	1.23451e-08	ENSG00000164713.9	up
260.053	-0.932544	0.152508	-6.11473	9.67179e-10	1.28376e-08	ENSG00000175832.12	down
906.805	0.659479	0.107863	6.11404	9.71373e-10	1.28825e-08	ENSG00000147324.10	up
1007.84	0.510176	0.0834456	6.11387	9.72423e-10	1.28856e-08	ENSG00000185043.11	up
30.6532	-7.55255	1.23553	-6.11282	9.78886e-10	1.29604e-08	ENSG00000114529.12	down
49.6706	2.0435	0.334364	6.11161	9.86327e-10	1.3048e-08	ENSG00000067840.12	up
406.432	0.745787	0.122081	6.10895	1.00287e-09	1.32558e-08	ENSG00000158079.15	up
442.228	-0.73611	0.120558	-6.10584	1.02264e-09	1.35059e-08	ENSG00000136542.8	down
980.453	0.822301	0.134708	6.10432	1.03241e-09	1.36235e-08	ENSG00000168453.14	up
1366.72	-0.536266	0.0878538	-6.10408	1.03397e-09	1.36328e-08	ENSG00000087502.17	down
77.9687	-1.57802	0.259152	-6.08919	1.13482e-09	1.495e-08	ENSG00000168306.12	down
33436.1	-0.327937	0.0538568	-6.08906	1.13578e-09	1.49502e-08	ENSG00000074800.15	down
464.84	0.672244	0.110419	6.0881	1.14258e-09	1.50272e-08	ENSG00000148426.12	up
2284.07	-0.576139	0.0946368	-6.0879	1.14401e-09	1.50336e-08	ENSG00000111641.11	down
5942.05	0.344634	0.0566139	6.08744	1.14733e-09	1.50646e-08	ENSG00000048828.16	up
30.452	7.54185	1.23936	6.08526	1.163e-09	1.52577e-08	ENSG00000113749.7	up
234.678	1.05822	0.174032	6.08062	1.19722e-09	1.56937e-08	ENSG00000147421.17	up
1137.17	-0.528989	0.087018	-6.07908	1.20872e-09	1.58314e-08	ENSG00000137100.15	down
2607.61	0.383681	0.0631176	6.07882	1.21067e-09	1.58438e-08	ENSG00000119669.4	up
624.694	-0.612076	0.100793	-6.07261	1.25848e-09	1.64558e-08	ENSG00000137145.20	down
2045.79	0.412774	0.0679787	6.07211	1.26241e-09	1.64937e-08	ENSG00000120889.12	up
2894.84	0.47449	0.0781694	6.07002	1.27895e-09	1.66959e-08	ENSG00000182158.14	up
11875	-0.364545	0.0600894	-6.06671	1.30558e-09	1.70295e-08	ENSG00000149257.14	down
1098.07	-0.465252	0.0767	-6.06587	1.31244e-09	1.71049e-08	ENSG00000162063.12	down
1229.59	0.5152	0.0849507	6.06469	1.32205e-09	1.72161e-08	ENSG00000171604.11	up
489.661	-0.938307	0.155007	-6.05331	1.41901e-09	1.84635e-08	ENSG00000114279.13	down
2172.36	0.590997	0.0977172	6.04803	1.46627e-09	1.90627e-08	ENSG00000133606.10	up
18.8196	7.75887	1.2837	6.04414	1.50213e-09	1.95129e-08	ENSG00000137872.16	up
657.499	0.751407	0.124339	6.04321	1.51075e-09	1.96088e-08	ENSG00000128596.16	up
84.12	1.4945	0.247354	6.04192	1.52287e-09	1.975e-08	ENSG00000172458.4	up
2143.99	-0.485853	0.080436	-6.04024	1.53884e-09	1.99408e-08	ENSG00000102172.15	down
2950.96	0.35282	0.0584202	6.03935	1.54738e-09	2.00349e-08	ENSG00000198792.12	up
473.093	-0.874139	0.14483	-6.03564	1.58335e-09	2.04839e-08	ENSG00000203805.10	down
1440.28	0.47446	0.0786303	6.03406	1.5989e-09	2.06682e-08	ENSG00000106992.18	up
578.715	0.606511	0.100543	6.03234	1.61599e-09	2.08721e-08	ENSG00000163686.14	up
1530.72	0.546562	0.0906192	6.03141	1.62533e-09	2.09756e-08	ENSG00000156011.16	up
2593.83	0.377075	0.0626259	6.02107	1.73265e-09	2.23424e-08	ENSG00000011275.18	up
19066.4	0.282245	0.0468938	6.01882	1.75696e-09	2.26375e-08	ENSG00000141522.11	up
15010.9	0.313666	0.052129	6.01711	1.77553e-09	2.28582e-08	ENSG00000174437.16	up
518.681	-0.683114	0.113545	-6.01625	1.78508e-09	2.29624e-08	ENSG00000107554.16	down
3989.03	0.44453	0.0739165	6.01395	1.81057e-09	2.32714e-08	ENSG00000129250.11	up
5037.69	-0.313673	0.0522132	-6.00754	1.88356e-09	2.41899e-08	ENSG00000013364.18	down
1021.05	0.635476	0.105846	6.00379	1.92765e-09	2.4736e-08	ENSG00000144724.19	up
5078.07	0.415006	0.0691529	6.00129	1.95757e-09	2.50997e-08	ENSG00000143126.7	up
870.034	0.66705	0.111212	5.99802	1.99735e-09	2.55891e-08	ENSG00000079950.13	up
3928.98	0.334987	0.0558597	5.99694	2.01076e-09	2.574e-08	ENSG00000100997.18	up
3293.24	0.376473	0.0628416	5.99083	2.08778e-09	2.67043e-08	ENSG00000168374.10	up
3217.1	0.424579	0.0709072	5.98781	2.12685e-09	2.71821e-08	ENSG00000117906.13	up
566.718	-0.776974	0.129837	-5.98425	2.17395e-09	2.77617e-08	ENSG00000166575.16	down
699.968	0.669624	0.111927	5.98271	2.1945e-09	2.80016e-08	ENSG00000136960.12	up
91.2181	1.55244	0.259511	5.98217	2.20187e-09	2.80729e-08	ENSG00000185100.10	up
30.1049	3.10068	0.51837	5.9816	2.2096e-09	2.81489e-08	ENSG00000137198.9	up
1048.52	0.527703	0.0882359	5.98059	2.22328e-09	2.83004e-08	ENSG00000119421.6	up
1808.09	-0.381774	0.0638523	-5.97902	2.24485e-09	2.8552e-08	ENSG00000111269.2	down
7361.25	0.433105	0.0724486	5.9781	2.25753e-09	2.86901e-08	ENSG00000255302.4	up
1610.17	-0.432787	0.0724007	-5.97767	2.26354e-09	2.87435e-08	ENSG00000138768.14	down
220.864	1.02613	0.171668	5.97743	2.26688e-09	2.87628e-08	ENSG00000185664.14	up
533.749	0.683675	0.114427	5.97476	2.30422e-09	2.92133e-08	ENSG00000114423.20	up
378.224	-0.830622	0.139153	-5.96914	2.38514e-09	3.02149e-08	ENSG00000125945.14	down
991.614	-0.521646	0.0873998	-5.96851	2.39434e-09	3.03073e-08	ENSG00000198642.6	down
2457.46	-0.463294	0.0776547	-5.96607	2.43031e-09	3.07379e-08	ENSG00000188643.10	down
352.979	0.885396	0.148417	5.96559	2.43759e-09	3.08055e-08	ENSG00000278291.1	up
1221.49	0.503413	0.0844272	5.96269	2.48119e-09	3.13314e-08	ENSG00000137802.13	up
855.884	-0.634928	0.106523	-5.9605	2.51473e-09	3.17297e-08	ENSG00000163904.12	down
4620.91	-0.376074	0.0630987	-5.9601	2.5209e-09	3.17823e-08	ENSG00000115183.14	down
983.852	-0.500947	0.0840521	-5.95995	2.52308e-09	3.17843e-08	ENSG00000173145.11	down
337.537	-0.811648	0.136233	-5.95779	2.55666e-09	3.21819e-08	ENSG00000137502.9	down
1962.97	-0.450209	0.0755739	-5.9572	2.56594e-09	3.2273e-08	ENSG00000160888.6	down
550.721	0.66536	0.11178	5.95242	2.64204e-09	3.32037e-08	ENSG00000161835.10	up
283.374	1.03168	0.173383	5.95033	2.67605e-09	3.36045e-08	ENSG00000137877.9	up
9497.82	0.334286	0.0562098	5.9471	2.72933e-09	3.42464e-08	ENSG00000106211.8	up
3974.16	-0.322076	0.0541906	-5.94338	2.79198e-09	3.50047e-08	ENSG00000155254.12	down
197.059	-1.80605	0.303939	-5.94213	2.81335e-09	3.52448e-08	ENSG00000075340.22	down
808.724	0.525799	0.0885446	5.93823	2.88108e-09	3.60648e-08	ENSG00000168952.15	up
1660.27	-0.415949	0.0700624	-5.93684	2.90562e-09	3.63432e-08	ENSG00000171206.14	down
1364.81	0.509622	0.0858673	5.93499	2.93867e-09	3.67276e-08	ENSG00000135272.10	up
2192.37	-0.395889	0.0667087	-5.93459	2.94574e-09	3.67869e-08	ENSG00000142945.12	down
52.0098	-2.05119	0.345711	-5.93324	2.97008e-09	3.70617e-08	ENSG00000129538.13	down
609.998	-0.65321	0.110127	-5.93142	3.00326e-09	3.74462e-08	ENSG00000124216.3	down
1986.45	0.466613	0.0786743	5.93094	3.01207e-09	3.75264e-08	ENSG00000092964.17	up
1378.25	0.516449	0.0871501	5.92597	3.10459e-09	3.86487e-08	ENSG00000186350.10	up
1163.36	0.531937	0.0897869	5.92444	3.13358e-09	3.8979e-08	ENSG00000157800.17	up
17.4748	-7.60678	1.28454	-5.92178	3.18467e-09	3.95834e-08	ENSG00000120054.11	down
2380.75	-0.479377	0.0809617	-5.92103	3.19936e-09	3.97348e-08	ENSG00000160307.9	down
23133.5	-0.284831	0.0481152	-5.91977	3.22397e-09	4.00091e-08	ENSG00000149925.18	down
27.0719	3.09568	0.523088	5.91809	3.25694e-09	4.03866e-08	ENSG00000261350.1	up
798.905	0.58978	0.0998061	5.90926	3.43657e-09	4.25807e-08	ENSG00000022267.16	up
9336.83	0.373845	0.0632704	5.90868	3.44853e-09	4.26955e-08	ENSG00000136238.17	up
1791.05	0.471265	0.0797636	5.90827	3.45709e-09	4.2768e-08	ENSG00000125648.14	up
459.289	-0.6658	0.112713	-5.90706	3.48269e-09	4.30509e-08	ENSG00000109107.13	down
23620.8	-0.301762	0.0510861	-5.90693	3.4854e-09	4.30509e-08	ENSG00000161011.19	down
884.493	0.537224	0.0909695	5.90554	3.51491e-09	4.33816e-08	ENSG00000166946.13	up
2254.28	0.656074	0.111114	5.90452	3.53679e-09	4.36177e-08	ENSG00000183597.15	up
1896.85	0.428528	0.0726197	5.90099	3.61331e-09	4.45267e-08	ENSG00000006042.11	up
432.278	0.667889	0.113192	5.90047	3.62458e-09	4.46308e-08	ENSG00000164107.8	up
140.209	-1.48351	0.251531	-5.89794	3.6807e-09	4.52866e-08	ENSG00000138771.15	down
491.209	0.685405	0.116254	5.89573	3.73034e-09	4.58617e-08	ENSG00000185115.5	up
2407.04	0.401105	0.0680423	5.89493	3.74846e-09	4.60488e-08	ENSG00000133872.13	up
2057.75	-0.52045	0.0883243	-5.89249	3.80415e-09	4.66967e-08	ENSG00000101040.19	down
865.418	0.495186	0.0840528	5.89137	3.83006e-09	4.69784e-08	ENSG00000136144.11	up
247.604	0.927809	0.157524	5.88997	3.86259e-09	4.73407e-08	ENSG00000198729.4	up
3808.21	0.357612	0.0607431	5.88729	3.92576e-09	4.80776e-08	ENSG00000164091.11	up
2213.94	-0.385561	0.0655002	-5.88641	3.94663e-09	4.82959e-08	ENSG00000003249.13	down
543.729	0.637604	0.10833	5.88576	3.9622e-09	4.8449e-08	ENSG00000189077.10	up
628.674	0.878731	0.149324	5.88473	3.98697e-09	4.87143e-08	ENSG00000135124.14	up
631.686	-0.924537	0.157123	-5.88417	4.0005e-09	4.88418e-08	ENSG00000250264.1	down
2471.71	0.39633	0.0673699	5.88289	4.03165e-09	4.91842e-08	ENSG00000075142.13	up
1500.45	0.489343	0.0831991	5.88158	4.06357e-09	4.95356e-08	ENSG00000116586.11	up
1438.73	-0.579986	0.0986145	-5.88134	4.06956e-09	4.95704e-08	ENSG00000177084.16	down
630.974	-0.607079	0.10324	-5.88027	4.09604e-09	4.98545e-08	ENSG00000137133.10	down
1854.96	0.461786	0.0785424	5.87945	4.11622e-09	5.00618e-08	ENSG00000104687.13	up
3972.74	0.409132	0.0695922	5.879	4.12762e-09	5.01601e-08	ENSG00000135018.13	up
332.601	0.791866	0.134697	5.87887	4.13064e-09	5.01601e-08	ENSG00000161267.11	up
2432.3	0.38955	0.0662648	5.87869	4.13528e-09	5.01779e-08	ENSG00000137876.9	up
1215.68	0.547853	0.093208	5.87775	4.15883e-09	5.04251e-08	ENSG00000157483.8	up
1714.52	-0.434971	0.0740285	-5.87572	4.21011e-09	5.10077e-08	ENSG00000198408.13	down
371.917	0.80195	0.13655	5.87295	4.28101e-09	5.18271e-08	ENSG00000182247.9	up
51.0455	-1.96268	0.334377	-5.86964	4.36739e-09	5.28324e-08	ENSG00000250284.2	down
4011.65	0.506601	0.0863961	5.86369	4.52679e-09	5.47189e-08	ENSG00000082781.11	up
1119.92	0.558824	0.095339	5.86145	4.58853e-09	5.54229e-08	ENSG00000158467.16	up
1054.18	0.473138	0.0807497	5.85931	4.64781e-09	5.60961e-08	ENSG00000166855.9	up
2405.91	0.436795	0.0745714	5.85741	4.70145e-09	5.67003e-08	ENSG00000119487.16	up
20569	0.340122	0.0580698	5.85712	4.70971e-09	5.67566e-08	ENSG00000196126.11	up
1297.94	-0.554402	0.0946975	-5.85445	4.78587e-09	5.76306e-08	ENSG00000158352.15	down
34.1444	-2.85262	0.487342	-5.85342	4.81552e-09	5.79436e-08	ENSG00000138185.19	down
604.867	0.719859	0.123006	5.85221	4.85085e-09	5.83244e-08	ENSG00000169499.14	up
3630.31	0.403275	0.0689478	5.84899	4.94558e-09	5.94183e-08	ENSG00000121064.12	up
2548.73	-0.405044	0.0692586	-5.84828	4.96685e-09	5.96286e-08	ENSG00000138778.11	down
3181.86	0.315101	0.0539073	5.84525	5.05817e-09	6.06788e-08	ENSG00000100412.15	up
1077.69	0.449596	0.0769247	5.84462	5.07718e-09	6.08609e-08	ENSG00000128335.13	up
17.2687	-7.65968	1.3112	-5.84172	5.16643e-09	6.18838e-08	ENSG00000108018.15	down
3261.11	-0.324653	0.055592	-5.83993	5.22238e-09	6.25067e-08	ENSG00000114416.17	down
1358.9	0.50605	0.0866729	5.83863	5.26332e-09	6.29492e-08	ENSG00000140406.3	up
550.766	-0.654706	0.112158	-5.83735	5.30373e-09	6.33367e-08	ENSG00000068079.7	down
260.894	-0.990312	0.16965	-5.83739	5.30264e-09	6.33367e-08	ENSG00000119630.13	down
1023.77	0.474846	0.0813541	5.83678	5.32205e-09	6.35077e-08	ENSG00000143801.16	up
2031.7	0.464147	0.0795353	5.83574	5.35522e-09	6.38554e-08	ENSG00000142327.12	up
2975.46	-0.415958	0.071293	-5.83448	5.39578e-09	6.42574e-08	ENSG00000087586.17	down
6764.08	0.355188	0.0608778	5.83444	5.39705e-09	6.42574e-08	ENSG00000160752.14	up
25.212	-3.67191	0.629416	-5.83383	5.41695e-09	6.44459e-08	ENSG00000156269.4	down
37411	-0.252637	0.0433247	-5.83125	5.50139e-09	6.54012e-08	ENSG00000096384.19	down
1368.13	0.419199	0.0718976	5.83051	5.5259e-09	6.56316e-08	ENSG00000135069.13	up
962.194	0.535157	0.0917871	5.83041	5.52906e-09	6.56316e-08	ENSG00000182973.18	up
2858.87	-0.423525	0.0726881	-5.8266	5.65684e-09	6.70981e-08	ENSG00000150760.12	down
879.677	0.510294	0.0875882	5.82605	5.67541e-09	6.7268e-08	ENSG00000140848.16	up
32.0493	2.87459	0.493494	5.82498	5.71202e-09	6.76513e-08	ENSG00000118271.10	up
138.459	1.19964	0.205992	5.82374	5.75456e-09	6.81042e-08	ENSG00000213694.4	up
113.371	1.35176	0.232155	5.82265	5.79228e-09	6.84995e-08	ENSG00000065320.8	up
51.2084	-1.99984	0.343618	-5.81996	5.88614e-09	6.95575e-08	ENSG00000250961.1	down
973.933	0.656959	0.112963	5.81571	6.03777e-09	7.12961e-08	ENSG00000262246.5	up
1003.95	0.480698	0.0826991	5.81262	6.15028e-09	7.25607e-08	ENSG00000060069.16	up
1292.54	0.427921	0.0736205	5.81252	6.15402e-09	7.25607e-08	ENSG00000177971.8	up
9773.92	-0.322664	0.0555309	-5.81054	6.22701e-09	7.33666e-08	ENSG00000198840.2	down
610.708	-0.774983	0.1334	-5.80947	6.267e-09	7.37829e-08	ENSG00000221829.9	down
55.8203	1.84946	0.318423	5.8082	6.31492e-09	7.42918e-08	ENSG00000150627.15	up
6423.81	-0.346385	0.0596478	-5.80718	6.35354e-09	7.46906e-08	ENSG00000134419.15	down
3913.5	-0.531068	0.0914909	-5.8046	6.45207e-09	7.57926e-08	ENSG00000134318.13	down
194.547	0.994882	0.171426	5.80355	6.49255e-09	7.62117e-08	ENSG00000215861.5	up
3776.38	0.423229	0.0729605	5.8008	6.59991e-09	7.74146e-08	ENSG00000080845.17	up
25.4941	-3.98335	0.686968	-5.79846	6.69262e-09	7.84438e-08	ENSG00000126752.7	down
89.5932	-1.41759	0.244553	-5.79666	6.76495e-09	7.9233e-08	ENSG00000176399.3	down
756.546	-0.51061	0.0881154	-5.79479	6.84061e-09	8.00599e-08	ENSG00000165006.13	down
1120.17	-0.479048	0.0826905	-5.79327	6.90292e-09	8.07295e-08	ENSG00000086062.12	down
150.46	1.63562	0.282609	5.78757	7.14136e-09	8.34564e-08	ENSG00000140470.13	up
4131.7	-0.386467	0.0667896	-5.78633	7.19394e-09	8.40089e-08	ENSG00000117399.13	down
6307.33	0.39392	0.0680886	5.78541	7.23377e-09	8.44117e-08	ENSG00000166340.16	up
486.652	-0.687728	0.118876	-5.78528	7.23936e-09	8.44147e-08	ENSG00000047621.11	down
1570.34	-0.536576	0.092782	-5.78319	7.32956e-09	8.54036e-08	ENSG00000119912.16	down
300.284	0.776858	0.134381	5.78101	7.42552e-09	8.64582e-08	ENSG00000170364.12	up
2465.07	-0.440057	0.0761385	-5.77969	7.484e-09	8.7075e-08	ENSG00000184164.14	down
1581.11	0.410264	0.0709882	5.77933	7.49988e-09	8.71958e-08	ENSG00000106635.7	up
4392.77	-0.366214	0.0633887	-5.77728	7.59195e-09	8.82014e-08	ENSG00000072310.16	down
312.475	-0.910932	0.157916	-5.76846	8.00002e-09	9.28742e-08	ENSG00000279417.1	down
901.095	0.49356	0.0855775	5.7674	8.05024e-09	9.33887e-08	ENSG00000076641.4	up
409.256	0.666953	0.115664	5.76629	8.10372e-09	9.38716e-08	ENSG00000074964.16	up
7166.7	0.269111	0.0466696	5.7663	8.10305e-09	9.38716e-08	ENSG00000239264.8	up
1781.14	0.390756	0.0677821	5.76488	8.17162e-09	9.45888e-08	ENSG00000165689.16	up
219.579	1.06945	0.185639	5.76093	8.36538e-09	9.67609e-08	ENSG00000136378.14	up
479.079	0.6326	0.109823	5.76018	8.40249e-09	9.71193e-08	ENSG00000120129.5	up
1561.09	0.522555	0.0907491	5.75823	8.49986e-09	9.81731e-08	ENSG00000084731.14	up
9677.52	0.289843	0.0503563	5.75584	8.62104e-09	9.95001e-08	ENSG00000119138.4	up
3510.72	-0.440913	0.0766326	-5.7536	8.73633e-09	1.00757e-07	ENSG00000115232.13	down
4666.3	-0.312791	0.0543764	-5.75233	8.80199e-09	1.01441e-07	ENSG00000133318.13	down
31.2454	-3.27224	0.569147	-5.74937	8.9575e-09	1.03158e-07	ENSG00000165949.12	down
3004.14	0.384541	0.0669242	5.74592	9.14226e-09	1.05209e-07	ENSG00000113269.13	up
10408.9	-0.31501	0.0548265	-5.74558	9.16072e-09	1.05345e-07	ENSG00000170889.13	down
660.605	0.567387	0.0987779	5.74407	9.24268e-09	1.0621e-07	ENSG00000095209.11	up
4658.45	0.355752	0.0619414	5.74336	9.28146e-09	1.06579e-07	ENSG00000196313.11	up
1493.36	-0.39106	0.0681035	-5.74214	9.34851e-09	1.07271e-07	ENSG00000172432.18	down
2093.5	0.353481	0.0615764	5.74053	9.43818e-09	1.08221e-07	ENSG00000106603.18	up
873.065	-0.624544	0.1088	-5.7403	9.45079e-09	1.08287e-07	ENSG00000111731.12	down
1615.49	0.469111	0.0817617	5.73754	9.60595e-09	1.09986e-07	ENSG00000140382.14	up
737.072	-0.511927	0.0892282	-5.73728	9.62075e-09	1.10076e-07	ENSG00000182195.7	down
688.258	-0.701974	0.122396	-5.73529	9.73466e-09	1.11298e-07	ENSG00000122741.15	down
831.706	0.520389	0.0907801	5.73241	9.90108e-09	1.13038e-07	ENSG00000049769.12	up
4862.82	-0.382854	0.0667874	-5.73243	9.89994e-09	1.13038e-07	ENSG00000139218.17	down
524.365	0.588041	0.102595	5.7317	9.94275e-09	1.13432e-07	ENSG00000077585.13	up
3229.41	0.343826	0.059996	5.73081	9.99496e-09	1.13945e-07	ENSG00000116786.12	up
1605.58	-0.447895	0.0781602	-5.73048	1.00147e-08	1.14089e-07	ENSG00000154153.13	down
2124.88	0.354914	0.0619542	5.72865	1.0123e-08	1.15239e-07	ENSG00000102580.14	up
1003.33	0.514632	0.0898384	5.72842	1.01368e-08	1.15314e-07	ENSG00000137824.15	up
3505.79	0.383159	0.0669245	5.72524	1.0329e-08	1.17415e-07	ENSG00000164054.15	up
6233.78	0.421204	0.0735849	5.72406	1.04008e-08	1.18147e-07	ENSG00000172115.8	up
2821.1	0.493834	0.0862956	5.72259	1.04915e-08	1.19092e-07	ENSG00000127922.9	up
12398.1	-0.321746	0.056304	-5.71445	1.10061e-08	1.24844e-07	ENSG00000115677.16	down
2155.93	0.502077	0.0879051	5.71158	1.1193e-08	1.26873e-07	ENSG00000136819.15	up
1501.58	-0.497388	0.087107	-5.71008	1.12923e-08	1.27907e-07	ENSG00000069869.16	down
2956.12	0.318348	0.0557991	5.70525	1.1617e-08	1.31491e-07	ENSG00000146535.13	up
3255.35	0.463015	0.0811783	5.70368	1.1725e-08	1.32618e-07	ENSG00000083720.12	up
817.214	-0.494671	0.0867563	-5.70185	1.18515e-08	1.33954e-07	ENSG00000086300.15	down
6422.91	0.610307	0.107046	5.70133	1.18877e-08	1.34267e-07	ENSG00000187098.15	up
1637.96	-0.521505	0.0914763	-5.70098	1.19122e-08	1.34448e-07	ENSG00000203668.2	down
992.84	0.516707	0.0907225	5.69547	1.23035e-08	1.38764e-07	ENSG00000163719.19	up
5984.9	0.35285	0.0619641	5.69444	1.2378e-08	1.39505e-07	ENSG00000172354.9	up
5209.83	-0.511877	0.0899348	-5.69165	1.2582e-08	1.41705e-07	ENSG00000167900.11	down
2100.29	0.367027	0.0645073	5.6897	1.27265e-08	1.4323e-07	ENSG00000130227.16	up
1108.9	0.547507	0.09624	5.68898	1.27804e-08	1.43734e-07	ENSG00000151240.16	up
580.986	-0.788421	0.138608	-5.68812	1.28446e-08	1.44353e-07	ENSG00000181449.3	down
3071.93	0.337957	0.0594197	5.68763	1.28818e-08	1.44669e-07	ENSG00000120318.15	up
402.299	0.685091	0.120627	5.67943	1.35146e-08	1.51668e-07	ENSG00000006377.10	up
1059.69	-0.510441	0.0898774	-5.6793	1.35244e-08	1.5167e-07	ENSG00000070081.16	down
1895.56	-0.43836	0.0772014	-5.67813	1.36174e-08	1.52606e-07	ENSG00000118482.11	down
2490.54	0.367913	0.0648153	5.67633	1.37613e-08	1.5411e-07	ENSG00000215193.12	up
838.543	0.485957	0.0856182	5.67586	1.37994e-08	1.54341e-07	ENSG00000167113.10	up
1613.33	0.429713	0.0757092	5.67583	1.38015e-08	1.54341e-07	ENSG00000189319.13	up
2732.91	0.343844	0.0606324	5.67097	1.41994e-08	1.58678e-07	ENSG00000101608.12	up
775.943	0.514392	0.0907344	5.66921	1.43457e-08	1.60201e-07	ENSG00000166140.17	up
272.57	-0.896715	0.158207	-5.668	1.44478e-08	1.61227e-07	ENSG00000279912.1	down
718.942	0.579381	0.102267	5.66537	1.46711e-08	1.63603e-07	ENSG00000182796.14	up
789.947	-0.822962	0.145344	-5.66216	1.49481e-08	1.66575e-07	ENSG00000182168.14	down
683.957	-0.686286	0.121229	-5.66106	1.50445e-08	1.67531e-07	ENSG00000101187.15	down
1409.38	0.478533	0.0845334	5.66088	1.50597e-08	1.67583e-07	ENSG00000169105.7	up
557.947	-0.64378	0.113744	-5.65993	1.51437e-08	1.684e-07	ENSG00000159899.14	down
1011.3	0.47832	0.0845562	5.65683	1.54198e-08	1.71349e-07	ENSG00000125482.12	up
2670.52	0.553488	0.0978636	5.65571	1.55203e-08	1.72278e-07	ENSG00000005483.20	up
1556.99	0.41925	0.0741294	5.65566	1.55252e-08	1.72278e-07	ENSG00000023318.7	up
26.204	2.88409	0.509999	5.65509	1.55767e-08	1.7273e-07	ENSG00000274029.1	up
1346.81	0.41924	0.074165	5.6528	1.57853e-08	1.74798e-07	ENSG00000148331.11	up
1595.11	-0.483999	0.0856198	-5.65288	1.57778e-08	1.74798e-07	ENSG00000171681.12	down
1851.79	0.372846	0.0659951	5.64961	1.60813e-08	1.77951e-07	ENSG00000106078.18	up
16.0774	-7.30634	1.29379	-5.64725	1.63034e-08	1.80236e-07	ENSG00000114115.9	down
596.635	-0.68055	0.120512	-5.64717	1.63106e-08	1.80236e-07	ENSG00000165169.10	down
4783.88	-0.300091	0.0531876	-5.64212	1.6797e-08	1.85352e-07	ENSG00000165678.20	down
6239.9	0.302911	0.0536871	5.64216	1.67926e-08	1.85352e-07	ENSG00000183741.11	up
332.019	0.782021	0.138617	5.64158	1.68495e-08	1.85802e-07	ENSG00000104154.6	up
109.963	-1.41353	0.250583	-5.64099	1.69076e-08	1.86313e-07	ENSG00000108846.15	down
1779.06	0.39011	0.0691827	5.63883	1.7121e-08	1.88534e-07	ENSG00000126062.3	up
4205.65	0.349398	0.0619662	5.63853	1.71511e-08	1.88733e-07	ENSG00000100605.16	up
1054.96	0.504715	0.0895348	5.63708	1.72958e-08	1.90194e-07	ENSG00000165102.14	up
595.05	0.585342	0.103871	5.63525	1.748e-08	1.92086e-07	ENSG00000196312.13	up
752.87	0.52912	0.0938994	5.63497	1.75089e-08	1.9227e-07	ENSG00000169826.7	up
56.3369	2.03437	0.361107	5.63371	1.7637e-08	1.93543e-07	ENSG00000080573.6	up
46.6175	-1.95713	0.347493	-5.63214	1.77984e-08	1.95178e-07	ENSG00000111907.20	down
428.092	-0.700384	0.124381	-5.63096	1.79212e-08	1.96389e-07	ENSG00000147905.17	down
1571.23	-0.413367	0.0734221	-5.63002	1.80193e-08	1.97328e-07	ENSG00000175029.16	down
599.979	-0.618136	0.109798	-5.62975	1.80475e-08	1.97499e-07	ENSG00000164975.15	down
957.801	-0.592604	0.105314	-5.62701	1.83355e-08	2.00513e-07	ENSG00000137073.21	down
953.045	0.540387	0.0960499	5.62611	1.84317e-08	2.01426e-07	ENSG00000177030.16	up
160.483	-1.09799	0.195303	-5.622	1.88759e-08	2.06138e-07	ENSG00000185507.20	down
14.7636	7.34028	1.30631	5.61911	1.91941e-08	2.09468e-07	ENSG00000279192.1	up
503.108	0.626026	0.111417	5.61877	1.92323e-08	2.0974e-07	ENSG00000140463.13	up
30.8047	-2.70691	0.481795	-5.61839	1.92749e-08	2.10061e-07	ENSG00000157404.15	down
1435.28	0.500579	0.0891371	5.61583	1.95621e-08	2.13043e-07	ENSG00000130559.18	up
113.317	1.56533	0.278963	5.61123	2.00899e-08	2.18642e-07	ENSG00000272449.2	up
796.733	0.600971	0.107123	5.61009	2.02221e-08	2.19785e-07	ENSG00000071246.10	up
24.3505	-3.0266	0.539492	-5.61008	2.02227e-08	2.19785e-07	ENSG00000135480.15	down
1062.54	-0.619204	0.110388	-5.60935	2.03084e-08	2.20565e-07	ENSG00000115641.18	down
149.877	-1.03144	0.183945	-5.60733	2.05477e-08	2.23011e-07	ENSG00000152049.6	down
61.0026	-1.739	0.310172	-5.60656	2.06386e-08	2.23844e-07	ENSG00000170439.6	down
12330.9	-0.361518	0.0644905	-5.60576	2.07342e-08	2.24727e-07	ENSG00000171858.17	down
1117.57	-0.565586	0.100932	-5.60365	2.09881e-08	2.27324e-07	ENSG00000155111.14	down
874.002	0.500201	0.089272	5.60311	2.10541e-08	2.27882e-07	ENSG00000137817.16	up
1170.97	0.431463	0.0770665	5.59858	2.16109e-08	2.33749e-07	ENSG00000152223.13	up
4786.75	-0.358125	0.0640187	-5.59407	2.21806e-08	2.39747e-07	ENSG00000243156.7	down
828.15	0.539694	0.0964876	5.5934	2.22666e-08	2.40512e-07	ENSG00000171791.12	up
1431.89	0.675438	0.120789	5.59186	2.24647e-08	2.42487e-07	ENSG00000104133.14	up
261.762	-0.88008	0.15744	-5.58994	2.27149e-08	2.4502e-07	ENSG00000162433.14	down
1051.41	-0.475766	0.085207	-5.58365	2.35516e-08	2.53873e-07	ENSG00000204634.12	down
1302.27	0.489912	0.0877698	5.58179	2.38059e-08	2.56439e-07	ENSG00000114200.9	up
318.445	-0.757146	0.135667	-5.5809	2.39279e-08	2.57579e-07	ENSG00000137135.17	down
1382.46	0.436828	0.0784366	5.56919	2.55933e-08	2.75319e-07	ENSG00000106803.9	up
86.5755	1.34549	0.241734	5.56597	2.60697e-08	2.80254e-07	ENSG00000100100.12	up
387.312	0.695724	0.125021	5.56487	2.62344e-08	2.81833e-07	ENSG00000163131.10	up
243.91	1.15728	0.207967	5.56475	2.62532e-08	2.81843e-07	ENSG00000164946.19	up
470.039	-0.592652	0.106547	-5.56236	2.66147e-08	2.85532e-07	ENSG00000175893.11	down
7800.97	0.323672	0.0582048	5.56092	2.68361e-08	2.87711e-07	ENSG00000148248.13	up
1925.78	-0.365822	0.0658033	-5.55932	2.70823e-08	2.90067e-07	ENSG00000102158.19	down
273.605	0.775114	0.139428	5.55926	2.70925e-08	2.90067e-07	ENSG00000135835.11	up
812.851	-0.729706	0.131272	-5.55874	2.71725e-08	2.90728e-07	ENSG00000169129.14	down
23.2271	-6.96449	1.25385	-5.55451	2.78399e-08	2.97667e-07	ENSG00000155622.6	down
1774.7	0.404469	0.072827	5.55383	2.79484e-08	2.98626e-07	ENSG00000242802.7	up
116.877	1.55939	0.280835	5.55267	2.81339e-08	3.00404e-07	ENSG00000137558.8	up
3010.19	-0.35182	0.0634401	-5.54571	2.92758e-08	3.12387e-07	ENSG00000204673.10	down
1363.92	-0.439525	0.0793367	-5.53999	3.02484e-08	3.22548e-07	ENSG00000170385.9	down
1399.32	0.460246	0.083094	5.53886	3.04444e-08	3.24419e-07	ENSG00000136754.17	up
1550.51	-0.368871	0.0666372	-5.53552	3.10313e-08	3.30451e-07	ENSG00000121152.9	down
132.447	1.16691	0.210867	5.53387	3.13245e-08	3.33349e-07	ENSG00000159263.15	up
13030.6	-0.40028	0.0723373	-5.53352	3.13861e-08	3.3378e-07	ENSG00000143947.13	down
6601.99	0.513697	0.0928471	5.53272	3.15299e-08	3.35084e-07	ENSG00000164889.13	up
1205.4	0.568929	0.102833	5.53256	3.15596e-08	3.35175e-07	ENSG00000162772.16	up
1342.99	-0.390517	0.0706071	-5.53084	3.18698e-08	3.38243e-07	ENSG00000119977.20	down
12355.7	-0.280956	0.0507992	-5.53071	3.18934e-08	3.38266e-07	ENSG00000105640.12	down
656.886	0.505082	0.091342	5.52957	3.21019e-08	3.4025e-07	ENSG00000160908.14	up
241.718	-0.888752	0.160739	-5.52918	3.2174e-08	3.40786e-07	ENSG00000111671.9	down
81.4894	-1.39002	0.251435	-5.52835	3.2326e-08	3.42167e-07	ENSG00000197208.5	down
883.583	-0.468408	0.0847303	-5.52822	3.23497e-08	3.42189e-07	ENSG00000111790.13	down
5968.58	0.309404	0.0559749	5.52755	3.24743e-08	3.43103e-07	ENSG00000136240.9	up
718.374	0.541467	0.0979585	5.52752	3.24794e-08	3.43103e-07	ENSG00000177192.13	up
1975.14	0.431661	0.0781083	5.52644	3.26801e-08	3.44763e-07	ENSG00000105559.11	up
21.4053	-3.29085	0.595462	-5.52655	3.26584e-08	3.44763e-07	ENSG00000171402.14	down
1745.03	-0.426789	0.0772452	-5.52511	3.29272e-08	3.47139e-07	ENSG00000089195.14	down
4894.61	0.301303	0.0545398	5.52446	3.30503e-08	3.48205e-07	ENSG00000178252.17	up
3360.94	-0.312974	0.0566893	-5.52086	3.37345e-08	3.5494e-07	ENSG00000154473.17	down
1083.93	-0.443387	0.0803105	-5.52091	3.37248e-08	3.5494e-07	ENSG00000198876.12	down
1063.19	0.495156	0.0896979	5.52027	3.38482e-08	3.55901e-07	ENSG00000166716.9	up
2539.99	-0.330669	0.059906	-5.5198	3.39386e-08	3.56615e-07	ENSG00000109180.14	down
2544.01	0.355527	0.06442	5.51889	3.41139e-08	3.58219e-07	ENSG00000274523.4	up
78.1943	1.41541	0.256496	5.51823	3.42439e-08	3.59345e-07	ENSG00000163661.3	up
1366.51	0.394123	0.0714535	5.5158	3.4719e-08	3.64089e-07	ENSG00000196363.9	up
4363.19	-0.319264	0.057884	-5.51559	3.47622e-08	3.64301e-07	ENSG00000049449.9	down
5261.14	0.304696	0.0552583	5.51402	3.50728e-08	3.67313e-07	ENSG00000171298.12	up
19.4975	4.41458	0.800666	5.51364	3.51486e-08	3.67864e-07	ENSG00000157766.16	up
806.283	-0.527817	0.0957412	-5.51295	3.52869e-08	3.69068e-07	ENSG00000065833.8	down
15248	0.260438	0.0472637	5.51032	3.58185e-08	3.7438e-07	ENSG00000064601.18	up
477.293	0.609224	0.110613	5.50772	3.63518e-08	3.79703e-07	ENSG00000047346.12	up
66.4336	-1.87668	0.340951	-5.50425	3.7074e-08	3.86992e-07	ENSG00000103196.11	down
499.34	0.628519	0.114231	5.5022	3.75087e-08	3.91271e-07	ENSG00000101846.6	up
92.3155	-1.30459	0.237187	-5.50027	3.79208e-08	3.9531e-07	ENSG00000158246.7	down
104.629	-1.23769	0.225042	-5.49979	3.80233e-08	3.95934e-07	ENSG00000111885.6	down
1604.14	-0.459941	0.0836293	-5.49976	3.80307e-08	3.95934e-07	ENSG00000116128.10	down
29.9502	-2.96579	0.53972	-5.49506	3.90582e-08	4.06364e-07	ENSG00000112218.8	down
931.959	0.607517	0.110619	5.49196	3.97489e-08	4.13279e-07	ENSG00000166965.12	up
1914.33	0.402245	0.0732594	5.49069	4.00374e-08	4.16006e-07	ENSG00000136153.19	up
3055.02	0.410833	0.0748417	5.48935	4.03405e-08	4.1888e-07	ENSG00000154217.14	up
1039.15	-0.514768	0.0937866	-5.48871	4.04873e-08	4.20129e-07	ENSG00000080608.9	down
2060.21	-0.371694	0.0677264	-5.48816	4.06139e-08	4.21166e-07	ENSG00000204387.13	down
1858.25	-0.370358	0.0674869	-5.48785	4.06847e-08	4.21624e-07	ENSG00000278259.4	down
3137.09	-0.333545	0.0607832	-5.48746	4.0775e-08	4.22284e-07	ENSG00000157827.19	down
24627.8	0.325035	0.0592828	5.48279	4.18679e-08	4.33319e-07	ENSG00000135404.11	up
257.72	-0.851696	0.155389	-5.48106	4.22777e-08	4.37274e-07	ENSG00000256235.2	down
1376.66	-0.436583	0.0796557	-5.48088	4.23218e-08	4.37445e-07	ENSG00000086102.18	down
5930.91	0.436897	0.0797435	5.47879	4.28255e-08	4.42363e-07	ENSG00000167460.15	up
368.235	-0.779538	0.142298	-5.47821	4.2964e-08	4.43504e-07	ENSG00000184486.9	down
302.942	-0.877243	0.160146	-5.47778	4.30701e-08	4.4431e-07	ENSG00000144278.14	down
2883	0.318371	0.0581579	5.47426	4.39349e-08	4.52936e-07	ENSG00000213923.11	up
1130.35	0.476331	0.0870386	5.47264	4.43372e-08	4.56786e-07	ENSG00000168495.12	up
303.591	-0.739311	0.135114	-5.47177	4.45561e-08	4.58743e-07	ENSG00000165507.8	down
2921.55	0.688623	0.125871	5.47088	4.47819e-08	4.60767e-07	ENSG00000090530.9	up
4567.84	-0.334276	0.0611376	-5.46759	4.56193e-08	4.69079e-07	ENSG00000004478.7	down
305.754	-0.738423	0.135068	-5.46707	4.57539e-08	4.70157e-07	ENSG00000121898.12	down
2033.35	0.367702	0.0672602	5.46686	4.58088e-08	4.70417e-07	ENSG00000166734.19	up
1680.66	0.471991	0.0864022	5.46272	4.68906e-08	4.81213e-07	ENSG00000111961.17	up
217.812	0.980612	0.179526	5.46222	4.70222e-08	4.82252e-07	ENSG00000147642.16	up
1035.42	0.469705	0.0860619	5.45776	4.8218e-08	4.94196e-07	ENSG00000152749.7	up
906.938	0.483877	0.0886626	5.45751	4.82867e-08	4.9458e-07	ENSG00000163832.15	up
648.434	-0.634302	0.116241	-5.45678	4.84845e-08	4.96285e-07	ENSG00000138685.15	down
2974.95	0.551109	0.100998	5.45662	4.85289e-08	4.96417e-07	ENSG00000106278.11	up
4470.23	-0.390693	0.0716014	-5.4565	4.85601e-08	4.96417e-07	ENSG00000136026.13	down
1154.76	-0.412686	0.0756355	-5.45624	4.86321e-08	4.96832e-07	ENSG00000153130.17	down
1117.57	0.425424	0.0779864	5.45511	4.89433e-08	4.99689e-07	ENSG00000068001.13	up
2812.08	0.398471	0.07306	5.45403	4.92408e-08	5.02402e-07	ENSG00000106400.11	up
27.2815	2.86734	0.525786	5.45345	4.94031e-08	5.03733e-07	ENSG00000148488.16	up
1926.69	0.397147	0.072843	5.45209	4.97808e-08	5.07258e-07	ENSG00000247596.8	up
2519.91	0.387164	0.0711171	5.44403	5.20891e-08	5.30368e-07	ENSG00000106290.14	up
996.263	0.469976	0.0863302	5.44394	5.21158e-08	5.30368e-07	ENSG00000178184.15	up
4477.53	0.305248	0.0561214	5.43907	5.35589e-08	5.44705e-07	ENSG00000178719.16	up
3023.22	0.314742	0.057873	5.43849	5.3734e-08	5.46135e-07	ENSG00000100220.11	up
1407.16	-0.439885	0.0809015	-5.43729	5.40959e-08	5.4946e-07	ENSG00000169607.12	down
207.245	0.874015	0.160779	5.43614	5.44482e-08	5.52684e-07	ENSG00000137273.5	up
1818.54	-0.424738	0.0781647	-5.43389	5.51399e-08	5.59347e-07	ENSG00000126391.13	down
501.464	0.635092	0.116923	5.43173	5.58105e-08	5.65787e-07	ENSG00000119328.11	up
420.93	-0.632981	0.116611	-5.42814	5.69452e-08	5.76553e-07	ENSG00000148690.11	down
2843.18	0.36008	0.0663358	5.42814	5.69453e-08	5.76553e-07	ENSG00000151726.13	up
4578.18	0.306128	0.0564189	5.42598	5.76377e-08	5.8319e-07	ENSG00000184897.5	up
2743.32	0.374486	0.069039	5.42426	5.8194e-08	5.88443e-07	ENSG00000095739.10	up
3174.92	-0.422529	0.0779173	-5.4228	5.86736e-08	5.92914e-07	ENSG00000108671.10	down
1037.13	0.578271	0.10668	5.42061	5.93954e-08	5.99826e-07	ENSG00000104356.10	up
725.228	0.600683	0.110818	5.42044	5.94525e-08	6.0002e-07	ENSG00000118242.15	up
1060.94	-0.415897	0.0767337	-5.42001	5.95969e-08	6.01093e-07	ENSG00000125834.12	down
845.24	0.478743	0.0883613	5.41801	6.02651e-08	6.07446e-07	ENSG00000126226.21	up
2246.17	0.433375	0.0799959	5.41747	6.04491e-08	6.08914e-07	ENSG00000119185.12	up
1018.66	0.741762	0.136967	5.41561	6.10796e-08	6.14873e-07	ENSG00000154642.10	up
45.1798	-2.65241	0.489871	-5.41451	6.14583e-08	6.18293e-07	ENSG00000125730.16	down
2150.63	0.494215	0.0912823	5.41414	6.15832e-08	6.19155e-07	ENSG00000171310.10	up
3295.26	0.328002	0.060638	5.40919	6.33111e-08	6.36124e-07	ENSG00000104549.11	up
12867.2	-0.283373	0.0524074	-5.40711	6.40505e-08	6.43145e-07	ENSG00000186468.12	down
2778.25	-0.5083	0.0940706	-5.40339	6.53943e-08	6.56222e-07	ENSG00000111639.7	down
671.804	-0.568446	0.105251	-5.40084	6.63282e-08	6.64867e-07	ENSG00000092140.15	down
2224.22	0.427972	0.0792421	5.40081	6.63398e-08	6.64867e-07	ENSG00000140262.17	up
28.6782	-2.53702	0.469903	-5.39903	6.70037e-08	6.71096e-07	ENSG00000257335.8	down
3217.68	0.323714	0.0599847	5.3966	6.7916e-08	6.79375e-07	ENSG00000106070.18	up
218.798	0.833723	0.15449	5.39662	6.79087e-08	6.79375e-07	ENSG00000169436.16	up
32.449	2.38195	0.441498	5.39516	6.84624e-08	6.84408e-07	ENSG00000135253.13	up
7250.17	0.272363	0.0504887	5.39453	6.87036e-08	6.86385e-07	ENSG00000170027.6	up
440.914	0.636375	0.118039	5.39123	6.99768e-08	6.98665e-07	ENSG00000128891.15	up
1872	0.484857	0.090004	5.38706	7.16195e-08	7.14615e-07	ENSG00000012232.8	up
1124.42	0.448696	0.0833037	5.38627	7.19361e-08	7.17323e-07	ENSG00000148300.11	up
1709.22	0.423996	0.0787511	5.384	7.28491e-08	7.2597e-07	ENSG00000021300.13	up
712.743	-0.513083	0.0953513	-5.38098	7.40812e-08	7.37784e-07	ENSG00000103145.10	down
211.729	0.875233	0.162684	5.37994	7.45097e-08	7.41584e-07	ENSG00000117643.14	up
440.205	-0.74543	0.138603	-5.37817	7.52471e-08	7.48454e-07	ENSG00000138193.15	down
9566.23	-0.255003	0.0474247	-5.37702	7.57287e-08	7.52771e-07	ENSG00000130726.11	down
1740.36	0.504243	0.0938685	5.3718	7.79538e-08	7.74403e-07	ENSG00000254996.5	up
1993.61	0.377299	0.070276	5.36882	7.92527e-08	7.86813e-07	ENSG00000104723.20	up
1219.31	-0.622608	0.115989	-5.36782	7.96954e-08	7.90712e-07	ENSG00000116016.13	down
2529.97	-0.348247	0.0648941	-5.36638	8.0331e-08	7.96519e-07	ENSG00000138430.15	down
1980.42	0.338714	0.063143	5.36424	8.12923e-08	8.05547e-07	ENSG00000196352.15	up
1680.41	-0.355067	0.0662265	-5.36141	8.25769e-08	8.17765e-07	ENSG00000062822.13	down
263.993	1.00759	0.18797	5.3604	8.30368e-08	8.21805e-07	ENSG00000099204.19	up
5771.53	0.305766	0.0571179	5.35324	8.6394e-08	8.54497e-07	ENSG00000114353.16	up
1765.14	-0.444606	0.0831102	-5.3496	8.81506e-08	8.71326e-07	ENSG00000186185.13	down
2217.71	-0.352919	0.0659766	-5.34916	8.83627e-08	8.72878e-07	ENSG00000004700.15	down
297.081	0.731226	0.136803	5.34509	9.0374e-08	8.9219e-07	ENSG00000106789.12	up
1313.05	0.535716	0.100234	5.34464	9.05978e-08	8.93842e-07	ENSG00000008513.15	up
214.088	-0.947092	0.177213	-5.34436	9.07369e-08	8.94657e-07	ENSG00000164023.14	down
434.066	-0.700532	0.131166	-5.34082	9.25294e-08	9.11763e-07	ENSG00000162086.14	down
634.752	0.83067	0.155595	5.33867	9.3629e-08	9.22024e-07	ENSG00000159433.11	up
1194.55	0.457971	0.0858169	5.3366	9.47038e-08	9.32029e-07	ENSG00000179335.18	up
617.71	0.591149	0.110789	5.33579	9.51314e-08	9.35655e-07	ENSG00000185634.11	up
1356.24	-0.522942	0.0980333	-5.33433	9.58974e-08	9.42589e-07	ENSG00000130749.9	down
4279.6	-0.345814	0.0648293	-5.33422	9.59554e-08	9.42589e-07	ENSG00000227036.7	down
207.735	-0.840937	0.157658	-5.33393	9.61107e-08	9.4353e-07	ENSG00000170891.10	down
31680.3	-0.317535	0.0595419	-5.33298	9.66154e-08	9.47897e-07	ENSG00000089157.15	down
538.905	0.620945	0.116439	5.33279	9.67175e-08	9.48311e-07	ENSG00000140598.14	up
436.143	0.633661	0.118827	5.33263	9.67994e-08	9.48526e-07	ENSG00000157470.11	up
97.7113	-1.24172	0.233056	-5.32799	9.93031e-08	9.72458e-07	ENSG00000244694.7	down
1001.87	-0.522027	0.0979859	-5.32757	9.95346e-08	9.74122e-07	ENSG00000094975.13	down
13177.3	-0.267989	0.0503433	-5.32324	1.01938e-07	9.97026e-07	ENSG00000065361.15	down
1834.8	-0.357335	0.0671429	-5.32201	1.02628e-07	1.00316e-06	ENSG00000107566.13	down
27080.8	-0.331009	0.0622032	-5.32142	1.02961e-07	1.00579e-06	ENSG00000142541.16	down
1476.48	-0.470601	0.0884404	-5.32111	1.03137e-07	1.00689e-06	ENSG00000198380.12	down
4806.78	0.309938	0.0582544	5.32043	1.03521e-07	1.01002e-06	ENSG00000106636.7	up
4953.81	1.54012	0.289497	5.31997	1.03785e-07	1.01197e-06	ENSG00000080166.15	up
2019.41	0.370641	0.0696848	5.31881	1.04446e-07	1.01778e-06	ENSG00000117408.10	up
1173.99	-0.642024	0.120732	-5.31778	1.05043e-07	1.02297e-06	ENSG00000064042.17	down
19.8222	-6.72928	1.26562	-5.317	1.05492e-07	1.02672e-06	ENSG00000188580.14	down
852.628	-0.7123	0.133992	-5.31599	1.06079e-07	1.03179e-06	ENSG00000223768.2	down
1286.97	0.557184	0.104849	5.31416	1.07152e-07	1.0416e-06	ENSG00000168078.9	up
18.101	3.66488	0.689708	5.31368	1.07436e-07	1.04371e-06	ENSG00000146005.3	up
688.266	-0.593676	0.111782	-5.31104	1.09004e-07	1.05829e-06	ENSG00000135622.12	down
393.847	-0.681184	0.128334	-5.30788	1.10907e-07	1.07611e-06	ENSG00000026950.16	down
688.983	0.495399	0.0933637	5.30612	1.11981e-07	1.08587e-06	ENSG00000197024.8	up
12.0298	7.04084	1.32707	5.30557	1.12319e-07	1.08847e-06	ENSG00000279970.1	up
17016.3	-0.24494	0.0461684	-5.30534	1.1246e-07	1.08918e-06	ENSG00000142676.14	down
120.978	-1.08086	0.203867	-5.30176	1.1469e-07	1.1101e-06	ENSG00000161298.17	down
4478.6	-0.360682	0.0680513	-5.30015	1.15709e-07	1.11928e-06	ENSG00000151239.13	down
1645.6	0.367058	0.0692676	5.29913	1.16356e-07	1.12484e-06	ENSG00000008256.15	up
1288.86	-0.44146	0.0833378	-5.29724	1.17569e-07	1.13588e-06	ENSG00000131437.15	down
1673.61	0.357056	0.0674107	5.29672	1.17899e-07	1.13837e-06	ENSG00000260916.7	up
2064.28	0.384986	0.0726949	5.29591	1.18423e-07	1.14274e-06	ENSG00000071462.11	up
2519.75	-0.434341	0.0820287	-5.29499	1.19024e-07	1.14784e-06	ENSG00000188486.3	down
818.976	0.516035	0.0974643	5.29461	1.19272e-07	1.14952e-06	ENSG00000150457.8	up
999.323	0.459619	0.0868377	5.29286	1.2042e-07	1.15989e-06	ENSG00000164620.8	up
136.518	1.122	0.211995	5.29259	1.20595e-07	1.16086e-06	ENSG00000126882.12	up
1165.86	0.408475	0.0772033	5.29091	1.2171e-07	1.17089e-06	ENSG00000144744.16	up
2020.76	0.397288	0.0751095	5.28945	1.22687e-07	1.17957e-06	ENSG00000109066.13	up
4060.55	0.324531	0.0613715	5.28798	1.23674e-07	1.18834e-06	ENSG00000241553.12	up
858.751	0.509541	0.0963862	5.28645	1.24712e-07	1.19758e-06	ENSG00000114767.6	up
22.5614	-3.00167	0.567882	-5.28574	1.25198e-07	1.20152e-06	ENSG00000254768.5	down
225.056	0.852446	0.161316	5.28434	1.26162e-07	1.21004e-06	ENSG00000136856.17	up
436.446	-0.612527	0.115921	-5.284	1.26394e-07	1.21153e-06	ENSG00000141682.11	down
1308.05	-0.465789	0.0881995	-5.28109	1.2842e-07	1.2302e-06	ENSG00000155304.5	down
1583.35	-0.400359	0.0758119	-5.28096	1.28511e-07	1.23033e-06	ENSG00000090339.8	down
575.516	0.567899	0.107583	5.27872	1.30087e-07	1.24467e-06	ENSG00000187123.14	up
3431.82	0.30779	0.0583965	5.27069	1.3591e-07	1.29959e-06	ENSG00000225733.5	up
582.492	0.704234	0.133712	5.2668	1.38823e-07	1.32665e-06	ENSG00000250479.8	up
82.0624	-1.40565	0.266922	-5.26616	1.3931e-07	1.3305e-06	ENSG00000102174.8	down
299.376	-0.718068	0.136436	-5.26305	1.41686e-07	1.35238e-06	ENSG00000111788.10	down
808.194	0.545366	0.103634	5.2624	1.42184e-07	1.35577e-06	ENSG00000157693.14	up
32.4451	-2.32508	0.441831	-5.26237	1.42213e-07	1.35577e-06	ENSG00000272841.1	down
761.719	0.586595	0.111479	5.26191	1.42564e-07	1.3583e-06	ENSG00000154813.9	up
7185.48	0.360499	0.068525	5.26083	1.43403e-07	1.36548e-06	ENSG00000143515.16	up
66.5989	-1.61935	0.307848	-5.2602	1.43896e-07	1.36935e-06	ENSG00000132970.12	down
144.757	-1.06595	0.202675	-5.25939	1.44534e-07	1.37459e-06	ENSG00000196139.13	down
286.147	-0.706431	0.134334	-5.25877	1.4502e-07	1.37839e-06	ENSG00000106993.11	down
1780.82	0.377764	0.0718777	5.25565	1.47505e-07	1.40032e-06	ENSG00000164896.19	up
12.27	-7.02401	1.33645	-5.25572	1.47448e-07	1.40032e-06	ENSG00000258932.5	down
1964.76	0.501285	0.095387	5.25527	1.47807e-07	1.40235e-06	ENSG00000165688.11	up
634.587	0.758498	0.144384	5.25334	1.49363e-07	1.41626e-06	ENSG00000015475.18	up
944.449	-0.477785	0.0909685	-5.2522	1.5029e-07	1.4242e-06	ENSG00000013375.15	down
3920.37	-0.333628	0.0635258	-5.25185	1.5058e-07	1.4261e-06	ENSG00000124783.13	down
2994.4	-0.382743	0.0729106	-5.24948	1.52531e-07	1.44371e-06	ENSG00000205339.9	down
208.747	-1.03846	0.197833	-5.24918	1.52775e-07	1.44516e-06	ENSG00000198157.10	down
4079.34	-0.537604	0.102424	-5.24879	1.53105e-07	1.44741e-06	ENSG00000138119.16	down
4089.77	-0.305913	0.0582929	-5.24786	1.53879e-07	1.45387e-06	ENSG00000197728.11	down
1152.12	-0.412066	0.07853	-5.24725	1.54389e-07	1.45781e-06	ENSG00000167889.12	down
2055.65	0.438223	0.0835272	5.24647	1.55043e-07	1.46312e-06	ENSG00000137815.14	up
187.878	0.889258	0.169687	5.24057	1.60079e-07	1.50974e-06	ENSG00000183779.6	up
5977.75	-0.33454	0.0638633	-5.23837	1.61998e-07	1.52693e-06	ENSG00000168056.15	down
504.976	-0.607091	0.1159	-5.23807	1.62268e-07	1.52856e-06	ENSG00000111196.9	down
2491.5	-0.31805	0.0607339	-5.23679	1.63398e-07	1.53793e-06	ENSG00000147955.16	down
455.858	0.640324	0.122276	5.23672	1.63456e-07	1.53793e-06	ENSG00000164077.14	up
1069.77	-0.509679	0.0973622	-5.23488	1.65094e-07	1.55241e-06	ENSG00000235162.8	down
1064.13	0.479073	0.0915298	5.23406	1.65826e-07	1.55837e-06	ENSG00000104695.12	up
17.4495	-3.99651	0.764244	-5.22936	1.70093e-07	1.59753e-06	ENSG00000257743.8	down
1303.89	0.508312	0.0972458	5.22708	1.72205e-07	1.6164e-06	ENSG00000088448.14	up
989.464	0.474703	0.0908351	5.22598	1.73233e-07	1.62508e-06	ENSG00000128512.20	up
1322.09	0.376975	0.0721376	5.22577	1.73429e-07	1.62596e-06	ENSG00000211456.10	up
41.0146	2.07014	0.396325	5.22335	1.75717e-07	1.64644e-06	ENSG00000233539.5	up
957.279	0.45265	0.0866844	5.22182	1.77172e-07	1.65909e-06	ENSG00000122557.9	up
740.876	0.495954	0.0950366	5.21856	1.80324e-07	1.6876e-06	ENSG00000157110.15	up
580.339	0.548259	0.105072	5.21795	1.80914e-07	1.69213e-06	ENSG00000228594.3	up
2014.13	0.427811	0.0819993	5.21725	1.816e-07	1.69754e-06	ENSG00000171877.20	up
623.565	0.535967	0.102739	5.21677	1.8207e-07	1.70093e-06	ENSG00000004866.20	up
1243.16	0.441161	0.084568	5.21664	1.82197e-07	1.70111e-06	ENSG00000140497.16	up
654.567	0.715534	0.137169	5.21643	1.82408e-07	1.70208e-06	ENSG00000041880.14	up
11.4385	-6.93372	1.32966	-5.21464	1.84176e-07	1.71757e-06	ENSG00000249174.1	down
1098.05	-0.415332	0.0796533	-5.21424	1.8457e-07	1.72022e-06	ENSG00000151135.9	down
483.4	0.558388	0.107092	5.21411	1.84699e-07	1.72042e-06	ENSG00000148384.12	up
11635.1	-0.454205	0.0871253	-5.21323	1.85578e-07	1.72759e-06	ENSG00000092841.18	down
3504.45	0.300514	0.0576727	5.21067	1.88161e-07	1.7506e-06	ENSG00000173598.13	up
3801.46	0.438237	0.0841144	5.21001	1.88827e-07	1.75577e-06	ENSG00000106261.16	up
2926.48	0.418627	0.0803699	5.20875	1.90115e-07	1.76671e-06	ENSG00000123358.19	up
692.85	-0.561609	0.107854	-5.20712	1.9179e-07	1.78122e-06	ENSG00000111266.8	down
4068.38	0.309392	0.0594187	5.20698	1.9194e-07	1.78157e-06	ENSG00000128829.11	up
128.575	-1.54572	0.296951	-5.2053	1.93681e-07	1.79668e-06	ENSG00000155158.20	down
908.743	0.714307	0.137256	5.20418	1.94857e-07	1.80608e-06	ENSG00000129691.15	up
792.915	0.528262	0.101508	5.20412	1.94922e-07	1.80608e-06	ENSG00000135002.11	up
441.759	0.630089	0.121109	5.20264	1.96477e-07	1.81942e-06	ENSG00000154511.11	up
1541.68	-0.370439	0.0712237	-5.20106	1.98155e-07	1.83389e-06	ENSG00000100442.10	down
24.4717	-3.58627	0.689653	-5.2001	1.99179e-07	1.84229e-06	ENSG00000082397.17	down
162.225	0.991668	0.190722	5.19956	1.99764e-07	1.84662e-06	ENSG00000083067.22	up
49.8541	1.82377	0.350767	5.19938	1.99952e-07	1.84728e-06	ENSG00000275591.4	up
92.2702	1.35787	0.261208	5.19842	2.00988e-07	1.85577e-06	ENSG00000247317.3	up
898.667	0.674994	0.129863	5.19772	2.01744e-07	1.86167e-06	ENSG00000100592.15	up
6500.97	-0.280888	0.0540783	-5.1941	2.05718e-07	1.89723e-06	ENSG00000112697.15	down
826.833	0.498422	0.0959887	5.19251	2.07481e-07	1.91238e-06	ENSG00000166997.7	up
765.398	-0.578706	0.111484	-5.19093	2.09248e-07	1.92754e-06	ENSG00000139178.10	down
957.27	-0.529045	0.101926	-5.19046	2.09772e-07	1.93124e-06	ENSG00000139197.10	down
2590.66	0.315216	0.0607402	5.18958	2.1077e-07	1.93931e-06	ENSG00000080189.14	up
610.228	-0.50527	0.0973738	-5.18898	2.11454e-07	1.94447e-06	ENSG00000198924.7	down
2273.54	-0.373916	0.0720658	-5.18854	2.11952e-07	1.94792e-06	ENSG00000113569.15	down
6069.33	-0.35048	0.0675632	-5.18744	2.13199e-07	1.95824e-06	ENSG00000184216.13	down
652.99	-0.529658	0.10213	-5.18613	2.14704e-07	1.97092e-06	ENSG00000137074.18	down
1617.34	0.342898	0.0661223	5.18581	2.15077e-07	1.9732e-06	ENSG00000170525.20	up
695.216	-0.520421	0.100374	-5.1848	2.16244e-07	1.98276e-06	ENSG00000171208.9	down
7596.36	0.303824	0.0586372	5.18142	2.202e-07	2.01786e-06	ENSG00000166508.17	up
1954.93	-0.368379	0.0711447	-5.17788	2.24417e-07	2.05531e-06	ENSG00000159399.9	down
2123.89	-0.531676	0.102704	-5.17675	2.25782e-07	2.06662e-06	ENSG00000111077.17	down
4721.13	0.351457	0.0679124	5.17515	2.27726e-07	2.08321e-06	ENSG00000233276.4	up
1436.76	-0.460466	0.0889822	-5.17481	2.28138e-07	2.08458e-06	ENSG00000177150.12	down
3370.09	-0.340121	0.0657255	-5.17487	2.28065e-07	2.08458e-06	ENSG00000196937.10	down
995.914	0.423573	0.0818981	5.17195	2.31662e-07	2.11556e-06	ENSG00000106665.15	up
794.321	-0.459372	0.0888608	-5.16957	2.34635e-07	2.14147e-06	ENSG00000111424.10	down
100.354	-1.37658	0.266496	-5.16549	2.39811e-07	2.18744e-06	ENSG00000068078.18	down
949.21	0.659437	0.127671	5.16513	2.40271e-07	2.19038e-06	ENSG00000091129.19	up
151.64	-0.990927	0.191881	-5.16427	2.41383e-07	2.19925e-06	ENSG00000249731.1	down
3648.07	0.311174	0.0602678	5.16318	2.42785e-07	2.21075e-06	ENSG00000087074.7	up
1616.84	0.544919	0.105547	5.16283	2.4325e-07	2.21372e-06	ENSG00000106799.12	up
3857.86	0.310259	0.0601476	5.1583	2.49201e-07	2.26657e-06	ENSG00000009335.17	up
3968.8	-0.359354	0.0696775	-5.15739	2.50419e-07	2.27634e-06	ENSG00000134057.14	down
241.255	0.754997	0.146458	5.15506	2.53556e-07	2.30353e-06	ENSG00000129946.10	up
25.5915	2.51929	0.488837	5.15365	2.5546e-07	2.3195e-06	ENSG00000280061.1	up
273.878	-0.811708	0.157576	-5.15121	2.58816e-07	2.34792e-06	ENSG00000111341.9	down
2227.86	0.356899	0.0692853	5.15116	2.58887e-07	2.34792e-06	ENSG00000166887.15	up
510.941	0.565593	0.109811	5.15058	2.5968e-07	2.35377e-06	ENSG00000101460.12	up
2291.1	-0.413591	0.0803269	-5.14884	2.62096e-07	2.37431e-06	ENSG00000184743.12	down
1556.79	-0.372511	0.0723533	-5.14851	2.6257e-07	2.37724e-06	ENSG00000164024.11	down
210.162	-0.874535	0.16987	-5.14827	2.62907e-07	2.37893e-06	ENSG00000255690.2	down
3795.33	-0.335144	0.0651051	-5.14774	2.63646e-07	2.38426e-06	ENSG00000004897.11	down
1643.77	-0.34277	0.066597	-5.14694	2.64773e-07	2.39192e-06	ENSG00000117308.14	down
173.492	0.9525	0.185062	5.14692	2.64796e-07	2.39192e-06	ENSG00000136040.8	up
563.747	-0.692323	0.134584	-5.14417	2.68707e-07	2.42587e-06	ENSG00000183454.16	down
21095.5	-0.242368	0.0471326	-5.14226	2.71451e-07	2.44925e-06	ENSG00000231500.6	down
3576.63	0.318151	0.0618846	5.14104	2.73216e-07	2.46377e-06	ENSG00000136271.10	up
9282.19	0.270678	0.0526546	5.14065	2.73796e-07	2.46759e-06	ENSG00000163041.9	up
1301.41	-0.395567	0.0769568	-5.14011	2.74577e-07	2.47322e-06	ENSG00000169241.18	down
781.097	-0.5395	0.10501	-5.13761	2.78253e-07	2.50491e-06	ENSG00000179119.14	down
12859.6	-0.280725	0.0546426	-5.13747	2.78466e-07	2.5054e-06	ENSG00000265681.7	down
12523.3	0.323678	0.0630081	5.1371	2.79018e-07	2.50894e-06	ENSG00000116962.14	up
783.466	0.446657	0.0869543	5.13669	2.79619e-07	2.51292e-06	ENSG00000160862.12	up
1269.65	0.450733	0.0877811	5.13474	2.82539e-07	2.53772e-06	ENSG00000100324.13	up
112.821	1.12021	0.218207	5.13369	2.84113e-07	2.55041e-06	ENSG00000183770.6	up
513.533	-0.744287	0.145023	-5.13221	2.86365e-07	2.56917e-06	ENSG00000146263.11	down
663.656	-0.48577	0.0946864	-5.1303	2.89279e-07	2.59385e-06	ENSG00000198853.11	down
3384.87	0.280998	0.0547815	5.12943	2.90628e-07	2.60447e-06	ENSG00000239900.12	up
39.4846	-2.11803	0.412933	-5.12924	2.90922e-07	2.60563e-06	ENSG00000134242.15	down
1734.05	-0.362332	0.0706468	-5.12878	2.91632e-07	2.60967e-06	ENSG00000115866.10	down
1649.33	0.375131	0.073143	5.12873	2.91703e-07	2.60967e-06	ENSG00000214063.10	up
1121.38	-0.430365	0.0839335	-5.12745	2.93692e-07	2.62598e-06	ENSG00000165097.14	down
1086.11	-0.485784	0.0947501	-5.12701	2.94386e-07	2.6307e-06	ENSG00000166012.16	down
9341.83	-0.293006	0.0571519	-5.12679	2.94726e-07	2.63225e-06	ENSG00000170606.14	down
336.605	0.681765	0.133071	5.12334	3.00178e-07	2.67943e-06	ENSG00000154743.17	up
1571.44	-0.587096	0.114712	-5.118	3.08786e-07	2.75472e-06	ENSG00000183048.11	down
573.956	-0.525475	0.102696	-5.11682	3.10726e-07	2.77047e-06	ENSG00000165660.7	down
1270.99	0.447114	0.0873833	5.1167	3.10934e-07	2.77076e-06	ENSG00000145476.15	up
1503.05	0.468983	0.0917175	5.11334	3.16509e-07	2.81885e-06	ENSG00000141447.17	up
1353.72	-0.4303	0.0841735	-5.11205	3.18677e-07	2.83656e-06	ENSG00000034152.18	down
2486.31	-0.339798	0.0664929	-5.11029	3.21663e-07	2.86153e-06	ENSG00000102226.9	down
653.698	0.580264	0.113578	5.10894	3.23967e-07	2.88041e-06	ENSG00000176454.13	up
1370.24	0.391522	0.0766532	5.10771	3.26086e-07	2.89763e-06	ENSG00000142686.7	up
1055.32	0.471095	0.0922404	5.10726	3.26869e-07	2.90295e-06	ENSG00000173705.8	up
3470.85	0.423406	0.0829216	5.1061	3.28872e-07	2.91911e-06	ENSG00000164062.12	up
343.628	-2.01255	0.394835	-5.09719	3.44738e-07	3.05822e-06	ENSG00000113739.10	down
1621.3	0.398768	0.0782467	5.0963	3.46363e-07	3.07092e-06	ENSG00000157224.15	up
41.2976	-1.95535	0.383992	-5.09217	3.53992e-07	3.1368e-06	ENSG00000108551.4	down
1189.34	0.441357	0.0867023	5.09049	3.5714e-07	3.16292e-06	ENSG00000169925.16	up
23.1268	-2.84254	0.558762	-5.0872	3.63381e-07	3.2164e-06	ENSG00000100078.3	down
3074.05	-0.511179	0.100538	-5.08443	3.68726e-07	3.26188e-06	ENSG00000187079.16	down
1331.03	0.502679	0.0989322	5.08105	3.75356e-07	3.31868e-06	ENSG00000083168.10	up
7365.38	0.354878	0.0698453	5.08091	3.75632e-07	3.31927e-06	ENSG00000140264.19	up
1376.81	-0.457286	0.0900602	-5.07756	3.82315e-07	3.37644e-06	ENSG00000150938.9	down
2413.54	0.365251	0.0719378	5.07732	3.82794e-07	3.3769e-06	ENSG00000132155.11	up
784.629	-0.511779	0.100797	-5.07735	3.8274e-07	3.3769e-06	ENSG00000160867.14	down
18.8729	3.51463	0.692437	5.07573	3.86005e-07	3.40334e-06	ENSG00000213279.2	up
889.636	-0.614388	0.121056	-5.07523	3.87035e-07	3.41052e-06	ENSG00000100325.14	down
1222.24	0.419563	0.0826723	5.07501	3.87467e-07	3.41243e-06	ENSG00000114742.13	up
2902.43	0.362435	0.0714212	5.07461	3.88284e-07	3.41772e-06	ENSG00000164828.17	up
1327.39	-0.529498	0.104358	-5.07388	3.89793e-07	3.4291e-06	ENSG00000171492.14	down
2120.77	0.408024	0.0804789	5.06994	3.97932e-07	3.49875e-06	ENSG00000146830.10	up
104.197	-1.24356	0.245344	-5.06865	4.00641e-07	3.52062e-06	ENSG00000153976.2	down
539.621	-0.709676	0.140108	-5.06519	4.07996e-07	3.58326e-06	ENSG00000166167.17	down
431.289	0.634619	0.125349	5.06281	4.13112e-07	3.62618e-06	ENSG00000151876.12	up
3027.11	0.372615	0.07361	5.06202	4.14846e-07	3.63938e-06	ENSG00000241468.7	up
218.12	0.845358	0.167033	5.06104	4.16982e-07	3.65609e-06	ENSG00000160062.14	up
1164.41	0.427476	0.0844682	5.06079	4.17513e-07	3.65872e-06	ENSG00000140931.19	up
511.283	-0.646914	0.127905	-5.05776	4.24216e-07	3.71541e-06	ENSG00000175264.7	down
2092.28	-0.355209	0.0702336	-5.05754	4.24694e-07	3.71754e-06	ENSG00000057019.15	down
3651.7	0.404926	0.0800821	5.05639	4.27278e-07	3.73603e-06	ENSG00000138867.16	up
235.758	0.769881	0.152259	5.0564	4.27248e-07	3.73603e-06	ENSG00000211445.11	up
198.444	-0.939966	0.185937	-5.05531	4.29702e-07	3.75515e-06	ENSG00000232164.1	down
1582.16	0.36986	0.0731953	5.05306	4.3479e-07	3.79752e-06	ENSG00000122042.9	up
1107.34	0.435399	0.086178	5.05231	4.3649e-07	3.81026e-06	ENSG00000109445.10	up
692.201	0.56732	0.112303	5.05169	4.37925e-07	3.82068e-06	ENSG00000171132.13	up
1912.48	0.347214	0.0687762	5.04846	4.45384e-07	3.88149e-06	ENSG00000114062.19	up
2365.86	0.313649	0.0621267	5.04854	4.45194e-07	3.88149e-06	ENSG00000148229.12	up
34.4643	2.03853	0.403873	5.04747	4.47709e-07	3.8996e-06	ENSG00000121075.10	up
6427.65	0.253642	0.0502626	5.04633	4.50369e-07	3.92061e-06	ENSG00000100225.17	up
22.43	-3.83391	0.760143	-5.04367	4.56693e-07	3.97348e-06	ENSG00000117114.19	down
814.036	0.505142	0.100182	5.04226	4.60066e-07	4.00062e-06	ENSG00000186815.12	up
445.089	-0.608	0.120597	-5.0416	4.61659e-07	4.01228e-06	ENSG00000044459.14	down
2401.84	0.422724	0.0838757	5.03989	4.65806e-07	4.0461e-06	ENSG00000001629.9	up
842.422	0.427017	0.0847482	5.03866	4.68802e-07	4.06989e-06	ENSG00000122140.10	up
5854.81	-0.27385	0.0543517	-5.03848	4.6925e-07	4.07155e-06	ENSG00000071575.11	down
627.983	0.534525	0.10611	5.03746	4.71755e-07	4.0888e-06	ENSG00000134014.16	up
1465.47	0.454079	0.0901397	5.03751	4.71629e-07	4.0888e-06	ENSG00000176485.11	up
1775.21	-0.373502	0.0741775	-5.03525	4.7723e-07	4.134e-06	ENSG00000127884.4	down
594.132	0.566481	0.112511	5.03488	4.78137e-07	4.13959e-06	ENSG00000185483.11	up
1097.82	-0.437632	0.0869224	-5.03475	4.78475e-07	4.14025e-06	ENSG00000109814.11	down
6835.96	-0.278463	0.0553227	-5.03344	4.81765e-07	4.16644e-06	ENSG00000114942.13	down
266.297	-0.727094	0.144472	-5.03277	4.83447e-07	4.1787e-06	ENSG00000139211.6	down
318.73	-0.651204	0.129479	-5.02942	4.91977e-07	4.25011e-06	ENSG00000109674.3	down
305.028	0.895069	0.178004	5.02836	4.94686e-07	4.27118e-06	ENSG00000196275.13	up
694.242	-0.693114	0.137845	-5.0282	4.95103e-07	4.27246e-06	ENSG00000196177.12	down
5094.97	0.371007	0.0737896	5.0279	4.95876e-07	4.27679e-06	ENSG00000070614.14	up
1151.43	0.381606	0.0759428	5.02492	5.03651e-07	4.34149e-06	ENSG00000198816.6	up
3797.9	0.299086	0.0595245	5.02459	5.04509e-07	4.34652e-06	ENSG00000122359.17	up
1128.16	-0.465477	0.0926435	-5.02439	5.05046e-07	4.34877e-06	ENSG00000105270.14	down
417.997	0.629533	0.125317	5.02354	5.07277e-07	4.36544e-06	ENSG00000104691.14	up
698.796	-0.524478	0.104406	-5.02344	5.07532e-07	4.36544e-06	ENSG00000149554.12	down
1951	0.362887	0.0723078	5.01864	5.20388e-07	4.47359e-06	ENSG00000128463.12	up
29838.2	0.240729	0.0479726	5.01805	5.21989e-07	4.48491e-06	ENSG00000163931.15	up
71.0489	-1.50158	0.299384	-5.01557	5.28769e-07	4.5407e-06	ENSG00000164509.13	down
1368.4	0.483675	0.0964379	5.0154	5.29232e-07	4.54222e-06	ENSG00000120896.13	up
1102.88	0.750291	0.149692	5.01223	5.38022e-07	4.61515e-06	ENSG00000106976.20	up
192.676	1.01211	0.201943	5.01187	5.39045e-07	4.62143e-06	ENSG00000261786.1	up
1062.23	-0.422913	0.0844077	-5.01036	5.43274e-07	4.65516e-06	ENSG00000278845.4	down
1686.45	-0.433479	0.0865272	-5.00974	5.45032e-07	4.6677e-06	ENSG00000109586.11	down
2150.39	-0.570328	0.113859	-5.00906	5.46965e-07	4.68173e-06	ENSG00000080503.23	down
887.452	0.499451	0.0997293	5.00807	5.49797e-07	4.70244e-06	ENSG00000127955.16	up
2568.04	0.388339	0.0775437	5.008	5.49979e-07	4.70244e-06	ENSG00000177239.14	up
13401.5	-0.318549	0.0636317	-5.00614	5.55322e-07	4.74556e-06	ENSG00000177954.12	down
1133.27	0.437289	0.0873636	5.00538	5.57506e-07	4.75908e-06	ENSG00000157657.14	up
2882.44	0.291684	0.0582741	5.00539	5.57497e-07	4.75908e-06	ENSG00000196821.9	up
243.265	0.763954	0.152643	5.00483	5.59101e-07	4.77013e-06	ENSG00000079435.9	up
2018.15	-0.337891	0.0675196	-5.00434	5.60534e-07	4.77978e-06	ENSG00000100983.10	down
32014.4	-0.286814	0.0573253	-5.00328	5.6364e-07	4.80368e-06	ENSG00000196230.12	down
128.904	-1.11525	0.222964	-5.00194	5.67567e-07	4.83455e-06	ENSG00000159314.11	down
1915.11	-0.342405	0.0684699	-5.00081	5.70902e-07	4.86034e-06	ENSG00000100911.15	down
5902.88	0.269799	0.0539841	4.99775	5.80042e-07	4.9355e-06	ENSG00000161013.16	up
760.266	0.567987	0.113663	4.9971	5.81997e-07	4.94948e-06	ENSG00000160271.15	up
1344.95	0.349614	0.0700132	4.99354	5.92811e-07	5.03873e-06	ENSG00000105137.12	up
33.2574	2.07094	0.414992	4.9903	6.02842e-07	5.12125e-06	ENSG00000178150.9	up
2186.34	-0.312452	0.062639	-4.98814	6.09636e-07	5.17619e-06	ENSG00000168092.13	down
2800.23	-0.291903	0.0585558	-4.98504	6.19504e-07	5.25436e-06	ENSG00000052749.13	down
19.7567	-4.70588	0.944001	-4.98503	6.19507e-07	5.25436e-06	ENSG00000140015.19	down
1704.18	0.345713	0.0693546	4.98471	6.20539e-07	5.2603e-06	ENSG00000132768.13	up
1762.42	-0.548328	0.110064	-4.98192	6.29564e-07	5.33395e-06	ENSG00000139163.15	down
598.927	-0.509478	0.102274	-4.98148	6.30997e-07	5.34323e-06	ENSG00000178996.13	down
188.832	1.03356	0.207684	4.97659	6.47133e-07	5.47694e-06	ENSG00000123096.11	up
7815.84	0.295023	0.0592881	4.97609	6.48829e-07	5.48836e-06	ENSG00000103495.13	up
1671.39	0.43487	0.0873954	4.97589	6.49473e-07	5.49087e-06	ENSG00000148308.17	up
566.393	-0.522235	0.104973	-4.97495	6.52648e-07	5.51477e-06	ENSG00000164970.14	down
5711.19	-0.317015	0.0637389	-4.97366	6.5702e-07	5.5458e-06	ENSG00000111206.12	down
3613.08	-0.272824	0.0548529	-4.97373	6.56754e-07	5.5458e-06	ENSG00000152601.17	down
44.93	-1.81784	0.365699	-4.97088	6.66507e-07	5.62288e-06	ENSG00000248767.2	down
2237.46	-0.336031	0.067605	-4.9705	6.67794e-07	5.63073e-06	ENSG00000116062.14	down
789.029	0.518242	0.104346	4.96658	6.81441e-07	5.74275e-06	ENSG00000184470.20	up
1021.52	0.410547	0.0826903	4.96488	6.87438e-07	5.7902e-06	ENSG00000187742.14	up
379.811	0.630898	0.127111	4.96335	6.92892e-07	5.83002e-06	ENSG00000106853.19	up
14145.1	0.302105	0.0608672	4.96334	6.92902e-07	5.83002e-06	ENSG00000166794.4	up
584.93	-0.629536	0.126872	-4.96199	6.9775e-07	5.86769e-06	ENSG00000120647.9	down
2753.39	-0.278577	0.0561447	-4.96178	6.98506e-07	5.87093e-06	ENSG00000143878.9	down
4706.59	-0.389548	0.0785575	-4.95876	7.09438e-07	5.95966e-06	ENSG00000103187.7	down
438.787	0.635075	0.128125	4.95668	7.17097e-07	6.0208e-06	ENSG00000139946.9	up
3408.78	-0.29149	0.058824	-4.95529	7.22236e-07	6.06074e-06	ENSG00000125885.13	down
789.368	0.503041	0.101599	4.95126	7.37339e-07	6.1842e-06	ENSG00000119401.10	up
1031.91	-0.383506	0.0774836	-4.9495	7.44027e-07	6.23699e-06	ENSG00000014919.12	down
341.708	0.737679	0.149062	4.9488	7.4672e-07	6.25625e-06	ENSG00000186792.16	up
423.849	-0.588968	0.119065	-4.94659	7.55256e-07	6.32442e-06	ENSG00000029153.14	down
2658.15	0.306104	0.0618954	4.94551	7.5944e-07	6.3561e-06	ENSG00000140553.17	up
841.217	0.469188	0.0949035	4.94385	7.6596e-07	6.40728e-06	ENSG00000164220.6	up
746.757	0.556337	0.112597	4.94094	7.77457e-07	6.50001e-06	ENSG00000198042.10	up
964.575	0.422711	0.0855744	4.93969	7.82452e-07	6.53833e-06	ENSG00000104325.6	up
2750.81	0.307586	0.0622815	4.93865	7.8666e-07	6.57002e-06	ENSG00000148396.18	up
194.962	-0.846609	0.171478	-4.93714	7.92779e-07	6.61764e-06	ENSG00000173662.20	down
19.6274	-3.43716	0.69631	-4.93625	7.96386e-07	6.64424e-06	ENSG00000168079.16	down
181.544	0.886478	0.179609	4.93561	7.99e-07	6.66254e-06	ENSG00000135063.19	up
463.523	0.556356	0.112744	4.93469	8.02775e-07	6.69049e-06	ENSG00000135185.11	up
652.577	-0.466412	0.0946319	-4.9287	8.27794e-07	6.89538e-06	ENSG00000111859.16	down
4407.14	0.283475	0.0575346	4.92705	8.34821e-07	6.95026e-06	ENSG00000214022.11	up
9.683	-6.69671	1.35961	-4.92546	8.41604e-07	7.00305e-06	ENSG00000130224.14	down
3562.2	-0.389782	0.0791743	-4.92309	8.51875e-07	7.08479e-06	ENSG00000145860.11	down
617.585	0.516803	0.104985	4.92261	8.53962e-07	7.09842e-06	ENSG00000011198.9	up
33.51	2.21216	0.449467	4.92173	8.57809e-07	7.12665e-06	ENSG00000017483.14	up
518.346	0.574394	0.116818	4.91702	8.78715e-07	7.29651e-06	ENSG00000103642.11	up
626.637	0.55602	0.113218	4.91106	9.05844e-07	7.51784e-06	ENSG00000167695.14	up
2719.62	0.331804	0.067598	4.90849	9.1778e-07	7.61291e-06	ENSG00000004059.10	up
761.906	-0.46629	0.0950517	-4.90564	9.31219e-07	7.72034e-06	ENSG00000085511.19	down
1435.71	-0.561293	0.114436	-4.90486	9.34927e-07	7.74703e-06	ENSG00000006327.13	down
520.113	0.581889	0.118708	4.90184	9.4943e-07	7.86308e-06	ENSG00000272655.2	up
14.9532	-4.02728	0.821831	-4.90038	9.56536e-07	7.9178e-06	ENSG00000100867.14	down
7920.57	0.227461	0.046419	4.90017	9.57557e-07	7.92211e-06	ENSG00000050165.17	up
1281.58	-0.496337	0.101296	-4.89986	9.5907e-07	7.93049e-06	ENSG00000172795.15	down
1669.91	0.324383	0.0662891	4.89346	9.90796e-07	8.18855e-06	ENSG00000172340.14	up
734.582	-0.494858	0.101153	-4.89217	9.97316e-07	8.23813e-06	ENSG00000138175.8	down
977.957	0.439979	0.0899421	4.89181	9.99144e-07	8.24893e-06	ENSG00000197119.12	up
594.321	-0.477946	0.0977236	-4.89079	1.00432e-06	8.284e-06	ENSG00000099219.13	down
186.128	-0.881167	0.18017	-4.89077	1.00444e-06	8.284e-06	ENSG00000187134.13	down
1184.74	0.417737	0.085419	4.89045	1.00604e-06	8.2929e-06	ENSG00000131149.18	up
342.783	0.920131	0.188189	4.88939	1.01151e-06	8.33363e-06	ENSG00000130529.15	up
625.46	0.523498	0.107089	4.88845	1.01632e-06	8.36896e-06	ENSG00000166912.16	up
18.9273	-3.08629	0.631414	-4.88791	1.01914e-06	8.38778e-06	ENSG00000254827.5	down
1092.93	0.451324	0.0924244	4.88317	1.04392e-06	8.58729e-06	ENSG00000066933.15	up
327.187	0.626115	0.128273	4.8811	1.05494e-06	8.67344e-06	ENSG00000167720.12	up
401.776	0.567232	0.116264	4.87884	1.06713e-06	8.76905e-06	ENSG00000100246.12	up
17.7063	-4.41054	0.904112	-4.87831	1.06998e-06	8.78793e-06	ENSG00000198796.6	down
1384.32	-0.37607	0.0771649	-4.87359	1.09586e-06	8.99585e-06	ENSG00000173456.4	down
1143.87	0.400885	0.0822654	4.87306	1.09881e-06	9.01534e-06	ENSG00000136816.15	up
607.77	0.472838	0.0970455	4.87234	1.10286e-06	9.04395e-06	ENSG00000172992.11	up
1361.99	0.370362	0.076031	4.87119	1.10926e-06	9.09172e-06	ENSG00000081760.16	up
5736.01	0.291063	0.0597619	4.87037	1.11387e-06	9.12475e-06	ENSG00000130821.15	up
9299.26	0.255385	0.0524659	4.86763	1.12942e-06	9.24738e-06	ENSG00000105887.10	up
10.2832	-6.7878	1.39475	-4.86668	1.1349e-06	9.28744e-06	ENSG00000285000.1	down
3500.87	-0.29174	0.059956	-4.8659	1.13937e-06	9.31913e-06	ENSG00000142657.20	down
2990.23	0.307404	0.0631874	4.86495	1.14486e-06	9.35924e-06	ENSG00000165629.19	up
25.3937	2.43962	0.501698	4.86274	1.15775e-06	9.45971e-06	ENSG00000204003.8	up
2778.32	0.368552	0.0757951	4.86248	1.15926e-06	9.4672e-06	ENSG00000109452.12	up
2876.01	-0.319393	0.0656878	-4.86228	1.16039e-06	9.4715e-06	ENSG00000146670.9	down
2659.85	-0.328287	0.0675287	-4.86145	1.16532e-06	9.50687e-06	ENSG00000166851.14	down
425.95	0.939334	0.193296	4.85955	1.17654e-06	9.59346e-06	ENSG00000113721.13	up
642.475	0.517738	0.106569	4.85824	1.18432e-06	9.65191e-06	ENSG00000186448.14	up
1648.79	-0.693432	0.142805	-4.8558	1.19901e-06	9.76584e-06	ENSG00000182621.17	down
73.5202	1.60061	0.329634	4.85572	1.19953e-06	9.76584e-06	ENSG00000261534.1	up
1550.38	-0.372775	0.0767914	-4.85438	1.20766e-06	9.82695e-06	ENSG00000125753.13	down
18.8428	-5.42847	1.11843	-4.85367	1.21197e-06	9.85702e-06	ENSG00000204118.2	down
1499.72	0.4021	0.0828815	4.85151	1.22527e-06	9.96005e-06	ENSG00000123933.16	up
682.957	0.448214	0.0924274	4.84936	1.23859e-06	1.00631e-05	ENSG00000177352.9	up
403.986	0.569441	0.117461	4.84791	1.24767e-06	1.01317e-05	ENSG00000120913.23	up
1047.66	0.393463	0.0811819	4.84668	1.25542e-06	1.01894e-05	ENSG00000134882.15	up
207.288	0.85776	0.177105	4.84322	1.27753e-06	1.03635e-05	ENSG00000152926.14	up
3862.06	0.289661	0.059809	4.8431	1.27827e-06	1.03643e-05	ENSG00000113716.12	up
46.4114	-1.93747	0.400103	-4.84242	1.28268e-06	1.03947e-05	ENSG00000159167.11	down
2119.41	-0.323309	0.0667724	-4.84195	1.28569e-06	1.04138e-05	ENSG00000107854.5	down
383.777	-0.830422	0.171556	-4.84052	1.295e-06	1.04838e-05	ENSG00000140993.10	down
557.99	0.550276	0.113684	4.84041	1.29571e-06	1.04842e-05	ENSG00000134152.10	up
2037.44	0.428929	0.0886705	4.83734	1.31591e-06	1.06422e-05	ENSG00000166147.13	up
1562.55	0.340926	0.0704882	4.83664	1.32054e-06	1.06742e-05	ENSG00000128928.8	up
2357.41	0.38509	0.0796477	4.83492	1.33197e-06	1.07611e-05	ENSG00000075790.10	up
333.357	0.625647	0.129413	4.8345	1.33483e-06	1.07787e-05	ENSG00000138617.15	up
2195.75	0.293704	0.0607633	4.83357	1.34104e-06	1.08233e-05	ENSG00000137509.10	up
1127.61	0.472007	0.0976711	4.83261	1.34754e-06	1.08703e-05	ENSG00000103932.11	up
39.2756	2.50472	0.518359	4.83202	1.35156e-06	1.08972e-05	ENSG00000120215.9	up
442.242	-0.68268	0.141291	-4.83172	1.35361e-06	1.09081e-05	ENSG00000137075.17	down
2274.04	0.457285	0.0947088	4.82833	1.37683e-06	1.10896e-05	ENSG00000004864.13	up
860.787	-0.475329	0.0984818	-4.82657	1.38903e-06	1.11822e-05	ENSG00000072415.8	down
824.864	-0.441627	0.0915268	-4.82511	1.39923e-06	1.12586e-05	ENSG00000189057.10	down
7636.84	-0.308195	0.0638873	-4.82404	1.40683e-06	1.13139e-05	ENSG00000122026.10	down
305.015	0.786616	0.163094	4.82308	1.41356e-06	1.13623e-05	ENSG00000035115.21	up
1547.27	0.396701	0.0823114	4.81951	1.4391e-06	1.15617e-05	ENSG00000158850.14	up
198.325	1.106	0.229602	4.81705	1.45695e-06	1.16992e-05	ENSG00000073670.13	up
276.11	0.764167	0.158738	4.81403	1.47916e-06	1.18715e-05	ENSG00000147509.13	up
82.19	-1.60544	0.333515	-4.81369	1.4817e-06	1.18859e-05	ENSG00000187210.13	down
1530.2	-0.332445	0.0690694	-4.8132	1.48531e-06	1.19088e-05	ENSG00000198586.13	down
4349.73	0.26852	0.0557924	4.81284	1.48801e-06	1.19184e-05	ENSG00000106105.13	up
3457.42	-0.329344	0.0684298	-4.81287	1.48775e-06	1.19184e-05	ENSG00000121060.17	down
31.0652	-2.31786	0.481891	-4.80993	1.50983e-06	1.2087e-05	ENSG00000172020.12	down
444.277	-0.556859	0.115877	-4.80561	1.54282e-06	1.23449e-05	ENSG00000107077.18	down
22.9815	-2.86608	0.596684	-4.80335	1.56034e-06	1.24724e-05	ENSG00000170965.9	down
160.765	-1.02648	0.213698	-4.80342	1.55981e-06	1.24724e-05	ENSG00000186862.18	down
212.752	-0.74827	0.155891	-4.79996	1.587e-06	1.26792e-05	ENSG00000154274.14	down
352.648	0.604685	0.126	4.79907	1.59402e-06	1.27288e-05	ENSG00000168273.7	up
2171.13	0.322111	0.0671337	4.79806	1.60212e-06	1.2787e-05	ENSG00000104635.13	up
9.46937	6.7002	1.39703	4.79604	1.61837e-06	1.29103e-05	ENSG00000257151.1	up
1259.01	0.436963	0.0911374	4.79455	1.63039e-06	1.29996e-05	ENSG00000167202.11	up
1166.82	0.364804	0.0761004	4.79372	1.63717e-06	1.30471e-05	ENSG00000125249.6	up
120.998	-1.04649	0.21832	-4.79339	1.63986e-06	1.3062e-05	ENSG00000164683.16	down
767.158	0.446637	0.0931983	4.79233	1.64855e-06	1.31246e-05	ENSG00000167778.8	up
14465.1	0.272518	0.0568691	4.79202	1.65112e-06	1.31384e-05	ENSG00000168036.17	up
382.465	-0.627322	0.130915	-4.79184	1.65259e-06	1.31435e-05	ENSG00000049323.15	down
87.0905	-1.19353	0.24909	-4.79155	1.65499e-06	1.3156e-05	ENSG00000170962.12	down
5354.68	-0.466082	0.0972931	-4.7905	1.66366e-06	1.32183e-05	ENSG00000153827.13	down
2436.07	0.43193	0.0901771	4.78979	1.66953e-06	1.32583e-05	ENSG00000068305.17	up
10967.4	-0.271389	0.0566788	-4.78819	1.68295e-06	1.33582e-05	ENSG00000134308.13	down
1874.58	-0.362736	0.0757592	-4.78801	1.68441e-06	1.3363e-05	ENSG00000152495.10	down
435.257	0.653103	0.136445	4.78656	1.69664e-06	1.34533e-05	ENSG00000178537.9	up
612.742	0.530022	0.110778	4.78452	1.71395e-06	1.35838e-05	ENSG00000129158.10	up
227.409	-0.728449	0.152317	-4.78246	1.73159e-06	1.37167e-05	ENSG00000235423.8	down
[truncated: 13,838 more rows]

## Sheet: DESeq KMT5B#7 vs Mock
baseMean	log2FoldChange	lfcSE	stat	pvalue	padj	ID	dir
3022.99	3.17669	0.0653642	48.5999	0	0	ENSG00000042493.15	up
1424.39	3.94193	0.102074	38.6184	0	0	ENSG00000048740.18	up
14357.7	1.53552	0.0384727	39.9118	0	0	ENSG00000050165.17	up
14521.6	1.73263	0.0440212	39.3591	0	0	ENSG00000100364.18	up
3644.85	2.2095	0.0565327	39.0836	0	0	ENSG00000101938.14	up
8767.47	2.01169	0.0492472	40.8489	0	0	ENSG00000106333.12	up
2935.62	3.80856	0.0741862	51.3379	0	0	ENSG00000188783.5	up
14934.8	1.30922	0.0360437	36.3232	6.95971e-289	1.37776e-285	ENSG00000196735.11	up
3557.86	2.07648	0.0580536	35.7684	3.42959e-280	6.03494e-277	ENSG00000196154.11	up
2714.93	2.03715	0.0625455	32.5707	1.06616e-232	1.68848e-229	ENSG00000143333.6	up
1403.32	-3.45441	0.107976	-31.9923	1.39566e-224	2.00937e-221	ENSG00000198910.13	down
4089.97	1.92247	0.0631109	30.4618	8.35308e-204	1.1024e-200	ENSG00000160678.11	up
1933.22	2.25091	0.0744702	30.2257	1.0886e-200	1.32617e-197	ENSG00000065534.18	up
49551	1.08129	0.0364244	29.6858	1.17116e-193	1.32483e-190	ENSG00000035862.12	up
4403.28	1.73089	0.0599031	28.8948	1.38759e-183	1.46501e-180	ENSG00000089041.16	up
747.079	3.90705	0.137272	28.462	3.4589e-178	3.42366e-175	ENSG00000125740.13	up
2257.95	2.09918	0.0746253	28.1296	4.2585e-174	3.96717e-171	ENSG00000184500.15	up
6010.14	1.43402	0.0519842	27.5857	1.65157e-167	1.45311e-164	ENSG00000182871.14	up
9259.34	1.4295	0.0519267	27.5292	7.8495e-167	6.54277e-164	ENSG00000234745.10	up
727.62	3.037	0.110516	27.4802	3.03085e-166	2.39998e-163	ENSG00000108691.9	up
1073.78	2.22037	0.0811924	27.347	1.17235e-164	8.62983e-162	ENSG00000120129.5	up
51855.9	1.65426	0.0604932	27.3462	1.19881e-164	8.62983e-162	ENSG00000136235.16	up
20752	0.954821	0.0351893	27.1338	3.93129e-162	2.70695e-159	ENSG00000231389.7	up
1106.72	2.33771	0.0879107	26.5919	8.42035e-156	5.55638e-153	ENSG00000162520.14	up
2233.84	1.6136	0.0615993	26.1952	3.01746e-151	1.9115e-148	ENSG00000244486.8	up
9580.21	1.21409	0.0465057	26.1062	3.10367e-150	1.8905e-147	ENSG00000142173.14	up
3723.12	1.57865	0.060872	25.9338	2.76765e-148	1.62338e-145	ENSG00000105974.11	up
8388.17	1.40453	0.0543295	25.852	2.30923e-147	1.30612e-144	ENSG00000177606.6	up
4021.83	2.07644	0.0805735	25.7708	1.88666e-146	1.03031e-143	ENSG00000170345.9	up
2704.6	1.51516	0.0597064	25.3768	4.5529e-142	2.40348e-139	ENSG00000136999.4	up
1519.66	1.78701	0.0712272	25.0889	6.57389e-139	3.35841e-136	ENSG00000179954.15	up
433.55	5.35019	0.214771	24.9111	5.63716e-137	2.78986e-134	ENSG00000129048.6	up
41656.7	0.846307	0.0341463	24.7847	1.30969e-135	6.28534e-133	ENSG00000204287.13	up
6684.63	1.48384	0.0599558	24.749	3.1817e-135	1.48202e-132	ENSG00000204252.13	up
8770.29	1.35586	0.0548877	24.7025	1.00637e-134	4.55368e-132	ENSG00000179344.16	up
776.534	2.40076	0.0972689	24.6817	1.68239e-134	7.40113e-132	ENSG00000136826.14	up
3084.88	-1.47797	0.0599801	-24.641	4.60025e-134	1.96903e-131	ENSG00000164742.15	down
5985.66	1.0936	0.0444514	24.6022	1.1976e-133	4.99117e-131	ENSG00000152377.13	up
1875.24	1.58585	0.0648157	24.467	3.31536e-132	1.34629e-129	ENSG00000046653.14	up
7347.84	1.84881	0.0759487	24.3429	6.89468e-131	2.72978e-128	ENSG00000142871.16	up
7448.86	1.04269	0.0430145	24.2406	8.31786e-130	3.21293e-127	ENSG00000170017.12	up
135061	0.99403	0.0410386	24.2218	1.30974e-129	4.93865e-127	ENSG00000019582.14	up
27386.1	1.02014	0.042368	24.0781	4.24436e-128	1.56321e-125	ENSG00000196126.11	up
4755.84	1.22493	0.0509908	24.0225	1.61781e-127	5.82301e-125	ENSG00000185567.6	up
1982.75	-2.09669	0.0875288	-23.9543	8.32799e-127	2.9309e-124	ENSG00000266074.8	down
3096.29	1.28396	0.0538093	23.8612	7.73997e-126	2.66474e-123	ENSG00000102575.11	up
3835.26	1.16868	0.0490658	23.8186	2.1417e-125	7.21663e-123	ENSG00000107104.18	up
523.036	2.8623	0.122342	23.3959	4.70521e-121	1.55242e-118	ENSG00000261711.6	up
2991.53	1.52815	0.0655121	23.3262	2.40622e-120	7.777e-118	ENSG00000070731.10	up
15760.7	1.21256	0.052182	23.2371	1.92049e-119	6.08296e-117	ENSG00000223865.10	up
859.044	2.25983	0.0977847	23.1102	3.65262e-118	1.13425e-115	ENSG00000168481.8	up
21915.5	0.841123	0.0365444	23.0165	3.18967e-117	9.71437e-115	ENSG00000085063.15	up
1144.48	1.81129	0.0792553	22.8538	1.33818e-115	3.99863e-113	ENSG00000134508.12	up
10169	0.865041	0.0380064	22.7604	1.13145e-114	3.3183e-112	ENSG00000162430.16	up
14286	1.35511	0.0599004	22.6226	2.59428e-113	7.4701e-111	ENSG00000148180.19	up
32492	0.849083	0.037823	22.4489	1.31253e-111	3.71189e-109	ENSG00000240184.6	up
2493.18	1.35121	0.0604523	22.3517	1.16199e-110	3.2285e-108	ENSG00000234456.7	up
3902.34	1.12697	0.0504677	22.3306	1.8645e-110	5.09104e-108	ENSG00000166311.9	up
2432.04	-1.7954	0.0806059	-22.2738	6.6397e-110	1.78225e-107	ENSG00000163235.15	down
1146.28	1.78438	0.0802377	22.2387	1.45185e-109	3.83215e-107	ENSG00000189058.8	up
332.804	-4.28964	0.194342	-22.0726	5.79787e-108	1.50526e-105	ENSG00000125354.22	down
4368.43	1.37533	0.0626002	21.9701	5.56717e-107	1.42205e-104	ENSG00000204525.16	up
1380.44	-1.67372	0.0771602	-21.6916	2.46485e-104	6.19616e-102	ENSG00000168672.3	down
15463.5	0.808239	0.037378	21.6234	1.08265e-103	2.67906e-101	ENSG00000116962.14	up
1926.93	1.90567	0.08906	21.3976	1.40808e-101	3.43073e-99	ENSG00000118523.5	up
4765.38	1.20559	0.0564654	21.3509	3.82475e-101	9.17766e-99	ENSG00000075618.17	up
13599	1.01549	0.0478038	21.2428	3.84047e-100	9.07784e-98	ENSG00000122786.19	up
10789.4	0.755781	0.03571	21.1644	2.03262e-99	4.7339e-97	ENSG00000142156.14	up
18262.5	1.05502	0.0500907	21.0621	1.77083e-98	4.06444e-96	ENSG00000144810.15	up
4435.81	1.13495	0.0540092	21.014	4.88118e-98	1.10433e-95	ENSG00000115380.19	up
6469.16	1.22202	0.05822	20.9897	8.14543e-98	1.81689e-95	ENSG00000048052.21	up
7229.01	0.932745	0.04446	20.9794	1.01106e-97	2.22392e-95	ENSG00000179583.19	up
2930.92	1.40608	0.0670308	20.9766	1.07311e-97	2.32807e-95	ENSG00000119408.16	up
749.233	2.47567	0.118423	20.9054	4.77974e-97	1.02293e-94	ENSG00000278996.1	up
8700.16	0.936521	0.0448452	20.8834	7.57475e-97	1.59948e-94	ENSG00000118257.16	up
10108.4	-0.88853	0.0428545	-20.7336	1.7228e-95	3.59001e-93	ENSG00000171858.17	down
272.001	3.96296	0.191244	20.722	2.19415e-95	4.51282e-93	ENSG00000184347.14	up
5695.46	-0.881008	0.0425986	-20.6816	5.07094e-95	1.0296e-92	ENSG00000175061.17	down
2859.69	1.7334	0.0840921	20.6131	2.09237e-94	4.19454e-92	ENSG00000106772.17	up
2219.88	1.39054	0.0678816	20.4848	2.9423e-93	5.82464e-91	ENSG00000167930.15	up
9523.7	0.963322	0.047098	20.4536	5.58272e-93	1.09153e-90	ENSG00000130429.14	up
29416.5	0.75316	0.0368349	20.4469	6.40443e-93	1.23691e-90	ENSG00000135919.12	up
2437.37	1.37634	0.067458	20.403	1.57251e-92	3.00047e-90	ENSG00000164932.12	up
53048.9	-0.920411	0.0453937	-20.2762	2.08604e-91	3.93294e-89	ENSG00000123416.15	down
265.954	4.04154	0.199964	20.2113	7.78387e-91	1.45027e-88	ENSG00000006747.14	up
5454.44	0.911967	0.0452399	20.1585	2.26709e-90	4.17487e-88	ENSG00000185650.9	up
9248.37	-0.769392	0.0383079	-20.0844	1.01037e-89	1.83922e-87	ENSG00000170515.13	down
14972.8	0.735458	0.0367445	20.0155	4.03782e-89	7.26671e-87	ENSG00000162512.15	up
3874.52	0.93834	0.0470424	19.9467	1.60234e-88	2.85127e-86	ENSG00000164176.12	up
14867.7	-0.825162	0.0417598	-19.7597	6.61709e-87	1.16439e-84	ENSG00000144381.16	down
4669.34	0.99752	0.0509692	19.571	2.73084e-85	4.75257e-83	ENSG00000188042.7	up
2624.58	1.23136	0.0633868	19.4262	4.63804e-84	7.98398e-82	ENSG00000167106.11	up
1772.54	1.29059	0.0665141	19.4032	7.24512e-84	1.23377e-81	ENSG00000165475.14	up
2652.94	1.60507	0.0830302	19.3311	2.93978e-83	4.95291e-81	ENSG00000143387.12	up
4906.06	-0.911305	0.0472766	-19.276	8.53612e-83	1.42302e-80	ENSG00000184254.16	down
3992.26	0.915479	0.0475645	19.2471	1.49282e-82	2.46268e-80	ENSG00000105894.11	up
1101.67	1.54793	0.0805421	19.2188	2.57455e-82	4.20342e-80	ENSG00000114019.14	up
2208.42	1.14785	0.0600943	19.1008	2.48807e-81	4.02078e-79	ENSG00000172667.10	up
24689.4	0.945295	0.0497838	18.988	2.14255e-80	3.42742e-78	ENSG00000124942.13	up
315.937	3.21598	0.169421	18.9821	2.39758e-80	3.79705e-78	ENSG00000142611.16	up
6689.82	0.831534	0.0438951	18.9436	4.98277e-80	7.81309e-78	ENSG00000171298.12	up
2368.45	-1.60075	0.0845128	-18.9409	5.25169e-80	8.15402e-78	ENSG00000259207.7	down
3215.69	1.13186	0.060007	18.8621	2.33904e-79	3.59645e-77	ENSG00000154556.18	up
1340.77	1.78863	0.0948444	18.8585	2.50067e-79	3.80798e-77	ENSG00000170381.13	up
8065.86	0.779286	0.0413371	18.852	2.82975e-79	4.26806e-77	ENSG00000186480.12	up
3102.44	1.13025	0.0600159	18.8325	4.09031e-79	6.11116e-77	ENSG00000110427.15	up
2233.63	-1.30679	0.0694893	-18.8056	6.78976e-79	1.00495e-76	ENSG00000101638.13	down
23003.4	-0.793825	0.0422483	-18.7895	9.20128e-79	1.34927e-76	ENSG00000168028.13	down
2484.19	1.03693	0.0552817	18.7572	1.68922e-78	2.45433e-76	ENSG00000093010.13	up
1530.5	-1.19434	0.0643505	-18.5599	6.77703e-77	9.75708e-75	ENSG00000126749.15	down
396.71	3.35059	0.182601	18.3492	3.35064e-75	4.78055e-73	ENSG00000137809.16	up
733.919	1.94312	0.10598	18.3348	4.3666e-75	6.17444e-73	ENSG00000183111.11	up
8751.47	1.11708	0.0609367	18.3317	4.61862e-75	6.47302e-73	ENSG00000157227.12	up
4643.84	0.896778	0.0489427	18.323	5.4233e-75	7.5341e-73	ENSG00000124766.6	up
8576.67	-0.81363	0.0444093	-18.3212	5.61119e-75	7.72734e-73	ENSG00000110958.15	down
329.539	2.73512	0.149416	18.3054	7.48712e-75	1.02219e-72	ENSG00000130762.14	up
1443.17	1.71223	0.0936247	18.2883	1.02614e-74	1.38897e-72	ENSG00000185585.19	up
3738.29	0.964885	0.0529011	18.2394	2.51079e-74	3.34146e-72	ENSG00000071967.11	up
45901.1	0.760478	0.0416942	18.2394	2.51067e-74	3.34146e-72	ENSG00000197746.13	up
6288.05	0.936201	0.0514687	18.1897	6.22742e-74	8.21864e-72	ENSG00000123989.13	up
4361.92	-0.837981	0.0463634	-18.0742	5.09046e-73	6.66261e-71	ENSG00000023734.10	down
7534.18	1.11262	0.0616102	18.059	6.70462e-73	8.70337e-71	ENSG00000198502.5	up
2828.46	1.17015	0.0648906	18.0326	1.08091e-72	1.39174e-70	ENSG00000011028.13	up
4209.86	0.943676	0.0523986	18.0096	1.63926e-72	2.09363e-70	ENSG00000176978.13	up
4891.79	-0.812561	0.0451471	-17.9981	2.01648e-72	2.5548e-70	ENSG00000124207.16	down
733.506	1.7236	0.0962634	17.905	1.07786e-71	1.35477e-69	ENSG00000225614.2	up
3084.81	1.01884	0.0569091	17.9029	1.11893e-71	1.39532e-69	ENSG00000242574.8	up
1999.53	1.13653	0.0635136	17.8943	1.30669e-71	1.61673e-69	ENSG00000196781.14	up
2019.27	1.14217	0.0640058	17.8448	3.17317e-71	3.89562e-69	ENSG00000135678.11	up
1706.35	-1.34094	0.0752496	-17.8199	4.94949e-71	6.02962e-69	ENSG00000111057.10	down
3922.26	1.07861	0.0606941	17.7713	1.17937e-70	1.42578e-68	ENSG00000178104.19	up
2924.09	-0.913762	0.0514662	-17.7546	1.58753e-70	1.90468e-68	ENSG00000065154.11	down
1188.6	1.31667	0.0741978	17.7454	1.86983e-70	2.2265e-68	ENSG00000143507.17	up
23000.8	0.939809	0.0531338	17.6876	5.2273e-70	6.17797e-68	ENSG00000178209.15	up
205.979	-3.82059	0.216292	-17.664	7.93417e-70	9.30766e-68	ENSG00000121898.12	down
3489.91	0.941157	0.05337	17.6346	1.33691e-69	1.55681e-67	ENSG00000152492.14	up
312.868	-2.74877	0.156114	-17.6074	2.15982e-69	2.49672e-67	ENSG00000142910.15	down
176.01	4.93016	0.280505	17.576	3.75916e-69	4.31404e-67	ENSG00000017483.14	up
4592.53	-0.77876	0.0443695	-17.5517	5.7715e-69	6.57578e-67	ENSG00000113368.11	down
4693.39	0.824342	0.047094	17.5042	1.33174e-68	1.50648e-66	ENSG00000100350.14	up
8681.87	0.828001	0.0473074	17.5026	1.36937e-68	1.53807e-66	ENSG00000143515.16	up
30374.5	0.813536	0.0466007	17.4576	3.01455e-68	3.36207e-66	ENSG00000117984.13	up
3842.36	0.912048	0.0524322	17.3948	9.03381e-68	1.00048e-65	ENSG00000075223.13	up
872.762	-1.63734	0.0942027	-17.381	1.1492e-67	1.26388e-65	ENSG00000168280.16	down
32913.1	-0.576654	0.0332302	-17.3533	1.8619e-67	2.03358e-65	ENSG00000166598.14	down
703.227	1.71574	0.0989654	17.3368	2.4827e-67	2.69305e-65	ENSG00000127585.11	up
3021.95	1.06395	0.0616165	17.2673	8.2977e-67	8.9395e-65	ENSG00000181104.6	up
29285.3	0.564841	0.0327799	17.2313	1.54571e-66	1.65401e-64	ENSG00000161091.12	up
1935.56	1.57282	0.0914376	17.201	2.60811e-66	2.77212e-64	ENSG00000162772.16	up
1635.5	-1.41563	0.0823448	-17.1915	3.07293e-66	3.2444e-64	ENSG00000140945.16	down
3680.81	1.06586	0.0620966	17.1645	4.89298e-66	5.1318e-64	ENSG00000257923.10	up
2219.24	1.05329	0.0614509	17.1403	7.421e-66	7.732e-64	ENSG00000021300.13	up
962.456	1.5205	0.0887903	17.1246	9.73102e-66	1.00726e-63	ENSG00000006534.15	up
426.678	2.07345	0.121103	17.1215	1.0267e-65	1.05583e-63	ENSG00000152661.8	up
9611.43	-0.725053	0.0425307	-17.0478	3.63217e-65	3.71114e-63	ENSG00000008988.9	down
35065.7	-0.539537	0.0316693	-17.0366	4.39601e-65	4.4628e-63	ENSG00000135486.17	down
1344.62	1.53872	0.090574	16.9886	9.97711e-65	1.00642e-62	ENSG00000102755.11	up
9539.83	-0.761762	0.0449538	-16.9454	2.0805e-64	2.08537e-62	ENSG00000171314.8	down
3386.75	1.02901	0.060752	16.9378	2.3667e-64	2.35733e-62	ENSG00000177239.14	up
2059.09	1.16485	0.0688424	16.9206	3.17377e-64	3.14144e-62	ENSG00000136859.9	up
3066.68	1.0067	0.0598446	16.8219	1.68734e-63	1.65978e-61	ENSG00000132481.6	up
400.522	-2.14803	0.127717	-16.8187	1.7789e-63	1.73904e-61	ENSG00000105472.12	down
2297.37	-1.11965	0.0666354	-16.8026	2.33713e-63	2.27074e-61	ENSG00000137331.11	down
9405.9	0.785566	0.0468872	16.7544	5.26019e-63	5.07961e-61	ENSG00000138080.13	up
17421.1	-0.773347	0.0463828	-16.6731	2.05588e-62	1.97327e-60	ENSG00000111669.14	down
1842.85	1.27666	0.0768732	16.6074	6.15995e-62	5.87682e-60	ENSG00000114200.9	up
2543.74	1.00265	0.0605449	16.5605	1.34562e-61	1.27608e-59	ENSG00000196547.14	up
10930.1	-0.599722	0.0362191	-16.5581	1.39855e-61	1.31838e-59	ENSG00000113013.13	down
2778.38	1.3793	0.0833571	16.5469	1.68555e-61	1.57953e-59	ENSG00000163430.11	up
1624.63	-1.07072	0.0647922	-16.5254	2.40842e-61	2.24366e-59	ENSG00000255717.6	down
17520.7	-0.591257	0.0357969	-16.517	2.7682e-61	2.56374e-59	ENSG00000110955.8	down
1544.87	1.1689	0.0707729	16.5162	2.80613e-61	2.58376e-59	ENSG00000185189.17	up
4694.33	-0.833381	0.0508447	-16.3907	2.22789e-60	2.03948e-58	ENSG00000112984.11	down
412.618	2.07686	0.126756	16.3847	2.46053e-60	2.2395e-58	ENSG00000184678.10	up
1731.25	1.10088	0.067204	16.3811	2.60928e-60	2.36133e-58	ENSG00000139329.4	up
3528.24	0.92856	0.0567405	16.365	3.3985e-60	3.05807e-58	ENSG00000182158.14	up
6708.66	-0.764983	0.0467918	-16.3486	4.44773e-60	3.97959e-58	ENSG00000010292.12	down
1603.81	1.04556	0.064005	16.3355	5.51519e-60	4.90697e-58	ENSG00000172379.20	up
4076.69	1.36693	0.0837598	16.3197	7.14938e-60	6.3254e-58	ENSG00000106278.11	up
2893.34	0.825691	0.0506431	16.3041	9.22697e-60	8.11819e-58	ENSG00000130066.16	up
1027.38	1.46687	0.0901016	16.2802	1.3645e-59	1.1939e-57	ENSG00000136960.12	up
2862.09	0.998401	0.0614735	16.2411	2.58078e-59	2.24571e-57	ENSG00000130508.10	up
2664.8	1.01044	0.0622224	16.2392	2.6655e-59	2.30675e-57	ENSG00000166147.13	up
1644.06	-1.09503	0.0675306	-16.2153	3.93364e-59	3.38571e-57	ENSG00000177410.12	down
1924.09	1.11442	0.0688059	16.1966	5.32719e-59	4.56036e-57	ENSG00000162522.10	up
8239.78	-0.743956	0.0461524	-16.1195	1.85967e-58	1.58342e-56	ENSG00000170606.14	down
7678.97	-0.784288	0.0487573	-16.0855	3.22179e-58	2.72853e-56	ENSG00000100644.16	down
2841.69	-0.814874	0.0506599	-16.0852	3.24149e-58	2.73061e-56	ENSG00000165672.6	down
4068.56	0.82022	0.0510966	16.0523	5.50462e-58	4.61252e-56	ENSG00000122591.11	up
3301.43	0.833846	0.0519839	16.0405	6.665e-58	5.55546e-56	ENSG00000109686.17	up
343.729	-8.40114	0.524494	-16.0176	9.62753e-58	7.98278e-56	ENSG00000231290.5	down
2565.88	1.00484	0.0627611	16.0105	1.07909e-57	8.90081e-56	ENSG00000105559.11	up
2872.11	0.821269	0.0513411	15.9963	1.35529e-57	1.11211e-55	ENSG00000144746.6	up
26067	0.688458	0.043134	15.9609	2.39161e-57	1.95237e-55	ENSG00000041982.15	up
1505.44	1.12552	0.0706141	15.939	3.39863e-57	2.76021e-55	ENSG00000131669.9	up
250.757	2.68178	0.168482	15.9173	4.80432e-57	3.88194e-55	ENSG00000147588.6	up
212.943	-3.28046	0.206856	-15.8587	1.22495e-56	9.84744e-55	ENSG00000174482.10	down
34559.1	-0.526376	0.0332032	-15.8532	1.3369e-56	1.06932e-54	ENSG00000096384.19	down
489.506	1.74751	0.110454	15.8211	2.22548e-56	1.7711e-54	ENSG00000267519.6	up
212.641	-2.8695	0.182008	-15.7657	5.35407e-56	4.23962e-54	ENSG00000198478.7	down
2671.31	0.979627	0.0621927	15.7515	6.70918e-56	5.28623e-54	ENSG00000114631.10	up
8941.12	-0.595544	0.0379097	-15.7095	1.30129e-55	1.02023e-53	ENSG00000130726.11	down
1894.43	-0.985882	0.0627802	-15.7037	1.42633e-55	1.11275e-53	ENSG00000101040.19	down
2509.66	0.89276	0.05686	15.701	1.48853e-55	1.15558e-53	ENSG00000163050.16	up
418.758	-2.18507	0.139292	-15.687	1.85539e-55	1.43336e-53	ENSG00000170745.11	down
26383	0.730591	0.0465853	15.6829	1.98121e-55	1.52313e-53	ENSG00000206503.12	up
6820.7	0.716145	0.0457257	15.6618	2.76127e-55	2.11257e-53	ENSG00000001630.16	up
8900.91	0.692366	0.0442503	15.6466	3.50579e-55	2.66929e-53	ENSG00000204592.8	up
15235.3	0.683605	0.0437351	15.6306	4.50665e-55	3.41492e-53	ENSG00000106397.11	up
13111.7	0.592769	0.0379283	15.6287	4.64265e-55	3.50122e-53	ENSG00000128595.16	up
1073.31	1.31273	0.0840375	15.6207	5.2599e-55	3.94791e-53	ENSG00000154529.14	up
7314.31	0.714026	0.0457349	15.6123	6.00453e-55	4.48555e-53	ENSG00000204257.14	up
920.128	-1.37227	0.0880013	-15.5938	8.02515e-55	5.96687e-53	ENSG00000204248.10	down
10999.4	0.686873	0.0440646	15.5879	8.79973e-55	6.51221e-53	ENSG00000182240.15	up
175.076	-5.7047	0.367126	-15.5388	1.89539e-54	1.39615e-52	ENSG00000183421.11	down
3587.89	0.785192	0.0506541	15.5011	3.41188e-54	2.50157e-52	ENSG00000006118.14	up
1666.53	1.7674	0.114268	15.4671	5.78163e-54	4.21953e-52	ENSG00000091129.19	up
2501.25	0.890283	0.0575882	15.4595	6.51312e-54	4.73157e-52	ENSG00000197448.13	up
1217.14	1.12476	0.0728667	15.4359	9.38356e-54	6.78573e-52	ENSG00000013288.8	up
513.403	-1.82783	0.118453	-15.4309	1.01514e-53	7.30761e-52	ENSG00000167779.8	down
6086.13	0.854117	0.0554641	15.3994	1.65093e-53	1.18306e-51	ENSG00000160932.10	up
3706.43	0.881058	0.0573827	15.3541	3.32672e-53	2.37321e-51	ENSG00000141574.7	up
311.994	-2.68562	0.174964	-15.3495	3.56665e-53	2.52165e-51	ENSG00000081803.15	down
788.491	1.47571	0.09614	15.3496	3.56402e-53	2.52165e-51	ENSG00000136169.16	up
1084.8	-1.14127	0.0744393	-15.3315	4.70812e-53	3.31389e-51	ENSG00000175197.12	down
3200.7	0.891462	0.0582897	15.2937	8.42882e-53	5.90651e-51	ENSG00000163346.16	up
2608.23	-0.894364	0.0586538	-15.2482	1.69268e-52	1.18092e-50	ENSG00000087586.17	down
5696.05	-0.658926	0.0432277	-15.2432	1.82824e-52	1.2699e-50	ENSG00000169567.11	down
8185.27	0.575695	0.0377719	15.2414	1.87894e-52	1.29942e-50	ENSG00000103512.14	up
1640.76	0.948781	0.0622859	15.2327	2.14649e-52	1.478e-50	ENSG00000049239.12	up
3194.48	-0.782913	0.0514553	-15.2154	2.79507e-52	1.91626e-50	ENSG00000101191.16	down
6648.84	0.78816	0.0518049	15.214	2.85571e-52	1.94939e-50	ENSG00000101439.8	up
7981.38	0.683764	0.0449485	15.2122	2.93617e-52	1.99571e-50	ENSG00000183853.17	up
11366.9	0.646195	0.0425483	15.1873	4.28972e-52	2.90326e-50	ENSG00000166710.18	up
142.596	4.53489	0.299196	15.1569	6.8192e-52	4.59556e-50	ENSG00000206337.10	up
2844.89	0.878178	0.0580656	15.1239	1.12665e-51	7.56051e-50	ENSG00000106991.13	up
4205.86	0.818622	0.054164	15.1138	1.31376e-51	8.77892e-50	ENSG00000204580.13	up
7271.71	-0.651835	0.0431668	-15.1004	1.60987e-51	1.07124e-49	ENSG00000166226.12	down
739.344	1.37107	0.0909212	15.0798	2.20049e-51	1.45812e-49	ENSG00000240303.7	up
298.407	-2.27773	0.151051	-15.0793	2.21699e-51	1.46293e-49	ENSG00000236362.8	down
4007.34	0.922562	0.0612839	15.0539	3.25427e-51	2.1385e-49	ENSG00000169851.15	up
345.936	-2.29471	0.152457	-15.0516	3.37017e-51	2.20551e-49	ENSG00000171444.17	down
2816.85	0.793074	0.0527327	15.0395	4.04523e-51	2.63639e-49	ENSG00000106780.8	up
5723.54	0.805095	0.0535416	15.0368	4.21441e-51	2.73539e-49	ENSG00000184897.5	up
902.001	1.24199	0.0826529	15.0265	4.92282e-51	3.18215e-49	ENSG00000173210.19	up
1197.65	-10.8915	0.726503	-14.9917	8.32362e-51	5.35858e-49	ENSG00000198768.10	down
21349.9	0.511768	0.034179	14.9732	1.09947e-50	7.04952e-49	ENSG00000135862.5	up
10511.8	0.561013	0.0375033	14.959	1.36003e-50	8.68503e-49	ENSG00000136205.16	up
37785.7	-0.511673	0.0342478	-14.9403	1.80057e-50	1.14521e-48	ENSG00000080824.18	down
1683.51	-0.963072	0.0644833	-14.9352	1.94437e-50	1.23172e-48	ENSG00000159399.9	down
4204.82	0.836695	0.0560484	14.9281	2.16347e-50	1.36505e-48	ENSG00000169439.11	up
1300.34	1.03527	0.0693687	14.9242	2.29293e-50	1.441e-48	ENSG00000130956.13	up
340.052	-2.02101	0.135996	-14.8608	5.92463e-50	3.70863e-48	ENSG00000261115.5	down
206.7	3.02227	0.204027	14.8131	1.20577e-49	7.518e-48	ENSG00000156269.4	up
3546.47	-0.816851	0.0552082	-14.7958	1.55829e-49	9.67788e-48	ENSG00000143401.14	down
1157.72	1.56147	0.105541	14.7949	1.58073e-49	9.77889e-48	ENSG00000157111.12	up
244.646	-2.5134	0.169973	-14.787	1.77674e-49	1.09488e-47	ENSG00000185215.8	down
2503.2	0.999657	0.067917	14.7188	4.8831e-49	2.99743e-47	ENSG00000188191.14	up
1640.12	1.2613	0.0857256	14.7132	5.30556e-49	3.24418e-47	ENSG00000170624.13	up
6607.84	0.962146	0.0654292	14.7052	5.9731e-49	3.63831e-47	ENSG00000067082.14	up
9270.17	0.557481	0.0379447	14.692	7.25879e-49	4.4045e-47	ENSG00000005893.15	up
5108.8	0.697002	0.0475256	14.6658	1.06711e-48	6.45034e-47	ENSG00000140545.14	up
13087.5	-0.58569	0.0399472	-14.6616	1.1353e-48	6.8364e-47	ENSG00000111716.12	down
809.253	-1.59764	0.109063	-14.6488	1.37213e-48	8.23122e-47	ENSG00000112655.15	down
1185.02	-1.22553	0.0842959	-14.5385	6.91047e-48	4.12985e-46	ENSG00000130203.9	down
7061.68	0.677649	0.04668	14.5169	9.46883e-48	5.63751e-46	ENSG00000166340.16	up
3964.95	0.772422	0.0532215	14.5133	9.97582e-48	5.91712e-46	ENSG00000106070.18	up
14327	0.539324	0.03719	14.5019	1.17884e-47	6.96613e-46	ENSG00000123560.13	up
3244.44	-0.912382	0.0629177	-14.5012	1.19046e-47	7.00866e-46	ENSG00000092621.12	down
825.953	1.35407	0.0935652	14.4719	1.82345e-47	1.06956e-45	ENSG00000166888.11	up
2343.6	-0.882503	0.0611519	-14.4313	3.28698e-47	1.92088e-45	ENSG00000138160.5	down
2411.51	0.875635	0.0607238	14.42	3.87583e-47	2.25667e-45	ENSG00000184117.11	up
6482.97	0.705	0.0488925	14.4194	3.9078e-47	2.26695e-45	ENSG00000136295.14	up
3902.44	0.768717	0.0533493	14.4091	4.53304e-47	2.62007e-45	ENSG00000174080.10	up
7534.19	0.646693	0.044924	14.3953	5.54031e-47	3.19062e-45	ENSG00000160752.14	up
2104.71	0.826816	0.0574443	14.3934	5.69668e-47	3.26878e-45	ENSG00000010278.13	up
7693.63	-0.639421	0.0445352	-14.3576	9.54158e-47	5.45524e-45	ENSG00000003056.7	down
8289.34	0.730425	0.0508962	14.3513	1.04613e-46	5.95955e-45	ENSG00000122642.10	up
4292.15	-0.764086	0.0532911	-14.338	1.26726e-46	7.19339e-45	ENSG00000124222.22	down
2285.61	1.16238	0.0812077	14.3137	1.79646e-46	1.01609e-44	ENSG00000115648.13	up
2086.29	0.874738	0.0611304	14.3094	1.91235e-46	1.07779e-44	ENSG00000160948.13	up
137.298	-4.73121	0.331108	-14.289	2.56206e-46	1.43376e-44	ENSG00000120669.15	down
182.776	-2.93867	0.205657	-14.2892	2.5559e-46	1.43376e-44	ENSG00000147041.11	down
540.951	9.31271	0.652199	14.2789	2.96114e-46	1.65125e-44	ENSG00000157766.16	up
2392.9	0.86347	0.0605025	14.2717	3.28707e-46	1.82658e-44	ENSG00000116132.11	up
121014	-0.669432	0.0469298	-14.2645	3.64018e-46	2.01572e-44	ENSG00000111640.14	down
2169.32	1.09379	0.0767263	14.2558	4.12657e-46	2.27709e-44	ENSG00000107186.16	up
3007.51	-0.753005	0.0528628	-14.2445	4.84934e-46	2.66663e-44	ENSG00000065150.18	down
7813.1	-0.567689	0.0399043	-14.2263	6.29644e-46	3.45041e-44	ENSG00000120705.12	down
1697.26	1.26887	0.0894233	14.1894	1.06517e-45	5.81694e-44	ENSG00000250644.3	up
8489.06	-0.604856	0.0426539	-14.1806	1.20875e-45	6.57833e-44	ENSG00000168439.16	down
12445.6	-0.521568	0.0369121	-14.13	2.48181e-45	1.34604e-43	ENSG00000143947.13	down
6834.11	-0.685343	0.0485155	-14.1263	2.61684e-45	1.41443e-43	ENSG00000198743.6	down
6099.07	-0.735374	0.0521638	-14.0974	3.94012e-45	2.12244e-43	ENSG00000101182.14	down
1823.3	1.00376	0.0712622	14.0855	4.66538e-45	2.50459e-43	ENSG00000229391.7	up
17730.3	-0.55161	0.0392156	-14.0661	6.13935e-45	3.28476e-43	ENSG00000063046.17	down
14044.6	-0.650175	0.0463361	-14.0317	9.96951e-45	5.31606e-43	ENSG00000113161.15	down
28197.5	0.543786	0.0387619	14.0289	1.03797e-44	5.51622e-43	ENSG00000156535.14	up
4043	-0.70457	0.0502672	-14.0165	1.23586e-44	6.54594e-43	ENSG00000004478.7	down
4316.93	0.748436	0.0534559	14.001	1.53666e-44	8.11205e-43	ENSG00000138867.16	up
895.265	1.24459	0.0892561	13.944	3.42038e-44	1.79962e-42	ENSG00000103152.11	up
3992.96	0.687366	0.0493868	13.918	4.92298e-44	2.58163e-42	ENSG00000184232.8	up
4767.06	0.726462	0.0524088	13.8614	1.08478e-43	5.66987e-42	ENSG00000103855.17	up
1094.87	1.09402	0.0793132	13.7937	2.78203e-43	1.44931e-41	ENSG00000187391.20	up
1626.2	0.998524	0.0724086	13.7901	2.92173e-43	1.5171e-41	ENSG00000175573.6	up
3267.35	0.794945	0.0576481	13.7896	2.94301e-43	1.52315e-41	ENSG00000130522.5	up
18820	0.525218	0.038174	13.7585	4.52742e-43	2.33553e-41	ENSG00000150093.18	up
12860.3	0.620178	0.0450812	13.7569	4.62833e-43	2.37983e-41	ENSG00000167291.15	up
2368.38	1.24637	0.0906543	13.7486	5.19422e-43	2.66216e-41	ENSG00000164300.16	up
2083.03	0.957502	0.0697415	13.7293	6.7785e-43	3.46294e-41	ENSG00000196975.15	up
1919.74	-0.882753	0.0643228	-13.7238	7.31227e-43	3.72361e-41	ENSG00000138182.14	down
1986.18	0.862338	0.0628425	13.7222	7.47465e-43	3.79411e-41	ENSG00000024422.11	up
8842.64	-0.532799	0.0388871	-13.7012	9.98692e-43	5.05312e-41	ENSG00000213585.10	down
6762.77	0.678441	0.0495674	13.6872	1.21038e-42	6.10471e-41	ENSG00000173402.11	up
2718.91	0.744856	0.054445	13.6809	1.3204e-42	6.63846e-41	ENSG00000087077.13	up
2699.52	0.990688	0.0725408	13.657	1.83478e-42	9.19537e-41	ENSG00000108784.9	up
3379.61	0.79769	0.0584598	13.6451	2.15935e-42	1.07879e-40	ENSG00000136802.11	up
1687.22	0.94493	0.0694697	13.602	3.89381e-42	1.93311e-40	ENSG00000135272.10	up
5785.54	0.723309	0.0531764	13.6021	3.89322e-42	1.93311e-40	ENSG00000188157.14	up
143.32	3.51884	0.258891	13.592	4.4681e-42	2.21129e-40	ENSG00000142185.16	up
2566.43	0.812011	0.0597692	13.5858	4.86437e-42	2.39991e-40	ENSG00000165802.22	up
2420.83	0.730581	0.0538959	13.5554	7.36081e-42	3.62028e-40	ENSG00000253910.2	up
5813.39	-0.618458	0.0456629	-13.544	8.59686e-42	4.21512e-40	ENSG00000101361.16	down
1400.98	-0.954897	0.0705251	-13.5398	9.10124e-42	4.43659e-40	ENSG00000029993.14	down
1923.61	0.841985	0.062186	13.5398	9.10458e-42	4.43659e-40	ENSG00000139318.7	up
1775.95	1.07624	0.0796542	13.5114	1.33888e-41	6.50427e-40	ENSG00000031081.10	up
861.585	1.20131	0.0892797	13.4556	2.85313e-41	1.38181e-39	ENSG00000204642.13	up
145.388	-3.38376	0.251616	-13.4481	3.15806e-41	1.52482e-39	ENSG00000091490.10	down
650.829	-1.58638	0.118056	-13.4375	3.64634e-41	1.75523e-39	ENSG00000160469.16	down
2576.81	0.85001	0.0632609	13.4366	3.69143e-41	1.77155e-39	ENSG00000061337.15	up
395.152	1.79056	0.133343	13.4282	4.13344e-41	1.97768e-39	ENSG00000169436.16	up
2675.4	0.70125	0.0522273	13.4269	4.20767e-41	2.00713e-39	ENSG00000163513.17	up
750.723	-1.26325	0.0940905	-13.4259	4.26624e-41	2.02896e-39	ENSG00000145040.3	down
3783.45	0.652574	0.0486342	13.418	4.74292e-41	2.24891e-39	ENSG00000104549.11	up
451.626	1.58286	0.117985	13.4158	4.88693e-41	2.31028e-39	ENSG00000221869.4	up
4507.78	0.625682	0.046642	13.4146	4.96918e-41	2.34217e-39	ENSG00000144560.14	up
4685.08	0.628533	0.0469503	13.3872	7.18309e-41	3.37563e-39	ENSG00000213614.9	up
1513.63	0.891035	0.06662	13.3749	8.47683e-41	3.97182e-39	ENSG00000147853.16	up
2299.63	0.847096	0.0634194	13.357	1.0776e-40	5.03419e-39	ENSG00000172164.14	up
2069.5	0.862379	0.0647188	13.325	1.6558e-40	7.71262e-39	ENSG00000125648.14	up
186.743	2.76621	0.20765	13.3215	1.73632e-40	8.06394e-39	ENSG00000126752.7	up
707.119	1.26599	0.0951189	13.3096	2.03641e-40	9.42999e-39	ENSG00000128016.5	up
1325.13	1.05945	0.0796492	13.3015	2.26841e-40	1.04737e-38	ENSG00000073849.14	up
1893.36	-0.845735	0.0636248	-13.2925	2.55805e-40	1.17767e-38	ENSG00000166165.12	down
1067.65	-1.02863	0.0773898	-13.2916	2.58996e-40	1.1889e-38	ENSG00000185022.11	down
3457.22	0.657099	0.049515	13.2707	3.4241e-40	1.56727e-38	ENSG00000163975.11	up
1908.33	1.17878	0.0888726	13.2637	3.75976e-40	1.71595e-38	ENSG00000132669.13	up
4537.67	-0.810227	0.061135	-13.2531	4.33042e-40	1.97071e-38	ENSG00000060237.16	down
5665.54	0.557757	0.0421374	13.2366	5.3913e-40	2.44648e-38	ENSG00000135052.16	up
324.494	1.90376	0.14412	13.2095	7.73479e-40	3.49988e-38	ENSG00000158856.18	up
2604.38	0.919749	0.0696472	13.2058	8.12054e-40	3.66396e-38	ENSG00000196739.14	up
12901.7	-0.639193	0.0484152	-13.2023	8.50829e-40	3.828e-38	ENSG00000167553.15	down
1414.64	0.926643	0.0702143	13.1974	9.08667e-40	4.07665e-38	ENSG00000090581.9	up
1696.82	-0.902381	0.0683812	-13.1963	9.21174e-40	4.12108e-38	ENSG00000130635.15	down
4279.69	0.639347	0.0484722	13.19	1.00217e-39	4.47083e-38	ENSG00000143390.17	up
141.924	-3.19872	0.242841	-13.1721	1.27042e-39	5.65157e-38	ENSG00000151224.12	down
264.436	-3.59944	0.273346	-13.1681	1.33992e-39	5.94405e-38	ENSG00000145794.16	down
604.369	1.58118	0.120222	13.1522	1.65311e-39	7.31292e-38	ENSG00000155849.15	up
4919.47	-0.692305	0.0526659	-13.1452	1.81254e-39	7.99589e-38	ENSG00000166197.16	down
4133.78	0.757993	0.0577925	13.1158	2.67463e-39	1.17662e-37	ENSG00000168264.10	up
518.954	1.48384	0.113178	13.1106	2.86193e-39	1.25552e-37	ENSG00000105880.6	up
2075.51	-0.791024	0.0604701	-13.0812	4.21496e-39	1.84399e-37	ENSG00000187678.9	down
5308.34	0.699215	0.0534966	13.0703	4.86894e-39	2.12422e-37	ENSG00000178719.16	up
2364.67	-1.03646	0.0793741	-13.058	5.72307e-39	2.49001e-37	ENSG00000114268.11	down
640.793	1.23437	0.0945754	13.0517	6.21199e-39	2.69532e-37	ENSG00000104324.15	up
1904.99	0.970426	0.0745379	13.0192	9.51106e-39	4.11548e-37	ENSG00000128283.6	up
4292.48	0.699618	0.0537762	13.0098	1.07598e-38	4.64313e-37	ENSG00000087074.7	up
2599.02	-0.754033	0.0579693	-13.0075	1.10964e-38	4.77537e-37	ENSG00000144136.10	down
6041.49	0.883573	0.0679514	13.003	1.17597e-38	5.0471e-37	ENSG00000169855.19	up
96.4478	-5.94053	0.457096	-12.9962	1.28525e-38	5.50122e-37	ENSG00000111058.7	down
2015.48	0.971435	0.0747654	12.9931	1.33887e-38	5.71528e-37	ENSG00000167123.18	up
224.711	-2.37222	0.183477	-12.9292	3.0793e-38	1.31094e-36	ENSG00000111341.9	down
2322.18	0.739564	0.0572054	12.9282	3.12032e-38	1.32484e-36	ENSG00000196352.15	up
2357.14	-0.85332	0.0660366	-12.9219	3.38597e-38	1.43379e-36	ENSG00000101166.15	down
3248.27	0.670353	0.0519322	12.9082	4.04391e-38	1.70783e-36	ENSG00000140948.11	up
15523.7	-0.613306	0.0475611	-12.8951	4.79512e-38	2.01969e-36	ENSG00000132688.10	down
996.011	1.02629	0.0796362	12.8873	5.30934e-38	2.23034e-36	ENSG00000198756.11	up
2975.07	0.778704	0.0604663	12.8783	5.9619e-38	2.49785e-36	ENSG00000104419.14	up
30311.3	-0.456052	0.0354615	-12.8605	7.50942e-38	3.13791e-36	ENSG00000122566.21	down
4238.55	-0.798797	0.062128	-12.8573	7.82809e-38	3.26246e-36	ENSG00000204388.6	down
2854.41	-0.737413	0.0574647	-12.8325	1.07895e-37	4.48484e-36	ENSG00000143815.14	down
109.852	5.55948	0.434532	12.7942	1.7672e-37	7.32646e-36	ENSG00000068985.4	up
1358.28	-0.90498	0.0708493	-12.7733	2.3111e-37	9.55637e-36	ENSG00000108010.11	down
295.603	1.83771	0.143978	12.7638	2.60981e-37	1.07634e-35	ENSG00000215861.5	up
3238.12	-0.703532	0.0551449	-12.7579	2.81798e-37	1.15918e-35	ENSG00000120438.11	down
1300.8	1.09166	0.085595	12.7538	2.97006e-37	1.21857e-35	ENSG00000087303.17	up
2039.17	1.00354	0.0786903	12.7531	2.99714e-37	1.22651e-35	ENSG00000004399.12	up
11295.2	-0.721986	0.0566223	-12.7509	3.08165e-37	1.25784e-35	ENSG00000148773.13	down
2282.02	-0.760877	0.0597014	-12.7447	3.33591e-37	1.35812e-35	ENSG00000242125.3	down
3447.55	-0.674406	0.0529201	-12.7438	3.37365e-37	1.36996e-35	ENSG00000213741.10	down
1571.33	0.929945	0.073131	12.7162	4.80935e-37	1.94797e-35	ENSG00000164877.18	up
9551.83	0.763983	0.0602574	12.6787	7.76416e-37	3.13676e-35	ENSG00000142798.19	up
1343.2	0.969484	0.0764926	12.6742	8.21749e-37	3.31146e-35	ENSG00000188483.7	up
14163.5	-0.583369	0.0460687	-12.663	9.47754e-37	3.80954e-35	ENSG00000108424.9	down
2295.51	1.04474	0.0826534	12.64	1.26987e-36	5.09139e-35	ENSG00000161999.11	up
6194.37	-0.575985	0.0456113	-12.6281	1.47784e-36	5.91023e-35	ENSG00000163932.13	down
1973.36	0.856322	0.0680108	12.591	2.36757e-36	9.44462e-35	ENSG00000141736.13	up
6278.08	0.672079	0.0534113	12.5831	2.61603e-36	1.04096e-34	ENSG00000112972.14	up
4690.72	0.58833	0.0468871	12.5478	4.08688e-36	1.62215e-34	ENSG00000160285.14	up
3362.23	0.662392	0.0528117	12.5425	4.36867e-36	1.72966e-34	ENSG00000126878.12	up
1103.07	1.10812	0.08843	12.5311	5.04607e-36	1.99288e-34	ENSG00000184557.4	up
2570.32	-0.657931	0.0526159	-12.5044	7.06293e-36	2.78248e-34	ENSG00000186834.3	down
7264.17	-0.57082	0.0456609	-12.5013	7.34712e-36	2.88725e-34	ENSG00000062485.18	down
19700.5	-0.59375	0.0475051	-12.4987	7.59098e-36	2.9757e-34	ENSG00000134333.13	down
3785.72	0.650519	0.0520495	12.4981	7.64707e-36	2.99029e-34	ENSG00000002586.19	up
2471.68	-1.01474	0.0812406	-12.4905	8.40771e-36	3.27963e-34	ENSG00000135476.11	down
7073.29	0.499658	0.0400325	12.4813	9.43994e-36	3.67323e-34	ENSG00000100225.17	up
1881.99	-0.745352	0.0598994	-12.4434	1.51898e-35	5.89609e-34	ENSG00000101447.14	down
20707.8	-0.477406	0.0383731	-12.4412	1.56182e-35	6.00352e-34	ENSG00000087460.24	down
353.949	2.07511	0.166789	12.4415	1.55483e-35	6.00352e-34	ENSG00000122547.10	up
3550.77	0.678511	0.0545367	12.4414	1.55831e-35	6.00352e-34	ENSG00000149541.9	up
6068.75	0.661897	0.0532009	12.4415	1.55612e-35	6.00352e-34	ENSG00000185164.14	up
1340.45	-0.982759	0.079015	-12.4376	1.63274e-35	6.26096e-34	ENSG00000162337.11	down
125.138	3.41663	0.274858	12.4305	1.785e-35	6.82829e-34	ENSG00000103175.10	up
3802.09	-0.694673	0.0559261	-12.4213	2.00376e-35	7.64665e-34	ENSG00000134057.14	down
80424.7	0.518592	0.0417557	12.4197	2.04365e-35	7.78011e-34	ENSG00000075624.14	up
1692.24	-0.855698	0.0690393	-12.3943	2.80418e-35	1.06498e-33	ENSG00000137955.15	down
947.626	1.30784	0.105589	12.3861	3.10958e-35	1.17814e-33	ENSG00000132329.10	up
[truncated: 15,419 more rows]
