# Supplementary material for: Epigenetic Deregulation of the Histone Methyltransferase KMT5B Contributes to Malignant Transformation in Glioblastoma
Source: Front Cell Dev Biol. 2021 Aug 10;9:671838. doi: 10.3389/fcell.2021.671838 (PMC8383299; doi:10.3389/fcell.2021.671838)
Supplement: Supplementary file 12 [file Table_8.XLSX]

## Sheet: exp_arrays
Data_Source	Source_Name	SampleName	Disease_state	Disease_type	Disease_grade	Sample_type	Sample_description	Array_Design_REF	KMT5B (222566_at)
E-GEOD-36634	GSM897771	WM-1	normal brain tissue	epilepsy	NA	WM	White matter	A-AFFY-44	8.37604
E-GEOD-36634	GSM897775	WM-2	normal brain tissue	epilepsy	NA	WM	White matter	A-AFFY-44	8.41295
E-GEOD-36634	GSM897778	WM-3	normal brain tissue	epilepsy	NA	WM	White matter	A-AFFY-44	8.48345
E-GEOD-36634	GSM897780	WM-4	normal brain tissue	epilepsy	NA	WM	White matter	A-AFFY-44	7.58012
E-GEOD-36634	GSM897773	CTX-1	normal brain tissue	epilepsy	NA	CTX	Cortex	A-AFFY-44	8.07507
E-GEOD-36634	GSM897777	CTX-2	normal brain tissue	epilepsy	NA	CTX	Cortex	A-AFFY-44	8.1213
E-GEOD-36634	GSM897782	CTX-3	normal brain tissue	epilepsy	NA	CTX	Cortex	A-AFFY-44	7.74959
E-GEOD-36634	GSM897767	Astrocyte-1	normal brain tissue	epilepsy	NA	GLT1pos	astrocytes	A-AFFY-44	8.43843
E-GEOD-36634	GSM897765	Astrocyte-2	normal brain tissue	epilepsy	NA	GLT1pos	astrocytes	A-AFFY-44	8.67108
E-GEOD-36634	GSM897763	Astrocyte-3	normal brain tissue	epilepsy	NA	GLT1pos	astrocytes	A-AFFY-44	8.62048
E-GEOD-15824	GSM397658	Astrocyte-4	normal brain tissue	Normal Brain	NA	Astrocytes	astrocytes	A-AFFY-44	7.55138
E-GEOD-15824	GSM397657	Astrocyte-5	normal brain tissue	Normal Brain	NA	Astrocytes	astrocytes	A-AFFY-44	7.78035
E-GEOD-15824	GSM397656	Astrocyte-6	normal brain tissue	Normal Brain	NA	Astrocytes	astrocytes	A-AFFY-44	7.71203
E-GEOD-36634	GSM897762	Microglia-1	normal brain tissue	epilepsy	NA	CD11bpos	microglia	A-AFFY-44	8.0127
E-GEOD-36634	GSM897769	Microglia-2	normal brain tissue	epilepsy	NA	CD11bpos	microglia	A-AFFY-44	7.74167
E-GEOD-36634	GSM897785	Microglia-3	normal brain tissue	epilepsy	NA	CD11bpos	microglia	A-AFFY-44	7.92447
E-GEOD-36634	GSM897784	Microglia-4	normal brain tissue	epilepsy	NA	CD11bpos	microglia	A-AFFY-44	6.96824
E-GEOD-15824	GSM397653	T-OD-1	brain tumor tissue	oligodendrioglioma	OGII	oligodendrioglioma	secondary brain tumor	A-AFFY-44	7.20751
E-GEOD-15824	GSM397652	T-OD-2	brain tumor tissue	oligodendrioglioma	OGIII	oligodendrioglioma	primary brain tumor	A-AFFY-44	7.8334
E-GEOD-15824	GSM397651	T-OD-3	brain tumor tissue	oligodendrioglioma	OGIII	oligodendrioglioma	primary brain tumor	A-AFFY-44	8.60846
E-GEOD-15824	GSM397650	T-OD-4	brain tumor tissue	oligodendrioglioma	OGII	oligodendrioglioma	primary brain tumor	A-AFFY-44	8.18253
E-GEOD-15824	GSM397649	T-OD-5	brain tumor tissue	oligodendrioglioma	OGII	oligodendrioglioma	primary brain tumor	A-AFFY-44	8.25434
E-GEOD-15824	GSM397648	T-OD-6	brain tumor tissue	oligodendrioglioma	OA	oligodendrioglioma	primary brain tumor	A-AFFY-44	8.0494
E-GEOD-15824	GSM397647	T-OD-7	brain tumor tissue	oligodendrioglioma	OGIII	oligodendrioglioma	primary brain tumor	A-AFFY-44	8.34862
E-GEOD-15824	GSM397646	T-AS-1	brain tumor tissue	astrocytoma	AIII	astrocytoma	primary brain tumor	A-AFFY-44	7.77583
E-GEOD-15824	GSM397645	T-AS-2	brain tumor tissue	astrocytoma	AIII/IV	astrocytoma	primary brain tumor	A-AFFY-44	7.84921
E-GEOD-15824	GSM397644	T-AS-3	brain tumor tissue	astrocytoma	AII	astrocytoma	primary brain tumor	A-AFFY-44	8.05956
E-GEOD-15824	GSM397643	T-AS-4	brain tumor tissue	astrocytoma	AII	astrocytoma	primary brain tumor	A-AFFY-44	8.10538
E-GEOD-15824	GSM397642	T-AS-5	brain tumor tissue	astrocytoma	AIII	astrocytoma	primary brain tumor	A-AFFY-44	8.29294
E-GEOD-15824	GSM397641	T-AS-6	brain tumor tissue	astrocytoma	AII	astrocytoma	primary brain tumor	A-AFFY-44	7.98935
E-GEOD-15824	GSM397640	T-AS-7	brain tumor tissue	astrocytoma	AII	astrocytoma	primary brain tumor	A-AFFY-44	8.24548
E-GEOD-15824	GSM397639	T-AS-8	brain tumor tissue	astrocytoma	AIII	astrocytoma	primary brain tumor	A-AFFY-44	8.19977
E-GEOD-23806	GSM587218	T-GBM-1	brain tumor tissue	glioblastoma	IV	glioblastoma	primary brain tumor	A-AFFY-44	6.62108
E-GEOD-23806	GSM587219	T-GBM-2	brain tumor tissue	glioblastoma	IV	glioblastoma	primary brain tumor	A-AFFY-44	6.4653
E-GEOD-23806	GSM587220	T-GBM-3	brain tumor tissue	glioblastoma	IV	glioblastoma	primary brain tumor	A-AFFY-44	7.19062
E-GEOD-23806	GSM587221	T-GBM-4	brain tumor tissue	glioblastoma	IV	glioblastoma	primary brain tumor	A-AFFY-44	7.34678
E-GEOD-23806	GSM587222	T-GBM-5	brain tumor tissue	glioblastoma	IV	glioblastoma	primary brain tumor	A-AFFY-44	7.81362
E-GEOD-23806	GSM587223	T-GBM-6	brain tumor tissue	glioblastoma	IV	glioblastoma	primary brain tumor	A-AFFY-44	7.29437
E-GEOD-23806	GSM587224	T-GBM-7	brain tumor tissue	glioblastoma	IV	glioblastoma	primary brain tumor	A-AFFY-44	6.77221
E-GEOD-23806	GSM587225	T-GBM-8	brain tumor tissue	glioblastoma	IV	glioblastoma	primary brain tumor	A-AFFY-44	7.1252
E-GEOD-23806	GSM587226	T-GBM-9	brain tumor tissue	glioblastoma	IV	glioblastoma	primary brain tumor	A-AFFY-44	6.61686
E-GEOD-23806	GSM587227	T-GBM-10	brain tumor tissue	glioblastoma	IV	glioblastoma	primary brain tumor	A-AFFY-44	5.54735
E-GEOD-23806	GSM587228	T-GBM-11	brain tumor tissue	glioblastoma	IV	glioblastoma	primary brain tumor	A-AFFY-44	7.26336
E-GEOD-23806	GSM587229	T-GBM-12	brain tumor tissue	glioblastoma	IV	glioblastoma	primary brain tumor	A-AFFY-44	6.91387
E-GEOD-15824	GSM397655	T-GBM-13	brain tumor tissue	glioblastoma	IV	glioblastoma	secondary brain tumor	A-AFFY-44	7.84781
E-GEOD-15824	GSM397654	T-GBM-14	brain tumor tissue	glioblastoma	IV	glioblastoma	secondary brain tumor	A-AFFY-44	6.95278
E-GEOD-15824	GSM397638	T-GBM-15	brain tumor tissue	glioblastoma	IV	glioblastoma	primary brain tumor	A-AFFY-44	7.56074
E-GEOD-15824	GSM397637	T-GBM-16	brain tumor tissue	glioblastoma	IV	glioblastoma	primary brain tumor	A-AFFY-44	8.07762
E-GEOD-15824	GSM397636	T-GBM-17	brain tumor tissue	glioblastoma	IV	glioblastoma	primary brain tumor	A-AFFY-44	8.04274
E-GEOD-15824	GSM397635	T-GBM-18	brain tumor tissue	glioblastoma	IV	glioblastoma	primary brain tumor	A-AFFY-44	7.60114
E-GEOD-15824	GSM397634	T-GBM-19	brain tumor tissue	glioblastoma	IV	glioblastoma	primary brain tumor	A-AFFY-44	7.80763
E-GEOD-15824	GSM397633	T-GBM-20	brain tumor tissue	glioblastoma	IV	glioblastoma	primary brain tumor	A-AFFY-44	7.75232
E-GEOD-15824	GSM397632	T-GBM-21	brain tumor tissue	glioblastoma	IV	glioblastoma	primary brain tumor	A-AFFY-44	7.26774
E-GEOD-15824	GSM397631	T-GBM-22	brain tumor tissue	glioblastoma	IV	glioblastoma	primary brain tumor	A-AFFY-44	7.86761
E-GEOD-15824	GSM397630	T-GBM-23	brain tumor tissue	glioblastoma	IV	glioblastoma	primary brain tumor	A-AFFY-44	7.98458
E-GEOD-15824	GSM397629	T-GBM-24	brain tumor tissue	glioblastoma	IV	glioblastoma	primary brain tumor	A-AFFY-44	7.82578
E-GEOD-15824	GSM397628	T-GBM-25	brain tumor tissue	glioblastoma	IV	glioblastoma	primary brain tumor	A-AFFY-44	7.25433
E-GEOD-15824	GSM397627	T-GBM-26	brain tumor tissue	glioblastoma	IV	glioblastoma	primary brain tumor	A-AFFY-44	7.39854
E-GEOD-15824	GSM397626	T-GBM-27	brain tumor tissue	glioblastoma	IV	glioblastoma	primary brain tumor	A-AFFY-44	8.02141
E-GEOD-23806	GSM587157	LN229-1	brain tumor tissue	glioblastoma	NA	conventional glioma cell line	conventional glioma cell line, serum conditions	A-AFFY-44	6.15249
E-GEOD-15824	GSM397666	LN229-2	brain tumor tissue	glioblastoma	NA	conventional glioma cell line	conventional glioma cell line, serum conditions	A-AFFY-44	6.43273
E-GEOD-15824	GSM397665	LN229-3	brain tumor tissue	glioblastoma	NA	conventional glioma cell line	conventional glioma cell line, serum conditions	A-AFFY-44	6.34487

## Sheet: exp_arrays_TCGA
Sample ID	KMT5B (mRNA expression)	IL13RA2 (mRNA expression)	CDH11 (mRNA expression)
TCGA-02-0001-01	-0.430595	-0.280561	-0.810764
TCGA-02-0003-01	0.508914	-2.06416	-0.0337725
TCGA-02-0004-01	-0.509688	2.21944	1.77924
TCGA-02-0006-01	0.24036	2.60596	-0.00712723
TCGA-02-0007-01	-0.593261	2.17424	-0.692891
TCGA-02-0009-01	0.928512	-0.303115	-0.539351
TCGA-02-0010-01	0.914904	-2.99282	0.521426
TCGA-02-0011-01	0.795756	1.41074	-0.202041
TCGA-02-0014-01	2.29954	0.250921	0.140203
TCGA-02-0015-01	0.0407638	0.383679	0.330992
TCGA-02-0016-01	0.305405	-1.94306	-0.650095
TCGA-02-0021-01	0.134687	0.639212	0.316575
TCGA-02-0023-01	-0.158595	-1.67323	-0.510294
TCGA-02-0024-01	0.437714	-0.663061	-1.3041
TCGA-02-0025-01	-0.902595	-0.986989	1.24942
TCGA-02-0026-01	0.837069	-0.804281	0.102852
TCGA-02-0027-01	0.438714	0.339439	0.0164608
TCGA-02-0028-01	0.527405	0.0380371	-1.53743
TCGA-02-0033-01	-0.384874	-2.46056	0.957705
TCGA-02-0034-01	-0.370595	1.81799	0.772569
TCGA-02-0037-01	0.180504	1.12029	1.30932
TCGA-02-0038-01	0.310082	1.97694	-0.117552
TCGA-02-0039-01	-0.564595	1.17786	-0.360764
TCGA-02-0043-01	0.622177	-0.055561	0.449732
TCGA-02-0046-01	0.663208	1.74202	0.0548985
TCGA-02-0047-01	0.451953	0.769445	0.309236
TCGA-02-0048-01	0.00140488	3.12944	-0.118744
TCGA-02-0052-01	-0.516595	-0.530096	-0.374691
TCGA-02-0054-01	-0.390595	2.58245	0.445424
TCGA-02-0055-01	-0.332595	-0.601511	1.00257
TCGA-02-0057-01	0.274925	0.0645248	-0.0360328
TCGA-02-0058-01	0.419135	-3.64442	-1.03593
TCGA-02-0060-01	0.109405	-0.983048	-0.696739
TCGA-02-0064-01	-0.118869	1.24219	1.45257
TCGA-02-0068-01	-0.614595	-1.57306	1.24621
TCGA-02-0069-01	0.958302	-2.87306	0.932569
TCGA-02-0070-01	-0.0485951	1.73444	1.09257
TCGA-02-0071-01	0.582384	-2.95056	0.989236
TCGA-02-0074-01	0.503484	-0.993061	-0.120819
TCGA-02-0075-01	0.0879049	1.98444	0.725902
TCGA-02-0079-01	-0.22508	-0.602688	-0.119422
TCGA-02-0080-01	0.347405	-3.68141	-0.600211
TCGA-02-0083-01	-0.0605951	-0.360561	-0.428668
TCGA-02-0084-01	0.161405	-3.71473	0.902848
TCGA-02-0085-01	0.0645201	0.918511	1.6359
TCGA-02-0086-01	-0.960595	-2.00556	-0.45944
TCGA-02-0087-01	0.0161303	-1.71862	-0.00038268
TCGA-02-0089-01	-0.238595	1.50944	-0.297431
TCGA-02-0099-01	0.352054	2.40215	0.352569
TCGA-02-0102-01	0.645485	0.954439	1.25924
TCGA-02-0104-01	-0.136228	-3.33839	-1.52743
TCGA-02-0106-01	-0.244553	-1.84806	0.582569
TCGA-02-0107-01	0.0794049	1.57444	0.559236
TCGA-02-0111-01	-0.604595	-2.34192	-0.244305
TCGA-02-0113-01	-0.461684	3.13694	-0.679884
TCGA-02-0114-01	0.935335	-1.67056	-0.532782
TCGA-02-0115-01	-0.0361235	0.0431378	-0.533142
TCGA-02-0116-01	0.332874	0.0243255	-0.0523194
TCGA-02-0258-01	1.32936	-4.19592	-0.116285
TCGA-02-0260-01	0.426109	1.28694	-0.847922
TCGA-02-0266-01	-0.652595	-2.04017	0.0775962
TCGA-02-0269-01	-0.0725951	-1.96083	-0.794098
TCGA-02-0271-01	0.0803412	2.63694	-0.577431
TCGA-02-0281-01	0.141405	-0.183061	-0.565076
TCGA-02-0285-01	-0.260595	-0.29952	0.479337
TCGA-02-0289-01	0.0794049	0.0992577	0.379236
TCGA-02-0290-01	-0.684595	-0.545058	-0.0674309
TCGA-02-0317-01	-0.216595	-3.54562	-0.818492
TCGA-02-0321-01	-0.213458	-2.79806	-0.919642
TCGA-02-0324-01	-1.66714	3.43744	-1.99023
TCGA-02-0325-01	0.129366	1.08498	-0.0507642
TCGA-02-0326-01	-0.378595	-3.46157	-0.768764
TCGA-02-0330-01	0.177405	0.949439	-0.447431
TCGA-02-0332-01	-0.640595	0.926939	-0.627431
TCGA-02-0333-01	0.0154049	0.859764	-0.570764
TCGA-02-0337-01	-0.25857	0.219439	0.409236
TCGA-02-0338-01	0.479486	0.260297	-0.537431
TCGA-02-0339-01	-0.730595	1.26444	-0.129526
TCGA-02-0422-01	-0.230595	-2.70806	-0.277431
TCGA-02-0430-01	0.0574049	-0.0390114	0.222569
TCGA-02-0432-01	0.61962	-3.66718	-0.287431
TCGA-02-0439-01	0.317405	1.91734	0.225597
TCGA-02-0440-01	0.477392	1.3824	0.0607244
TCGA-02-0446-01	0.0814049	0.0336098	0.407422
TCGA-02-0451-01	-0.522595	2.0388	-0.154098
TCGA-02-0456-01	-0.472595	2.65694	0.659236
TCGA-06-0122-01	0.271641	-3.02056	1.68924
TCGA-06-0124-01	0.150934	0.7845	1.5359
TCGA-06-0125-01	0.344718	-0.395561	0.49797
TCGA-06-0126-01	0.739721	-0.395482	0.166034
TCGA-06-0127-01	0.069239	-0.659179	-0.707437
TCGA-06-0128-01	0.863405	1.59076	0.189909
TCGA-06-0129-01	0.822598	-0.198507	0.558574
TCGA-06-0130-01	-0.0696054	-3.70287	1.1759
TCGA-06-0132-01	-0.104595	1.53444	-0.500553
TCGA-06-0133-01	-0.357844	1.77787	-1.43406
TCGA-06-0137-01	0.171405	-3.62209	0.273198
TCGA-06-0138-01	-0.417993	1.5371	-0.310164
TCGA-06-0139-01	-0.495551	0.110218	0.817578
TCGA-06-0141-01	-0.359109	1.11855	0.295391
TCGA-06-0143-01	0.435315	0.835914	0.259236
TCGA-06-0145-01	0.60438	-1.8019	0.615902
TCGA-06-0146-01	0.821578	-3.50787	0.375902
TCGA-06-0147-01	-0.196352	2.26632	0.939236
TCGA-06-0148-01	-0.101261	-0.476022	0.0789594
TCGA-06-0149-01	0.139405	1.59492	-0.227431
TCGA-06-0152-01	-0.120595	-3.7843	-0.837431
TCGA-06-0154-01	0.00482039	-0.534653	1.3159
TCGA-06-0156-01	0.545405	2.22944	-0.228878
TCGA-06-0157-01	0.57408	0.763308	-0.0577522
TCGA-06-0158-01	0.653405	-1.18581	0.742569
TCGA-06-0162-01	-0.783928	1.75148	-1.34076
TCGA-06-0164-01	-0.112595	0.361939	0.949236
TCGA-06-0166-01	-0.224595	1.55158	0.195902
TCGA-06-0168-01	0.138662	2.74194	-0.166374
TCGA-06-0169-01	-0.328595	-3.44402	-0.554098
TCGA-06-0171-01	-0.112595	0.839439	-0.798291
TCGA-06-0173-01	0.380407	0.849459	-0.147509
TCGA-06-0174-01	0.557946	-2.33487	0.219311
TCGA-06-0175-01	0.480535	-2.83556	0.765902
TCGA-06-0176-01	-0.601232	1.20451	0.939236
TCGA-06-0177-01	0.231405	-0.0166692	0.375646
TCGA-06-0178-01	-0.576595	0.96466	-0.459118
TCGA-06-0179-01	-0.355898	0.744439	-0.385351
TCGA-06-0182-01	-0.438551	1.82065	-0.0817888
TCGA-06-0184-01	-0.720475	-2.08689	0.584238
TCGA-06-0185-01	-0.260203	1.56425	-0.486789
TCGA-06-0187-01	0.329405	2.99314	0.149158
TCGA-06-0188-01	0.276255	2.18194	0.0159024
TCGA-06-0189-01	0.0272748	2.34194	0.850631
TCGA-06-0190-01	-0.276595	0.947404	0.705902
TCGA-06-0194-01	-0.290595	2.31444	-0.0681667
TCGA-06-0195-01	-0.658171	0.604694	-0.825514
TCGA-06-0197-01	-0.411101	1.38444	1.10895
TCGA-06-0201-01	-3.23498	1.48987	-1.17172
TCGA-06-0206-01	-1.82758	2.37491	2.70957
TCGA-06-0208-01	-0.246595	1.645	-0.444098
TCGA-06-0209-01	-0.552595	1.24944	-0.127431
TCGA-06-0210-01	0.111749	1.6312	-0.187418
TCGA-06-0211-01	0.0654049	-2.81056	0.340274
TCGA-06-0213-01	-2.72777	4.2835	-0.227109
TCGA-06-0214-01	0.105405	1.28694	-0.757431
TCGA-06-0219-01	-1.12659	2.18694	-1.39317
TCGA-06-0221-01	-0.268364	-1.89741	0.277675
TCGA-06-0237-01	0.122562	1.76267	-0.940584
TCGA-06-0238-01	-0.459473	0.422723	-0.831272
TCGA-06-0241-01	0.616721	1.23575	-0.513379
TCGA-06-0394-01	0.278344	-0.722436	-0.204098
TCGA-06-0397-01	-0.0907562	-3.48176	0.975902
TCGA-06-0402-01	0.488459	2.64942	0.309236
TCGA-06-0409-01	-0.166675	-3.48815	0.915567
TCGA-06-0410-01	-0.732994	2.07872	-0.673378
TCGA-06-0412-01	0.177562	0.934439	-0.148298
TCGA-06-0413-01	0.891405	0.191939	0.113907
TCGA-06-0414-01	-0.614968	-2.37056	-0.150764
TCGA-06-0644-01	-0.639879	2.26694	1.27331
TCGA-06-0645-01	0.3367	-2.72556	0.775902
TCGA-06-0646-01	0.329067	1.94167	-0.554098
TCGA-06-0648-01	0.361721	-1.01638	-0.526015
TCGA-08-0244-01	-0.487564	1.50922	-0.507431
TCGA-08-0246-01	-0.113721	1.49037	-0.41818
TCGA-08-0344-01	0.951928	-2.67056	-0.587178
TCGA-08-0345-01	-0.0596623	-0.725366	0.695902
TCGA-08-0346-01	-0.260595	0.201939	0.0359024
TCGA-08-0347-01	-0.140624	0.229439	1.53924
TCGA-08-0348-01	0.387405	-0.13608	0.515902
TCGA-08-0349-01	0.0796122	1.30194	-0.718947
TCGA-08-0350-01	-0.0364072	1.59636	0.0192358
TCGA-08-0351-01	0.349686	0.129439	-0.115177
TCGA-08-0352-01	-0.362607	0.601939	0.892569
TCGA-08-0353-01	0.153405	1.46418	0.297265
TCGA-08-0354-01	-0.771434	-3.8184	-0.431498
TCGA-08-0355-01	0.170219	1.92577	-0.402412
TCGA-08-0356-01	0.0477368	-1.52056	0.241278
TCGA-08-0357-01	0.269405	-3.46806	0.440251
TCGA-08-0358-01	-1.00344	-3.14277	-0.742278
TCGA-08-0359-01	0.413985	1.82444	0.179236
TCGA-08-0360-01	-0.123486	-1.22827	-0.854544
TCGA-08-0373-01	-0.204165	1.43444	0.23117
TCGA-08-0375-01	0.792138	-3.26056	0.654173
TCGA-08-0380-01	-0.302595	2.90194	-0.37515
TCGA-08-0385-01	0.198918	-3.41306	0.0027834
TCGA-08-0386-01	0.340658	2.30843	-0.264098
TCGA-08-0389-01	0.184253	-2.32249	-0.144509
TCGA-08-0390-01	-0.838595	1.47944	-0.507431
TCGA-08-0392-01	-1.39665	2.32194	-3.85947
TCGA-08-0509-01	0.115405	-2.05708	-0.160764
TCGA-08-0510-01	0.0509666	2.67931	1.02561
TCGA-08-0511-01	0.586584	-1.66806	0.567654
TCGA-08-0512-01	-0.118267	1.79122	0.0856667
TCGA-08-0514-01	0.296013	1.11368	0.171378
TCGA-08-0516-01	0.856645	-2.03399	0.369107
TCGA-08-0517-01	0.165654	1.57966	0.922569
TCGA-08-0518-01	0.549405	-1.53785	0.0179617
TCGA-08-0520-01	-0.845249	2.14012	-1.0641
TCGA-08-0521-01	-0.293556	-2.73056	0.219747
TCGA-08-0522-01	-0.21736	3.62862	-0.914098
TCGA-08-0524-01	-0.110595	-3.18556	-0.214691
TCGA-08-0525-01	0.384055	1.85795	0.136263
TCGA-08-0529-01	-0.0485951	-1.93753	0.229411
TCGA-08-0531-01	0.0934049	-1.79759	0.369554
TCGA-12-0615-01	-0.434595	2.23694	-0.530764
TCGA-12-0616-01	-0.394595	1.95482	-0.504098
TCGA-12-0618-01	1.4994	1.80375	-1.53743
TCGA-12-0619-01	0.0222539	2.35251	-0.312603
TCGA-12-0620-01	-0.263618	-0.100561	0.0532785
